# Supplementary material for: Suppression Substractive Hybridization and NGS Reveal Differential Transcriptome Expression Profiles in Wayfaring Tree (Viburnum lantana L.) Treated with Ozone
Source: Front Plant Sci. 2016 Jun 1;7:713. doi: 10.3389/fpls.2016.00713 (PMC4887494; doi:10.3389/fpls.2016.00713)
Supplement: Supplementary Table 1 — Table showing the GO and associated InterPro annotations with ensembl transcripts showing the up- and down-regulations during the ozone treatment. [file Table1.XLS]

## Sheet: Ensembl GO Annotations
Ensembl_ID	Gene Ontology	Description
EnsVib0646	GO:0008168	methyltransferase activity
EnsVib0646	GO:0003824	catalytic activity
EnsVib0646	GO:0016740	transferase activity
EnsVib0646	GO:0016741	transferase activity, transferring one-carbon groups
EnsVib0641	GO:0006807	nitrogen compound metabolic process
EnsVib0641	GO:0044260	cellular macromolecule metabolic process
EnsVib0641	GO:0016788	hydrolase activity, acting on ester bonds
EnsVib0641	GO:0003824	catalytic activity
EnsVib0641	GO:0043231	intracellular membrane-bounded organelle
EnsVib0641	GO:0005622	intracellular
EnsVib0641	GO:0009536	plastid
EnsVib0641	GO:0005737	cytoplasm
EnsVib0641	GO:0043226	organelle
EnsVib0641	GO:0043227	membrane-bounded organelle
EnsVib0641	GO:0009451	RNA modification
EnsVib0641	GO:0043229	intracellular organelle
EnsVib0641	GO:0043170	macromolecule metabolic process
EnsVib0641	GO:0044237	cellular metabolic process
EnsVib0641	GO:0044238	primary metabolic process
EnsVib0641	GO:0016070	cellular RNA metabolic process
EnsVib0641	GO:0009987	cellular process
EnsVib0641	GO:0016071	mRNA metabolic process
EnsVib0641	GO:0016556	mRNA modification
EnsVib0641	GO:0005623	cell
EnsVib0641	GO:0044444	cytoplasmic part
EnsVib0641	GO:0004518	nuclease activity
EnsVib0641	GO:0006139	cellular nucleobase, nucleoside, nucleotide and nucleic acid metabolic process
EnsVib0641	GO:0004519	endonuclease activity
EnsVib0641	GO:0016787	hydrolase activity
EnsVib0641	GO:0008152	metabolic process
EnsVib0641	GO:0044464	cell part
EnsVib0641	GO:0043412	macromolecule modification
EnsVib0641	GO:0044424	intracellular part
EnsVib0641	GO:0009507	chloroplast
EnsVib0642	GO:0032555	purine ribonucleotide binding
EnsVib0642	GO:0000166	nucleotide binding
EnsVib0642	GO:0032553	ribonucleotide binding
EnsVib0642	GO:0030554	adenyl nucleotide binding
EnsVib0642	GO:0001882	nucleoside binding
EnsVib0642	GO:0005488	binding
EnsVib0642	GO:0001883	purine nucleoside binding
EnsVib0642	GO:0017076	purine nucleotide binding
EnsVib0642	GO:0005524	ATP binding
EnsVib0642	GO:0032559	adenyl ribonucleotide binding
EnsVib0643	GO:0005622	intracellular
EnsVib0643	GO:0043226	organelle
EnsVib0643	GO:0044464	cell part
EnsVib0643	GO:0043227	membrane-bounded organelle
EnsVib0643	GO:0005623	cell
EnsVib0643	GO:0043229	intracellular organelle
EnsVib0643	GO:0044424	intracellular part
EnsVib0643	GO:0005634	nucleus
EnsVib0643	GO:0043231	intracellular membrane-bounded organelle
EnsVib0440	GO:0043169	cation binding
EnsVib0440	GO:0043167	ion binding
EnsVib0440	GO:0046914	transition metal ion binding
EnsVib0440	GO:0051213	dioxygenase activity
EnsVib0440	GO:0048513	organ development
EnsVib0440	GO:0003824	catalytic activity
EnsVib0440	GO:0048731	system development
EnsVib0440	GO:0046872	metal ion binding
EnsVib0440	GO:0043231	intracellular membrane-bounded organelle
EnsVib0440	GO:0005622	intracellular
EnsVib0440	GO:0032502	developmental process
EnsVib0440	GO:0009536	plastid
EnsVib0440	GO:0005737	cytoplasm
EnsVib0440	GO:0032501	multicellular organismal process
EnsVib0440	GO:0043226	organelle
EnsVib0440	GO:0043227	membrane-bounded organelle
EnsVib0440	GO:0043229	intracellular organelle
EnsVib0440	GO:0005506	iron ion binding
EnsVib0440	GO:0005623	cell
EnsVib0440	GO:0007275	multicellular organismal development
EnsVib0440	GO:0048856	anatomical structure development
EnsVib0440	GO:0044444	cytoplasmic part
EnsVib0440	GO:0005488	binding
EnsVib0440	GO:0016165	lipoxygenase activity
EnsVib0440	GO:0048364	root development
EnsVib0440	GO:0044464	cell part
EnsVib0440	GO:0008152	metabolic process
EnsVib0440	GO:0016491	oxidoreductase activity
EnsVib0440	GO:0022622	root system development
EnsVib0440	GO:0044424	intracellular part
EnsVib0440	GO:0016702	oxidoreductase activity, acting on single donors with incorporation of molecular oxygen, incorporation of two atoms of oxygen
EnsVib0440	GO:0009507	chloroplast
EnsVib0440	GO:0016701	oxidoreductase activity, acting on single donors with incorporation of molecular oxygen
EnsVib0440	GO:0055114	oxidation reduction
EnsVib0442	GO:0032555	purine ribonucleotide binding
EnsVib0442	GO:0000166	nucleotide binding
EnsVib0442	GO:0032553	ribonucleotide binding
EnsVib0442	GO:0030554	adenyl nucleotide binding
EnsVib0442	GO:0001882	nucleoside binding
EnsVib0442	GO:0005488	binding
EnsVib0442	GO:0001883	purine nucleoside binding
EnsVib0442	GO:0017076	purine nucleotide binding
EnsVib0442	GO:0005524	ATP binding
EnsVib0442	GO:0032559	adenyl ribonucleotide binding
EnsVib0441	GO:0015979	photosynthesis
EnsVib0441	GO:0009521	photosystem
EnsVib0441	GO:0009987	cellular process
EnsVib0441	GO:0009522	photosystem I
EnsVib0441	GO:0005623	cell
EnsVib0441	GO:0034357	photosynthetic membrane
EnsVib0441	GO:0005622	intracellular
EnsVib0441	GO:0043234	protein complex
EnsVib0441	GO:0009538	photosystem I reaction center
EnsVib0441	GO:0016020	membrane
EnsVib0441	GO:0032991	macromolecular complex
EnsVib0441	GO:0008152	metabolic process
EnsVib0441	GO:0044464	cell part
EnsVib0441	GO:0009579	thylakoid
EnsVib0441	GO:0044424	intracellular part
EnsVib0441	GO:0044425	membrane part
EnsVib0441	GO:0044237	cellular metabolic process
EnsVib0448	GO:0005515	protein binding
EnsVib0448	GO:0032555	purine ribonucleotide binding
EnsVib0448	GO:0051258	protein polymerization
EnsVib0448	GO:0016817	hydrolase activity, acting on acid anhydrides
EnsVib0448	GO:0032553	ribonucleotide binding
EnsVib0448	GO:0009657	plastid organization
EnsVib0448	GO:0070271	protein complex biogenesis
EnsVib0448	GO:0009658	chloroplast organization
EnsVib0448	GO:0016818	hydrolase activity, acting on acid anhydrides, in phosphorus-containing anhydrides
EnsVib0448	GO:0043933	macromolecular complex subunit organization
EnsVib0448	GO:0043623	cellular protein complex assembly
EnsVib0448	GO:0043231	intracellular membrane-bounded organelle
EnsVib0448	GO:0005622	intracellular
EnsVib0448	GO:0043226	organelle
EnsVib0448	GO:0000166	nucleotide binding
EnsVib0448	GO:0032991	macromolecular complex
EnsVib0448	GO:0043227	membrane-bounded organelle
EnsVib0448	GO:0032561	guanyl ribonucleotide binding
EnsVib0448	GO:0043229	intracellular organelle
EnsVib0448	GO:0006996	organelle organization
EnsVib0448	GO:0009987	cellular process
EnsVib0448	GO:0048285	organelle fission
EnsVib0448	GO:0065003	macromolecular complex assembly
EnsVib0448	GO:0043234	protein complex
EnsVib0448	GO:0044464	cell part
EnsVib0448	GO:0044424	intracellular part
EnsVib0448	GO:0044422	organelle part
EnsVib0448	GO:0016043	cellular component organization
EnsVib0448	GO:0010020	chloroplast fission
EnsVib0448	GO:0044085	cellular component biogenesis
EnsVib0448	GO:0003924	GTPase activity
EnsVib0448	GO:0003824	catalytic activity
EnsVib0448	GO:0009536	plastid
EnsVib0448	GO:0005737	cytoplasm
EnsVib0448	GO:0044434	chloroplast part
EnsVib0448	GO:0016462	pyrophosphatase activity
EnsVib0448	GO:0022607	cellular component assembly
EnsVib0448	GO:0044435	plastid part
EnsVib0448	GO:0009532	plastid stroma
EnsVib0448	GO:0009570	chloroplast stroma
EnsVib0448	GO:0017076	purine nucleotide binding
EnsVib0448	GO:0034621	cellular macromolecular complex subunit organization
EnsVib0448	GO:0034622	cellular macromolecular complex assembly
EnsVib0448	GO:0017111	nucleoside-triphosphatase activity
EnsVib0448	GO:0005623	cell
EnsVib0448	GO:0005525	GTP binding
EnsVib0448	GO:0043572	plastid fission
EnsVib0448	GO:0044444	cytoplasmic part
EnsVib0448	GO:0019001	guanyl nucleotide binding
EnsVib0448	GO:0006461	protein complex assembly
EnsVib0448	GO:0016020	membrane
EnsVib0448	GO:0016787	hydrolase activity
EnsVib0448	GO:0005198	structural molecule activity
EnsVib0448	GO:0005488	binding
EnsVib0448	GO:0044446	intracellular organelle part
EnsVib0448	GO:0009507	chloroplast
EnsVib0449	GO:0004857	enzyme inhibitor activity
EnsVib0449	GO:0009605	response to external stimulus
EnsVib0449	GO:0004866	endopeptidase inhibitor activity
EnsVib0449	GO:0004867	serine-type endopeptidase inhibitor activity
EnsVib0449	GO:0009611	response to wounding
EnsVib0449	GO:0006950	response to stress
EnsVib0449	GO:0030234	enzyme regulator activity
EnsVib0449	GO:0030414	peptidase inhibitor activity
EnsVib0449	GO:0050896	response to stimulus
EnsVib0649	GO:0044265	cellular macromolecule catabolic process
EnsVib0649	GO:0006511	ubiquitin-dependent protein catabolic process
EnsVib0649	GO:0031461	cullin-RING ubiquitin ligase complex
EnsVib0649	GO:0044260	cellular macromolecule metabolic process
EnsVib0649	GO:0000151	ubiquitin ligase complex
EnsVib0649	GO:0005634	nucleus
EnsVib0649	GO:0031146	SCF-dependent proteasomal ubiquitin-dependent protein catabolic process
EnsVib0649	GO:0048518	positive regulation of biological process
EnsVib0649	GO:0043231	intracellular membrane-bounded organelle
EnsVib0649	GO:0005622	intracellular
EnsVib0649	GO:0030163	protein catabolic process
EnsVib0649	GO:0048522	positive regulation of cellular process
EnsVib0649	GO:0043226	organelle
EnsVib0649	GO:0032991	macromolecular complex
EnsVib0649	GO:0019941	modification-dependent protein catabolic process
EnsVib0649	GO:0051603	proteolysis involved in cellular protein catabolic process
EnsVib0649	GO:0050789	regulation of biological process
EnsVib0649	GO:0043227	membrane-bounded organelle
EnsVib0649	GO:0006508	proteolysis
EnsVib0649	GO:0043229	intracellular organelle
EnsVib0649	GO:0051781	positive regulation of cell division
EnsVib0649	GO:0044257	cellular protein catabolic process
EnsVib0649	GO:0044237	cellular metabolic process
EnsVib0649	GO:0043170	macromolecule metabolic process
EnsVib0649	GO:0044238	primary metabolic process
EnsVib0649	GO:0009987	cellular process
EnsVib0649	GO:0005623	cell
EnsVib0649	GO:0065007	biological regulation
EnsVib0649	GO:0009056	catabolic process
EnsVib0649	GO:0009057	macromolecule catabolic process
EnsVib0649	GO:0043632	modification-dependent macromolecule catabolic process
EnsVib0649	GO:0043234	protein complex
EnsVib0649	GO:0050794	regulation of cellular process
EnsVib0649	GO:0044464	cell part
EnsVib0649	GO:0008152	metabolic process
EnsVib0649	GO:0044424	intracellular part
EnsVib0649	GO:0043161	proteasomal ubiquitin-dependent protein catabolic process
EnsVib0649	GO:0044248	cellular catabolic process
EnsVib0649	GO:0044267	cellular protein metabolic process
EnsVib0649	GO:0051302	regulation of cell division
EnsVib0649	GO:0019538	protein metabolic process
EnsVib0649	GO:0010498	proteasomal protein catabolic process
EnsVib0649	GO:0019005	SCF ubiquitin ligase complex
EnsVib0649	GO:0051301	cell division
EnsVib0443	GO:0015979	photosynthesis
EnsVib0443	GO:0009521	photosystem
EnsVib0443	GO:0009987	cellular process
EnsVib0443	GO:0009522	photosystem I
EnsVib0443	GO:0005623	cell
EnsVib0443	GO:0034357	photosynthetic membrane
EnsVib0443	GO:0005622	intracellular
EnsVib0443	GO:0043234	protein complex
EnsVib0443	GO:0009538	photosystem I reaction center
EnsVib0443	GO:0016020	membrane
EnsVib0443	GO:0032991	macromolecular complex
EnsVib0443	GO:0008152	metabolic process
EnsVib0443	GO:0044464	cell part
EnsVib0443	GO:0009579	thylakoid
EnsVib0443	GO:0044424	intracellular part
EnsVib0443	GO:0044425	membrane part
EnsVib0443	GO:0044237	cellular metabolic process
EnsVib0446	GO:0044265	cellular macromolecule catabolic process
EnsVib0446	GO:0005515	protein binding
EnsVib0446	GO:0031461	cullin-RING ubiquitin ligase complex
EnsVib0446	GO:0006511	ubiquitin-dependent protein catabolic process
EnsVib0446	GO:0044260	cellular macromolecule metabolic process
EnsVib0446	GO:0000151	ubiquitin ligase complex
EnsVib0446	GO:0005622	intracellular
EnsVib0446	GO:0030163	protein catabolic process
EnsVib0446	GO:0019941	modification-dependent protein catabolic process
EnsVib0446	GO:0051603	proteolysis involved in cellular protein catabolic process
EnsVib0446	GO:0032991	macromolecular complex
EnsVib0446	GO:0006508	proteolysis
EnsVib0446	GO:0044257	cellular protein catabolic process
EnsVib0446	GO:0031625	ubiquitin protein ligase binding
EnsVib0446	GO:0044237	cellular metabolic process
EnsVib0446	GO:0043170	macromolecule metabolic process
EnsVib0446	GO:0044238	primary metabolic process
EnsVib0446	GO:0009987	cellular process
EnsVib0446	GO:0005623	cell
EnsVib0446	GO:0009056	catabolic process
EnsVib0446	GO:0009057	macromolecule catabolic process
EnsVib0446	GO:0043632	modification-dependent macromolecule catabolic process
EnsVib0446	GO:0043234	protein complex
EnsVib0446	GO:0005488	binding
EnsVib0446	GO:0008152	metabolic process
EnsVib0446	GO:0044464	cell part
EnsVib0446	GO:0044424	intracellular part
EnsVib0446	GO:0044248	cellular catabolic process
EnsVib0446	GO:0019899	enzyme binding
EnsVib0446	GO:0044267	cellular protein metabolic process
EnsVib0446	GO:0019538	protein metabolic process
EnsVib0636	GO:0005515	protein binding
EnsVib0636	GO:0005215	transporter activity
EnsVib0636	GO:0043169	cation binding
EnsVib0636	GO:0043167	ion binding
EnsVib0636	GO:0046914	transition metal ion binding
EnsVib0636	GO:0015031	protein transport
EnsVib0636	GO:0006886	intracellular protein transport
EnsVib0636	GO:0030117	membrane coat
EnsVib0636	GO:0043231	intracellular membrane-bounded organelle
EnsVib0636	GO:0005622	intracellular
EnsVib0636	GO:0051641	cellular localization
EnsVib0636	GO:0043226	organelle
EnsVib0636	GO:0032991	macromolecular complex
EnsVib0636	GO:0043227	membrane-bounded organelle
EnsVib0636	GO:0006810	transport
EnsVib0636	GO:0043229	intracellular organelle
EnsVib0636	GO:0051649	establishment of localization in cell
EnsVib0636	GO:0033036	macromolecule localization
EnsVib0636	GO:0005794	Golgi apparatus
EnsVib0636	GO:0030127	COPII vesicle coat
EnsVib0636	GO:0030120	vesicle coat
EnsVib0636	GO:0009987	cellular process
EnsVib0636	GO:0006888	ER to Golgi vesicle-mediated transport
EnsVib0636	GO:0043234	protein complex
EnsVib0636	GO:0044464	cell part
EnsVib0636	GO:0008270	zinc ion binding
EnsVib0636	GO:0044424	intracellular part
EnsVib0636	GO:0044425	membrane part
EnsVib0636	GO:0044422	organelle part
EnsVib0636	GO:0051179	localization
EnsVib0636	GO:0030133	transport vesicle
EnsVib0636	GO:0030134	ER to Golgi transport vesicle
EnsVib0636	GO:0048475	coated membrane
EnsVib0636	GO:0030135	coated vesicle
EnsVib0636	GO:0051234	establishment of localization
EnsVib0636	GO:0046872	metal ion binding
EnsVib0636	GO:0045184	establishment of protein localization
EnsVib0636	GO:0044431	Golgi apparatus part
EnsVib0636	GO:0005737	cytoplasm
EnsVib0636	GO:0008104	protein localization
EnsVib0636	GO:0044433	cytoplasmic vesicle part
EnsVib0636	GO:0031090	organelle membrane
EnsVib0636	GO:0016192	vesicle-mediated transport
EnsVib0636	GO:0030659	cytoplasmic vesicle membrane
EnsVib0636	GO:0030658	transport vesicle membrane
EnsVib0636	GO:0012506	vesicle membrane
EnsVib0636	GO:0012507	ER to Golgi transport vesicle membrane
EnsVib0636	GO:0070727	cellular macromolecule localization
EnsVib0636	GO:0031988	membrane-bounded vesicle
EnsVib0636	GO:0005623	cell
EnsVib0636	GO:0046907	intracellular transport
EnsVib0636	GO:0031410	cytoplasmic vesicle
EnsVib0636	GO:0031982	vesicle
EnsVib0636	GO:0012505	endomembrane system
EnsVib0636	GO:0044444	cytoplasmic part
EnsVib0636	GO:0030662	coated vesicle membrane
EnsVib0636	GO:0016020	membrane
EnsVib0636	GO:0005488	binding
EnsVib0636	GO:0044446	intracellular organelle part
EnsVib0636	GO:0016023	cytoplasmic membrane-bounded vesicle
EnsVib0636	GO:0048193	Golgi vesicle transport
EnsVib0636	GO:0034613	cellular protein localization
EnsVib0637	GO:0005488	binding
EnsVib0637	GO:0003676	nucleic acid binding
EnsVib0637	GO:0003677	DNA binding
EnsVib0634	GO:0032555	purine ribonucleotide binding
EnsVib0634	GO:0000166	nucleotide binding
EnsVib0634	GO:0032553	ribonucleotide binding
EnsVib0634	GO:0030554	adenyl nucleotide binding
EnsVib0634	GO:0001882	nucleoside binding
EnsVib0634	GO:0005488	binding
EnsVib0634	GO:0001883	purine nucleoside binding
EnsVib0634	GO:0017076	purine nucleotide binding
EnsVib0634	GO:0005524	ATP binding
EnsVib0634	GO:0032559	adenyl ribonucleotide binding
EnsVib0635	GO:0005622	intracellular
EnsVib0635	GO:0043226	organelle
EnsVib0635	GO:0044464	cell part
EnsVib0635	GO:0043227	membrane-bounded organelle
EnsVib0635	GO:0016491	oxidoreductase activity
EnsVib0635	GO:0016706	oxidoreductase activity, acting on paired donors, with incorporation or reduction of molecular oxygen, 2-oxoglutarate as one donor, and incorporation of one atom each of oxygen into both donors
EnsVib0635	GO:0005623	cell
EnsVib0635	GO:0043229	intracellular organelle
EnsVib0635	GO:0044424	intracellular part
EnsVib0635	GO:0005634	nucleus
EnsVib0635	GO:0016705	oxidoreductase activity, acting on paired donors, with incorporation or reduction of molecular oxygen
EnsVib0635	GO:0003824	catalytic activity
EnsVib0635	GO:0043231	intracellular membrane-bounded organelle
EnsVib0630	GO:0006807	nitrogen compound metabolic process
EnsVib0630	GO:0006790	sulfur metabolic process
EnsVib0630	GO:0042364	water-soluble vitamin biosynthetic process
EnsVib0630	GO:0009228	thiamin biosynthetic process
EnsVib0630	GO:0006725	cellular aromatic compound metabolic process
EnsVib0630	GO:0005886	plasma membrane
EnsVib0630	GO:0044283	small molecule biosynthetic process
EnsVib0630	GO:0006767	water-soluble vitamin metabolic process
EnsVib0630	GO:0044281	small molecule metabolic process
EnsVib0630	GO:0042723	thiamin and derivative metabolic process
EnsVib0630	GO:0003824	catalytic activity
EnsVib0630	GO:0042221	response to chemical stimulus
EnsVib0630	GO:0042724	thiamin and derivative biosynthetic process
EnsVib0630	GO:0043231	intracellular membrane-bounded organelle
EnsVib0630	GO:0005622	intracellular
EnsVib0630	GO:0009536	plastid
EnsVib0630	GO:0034641	cellular nitrogen compound metabolic process
EnsVib0630	GO:0006772	thiamin metabolic process
EnsVib0630	GO:0005737	cytoplasm
EnsVib0630	GO:0010035	response to inorganic substance
EnsVib0630	GO:0043226	organelle
EnsVib0630	GO:0010038	response to metal ion
EnsVib0630	GO:0043227	membrane-bounded organelle
EnsVib0630	GO:0043229	intracellular organelle
EnsVib0630	GO:0018130	heterocycle biosynthetic process
EnsVib0630	GO:0019438	aromatic compound biosynthetic process
EnsVib0630	GO:0044237	cellular metabolic process
EnsVib0630	GO:0046483	heterocycle metabolic process
EnsVib0630	GO:0005773	vacuole
EnsVib0630	GO:0009058	biosynthetic process
EnsVib0630	GO:0009987	cellular process
EnsVib0630	GO:0044272	sulfur compound biosynthetic process
EnsVib0630	GO:0044271	cellular nitrogen compound biosynthetic process
EnsVib0630	GO:0005623	cell
EnsVib0630	GO:0044444	cytoplasmic part
EnsVib0630	GO:0016020	membrane
EnsVib0630	GO:0006766	vitamin metabolic process
EnsVib0630	GO:0044464	cell part
EnsVib0630	GO:0008152	metabolic process
EnsVib0630	GO:0009110	vitamin biosynthetic process
EnsVib0630	GO:0044424	intracellular part
EnsVib0630	GO:0044249	cellular biosynthetic process
EnsVib0630	GO:0046686	response to cadmium ion
EnsVib0630	GO:0050896	response to stimulus
EnsVib0630	GO:0009507	chloroplast
EnsVib0631	GO:0006996	organelle organization
EnsVib0631	GO:0005886	plasma membrane
EnsVib0631	GO:0009987	cellular process
EnsVib0631	GO:0005623	cell
EnsVib0631	GO:0009657	plastid organization
EnsVib0631	GO:0009658	chloroplast organization
EnsVib0631	GO:0009902	chloroplast relocation
EnsVib0631	GO:0051234	establishment of localization
EnsVib0631	GO:0051640	organelle localization
EnsVib0631	GO:0051641	cellular localization
EnsVib0631	GO:0016020	membrane
EnsVib0631	GO:0044464	cell part
EnsVib0631	GO:0051649	establishment of localization in cell
EnsVib0631	GO:0051667	establishment of plastid localization
EnsVib0631	GO:0051644	plastid localization
EnsVib0631	GO:0016043	cellular component organization
EnsVib0631	GO:0051656	establishment of organelle localization
EnsVib0631	GO:0051179	localization
EnsVib0431	GO:0009314	response to radiation
EnsVib0431	GO:0042542	response to hydrogen peroxide
EnsVib0431	GO:0009408	response to heat
EnsVib0431	GO:0005623	cell
EnsVib0431	GO:0006950	response to stress
EnsVib0431	GO:0009642	response to light intensity
EnsVib0431	GO:0042221	response to chemical stimulus
EnsVib0431	GO:0009644	response to high light intensity
EnsVib0431	GO:0043231	intracellular membrane-bounded organelle
EnsVib0431	GO:0009266	response to temperature stimulus
EnsVib0431	GO:0005622	intracellular
EnsVib0431	GO:0044444	cytoplasmic part
EnsVib0431	GO:0009536	plastid
EnsVib0431	GO:0005737	cytoplasm
EnsVib0431	GO:0010035	response to inorganic substance
EnsVib0431	GO:0043226	organelle
EnsVib0431	GO:0044464	cell part
EnsVib0431	GO:0009628	response to abiotic stimulus
EnsVib0431	GO:0043227	membrane-bounded organelle
EnsVib0431	GO:0043229	intracellular organelle
EnsVib0431	GO:0044424	intracellular part
EnsVib0431	GO:0009416	response to light stimulus
EnsVib0431	GO:0000302	response to reactive oxygen species
EnsVib0431	GO:0006979	response to oxidative stress
EnsVib0431	GO:0050896	response to stimulus
EnsVib0431	GO:0009507	chloroplast
EnsVib0430	GO:0005515	protein binding
EnsVib0430	GO:0007242	intracellular signaling cascade
EnsVib0430	GO:0032555	purine ribonucleotide binding
EnsVib0430	GO:0016817	hydrolase activity, acting on acid anhydrides
EnsVib0430	GO:0032553	ribonucleotide binding
EnsVib0430	GO:0023046	signaling process
EnsVib0430	GO:0007264	small GTPase mediated signal transduction
EnsVib0430	GO:0003924	GTPase activity
EnsVib0430	GO:0023060	signal transmission
EnsVib0430	GO:0003824	catalytic activity
EnsVib0430	GO:0016818	hydrolase activity, acting on acid anhydrides, in phosphorus-containing anhydrides
EnsVib0430	GO:0015031	protein transport
EnsVib0430	GO:0051234	establishment of localization
EnsVib0430	GO:0006886	intracellular protein transport
EnsVib0430	GO:0045184	establishment of protein localization
EnsVib0430	GO:0005622	intracellular
EnsVib0430	GO:0051641	cellular localization
EnsVib0430	GO:0016462	pyrophosphatase activity
EnsVib0430	GO:0008104	protein localization
EnsVib0430	GO:0000166	nucleotide binding
EnsVib0430	GO:0050789	regulation of biological process
EnsVib0430	GO:0006810	transport
EnsVib0430	GO:0032561	guanyl ribonucleotide binding
EnsVib0430	GO:0051649	establishment of localization in cell
EnsVib0430	GO:0017076	purine nucleotide binding
EnsVib0430	GO:0051169	nuclear transport
EnsVib0430	GO:0033036	macromolecule localization
EnsVib0430	GO:0017111	nucleoside-triphosphatase activity
EnsVib0430	GO:0070727	cellular macromolecule localization
EnsVib0430	GO:0009987	cellular process
EnsVib0430	GO:0023052	signaling
EnsVib0430	GO:0065007	biological regulation
EnsVib0430	GO:0005623	cell
EnsVib0430	GO:0046907	intracellular transport
EnsVib0430	GO:0005525	GTP binding
EnsVib0430	GO:0006913	nucleocytoplasmic transport
EnsVib0430	GO:0007165	signal transduction
EnsVib0430	GO:0019001	guanyl nucleotide binding
EnsVib0430	GO:0016787	hydrolase activity
EnsVib0430	GO:0016020	membrane
EnsVib0430	GO:0005488	binding
EnsVib0430	GO:0050794	regulation of cellular process
EnsVib0430	GO:0044464	cell part
EnsVib0430	GO:0034613	cellular protein localization
EnsVib0430	GO:0051179	localization
EnsVib0439	GO:0016787	hydrolase activity
EnsVib0439	GO:0005975	carbohydrate metabolic process
EnsVib0439	GO:0016798	hydrolase activity, acting on glycosyl bonds
EnsVib0439	GO:0008152	metabolic process
EnsVib0439	GO:0003824	catalytic activity
EnsVib0439	GO:0004553	hydrolase activity, hydrolyzing O-glycosyl compounds
EnsVib0439	GO:0044238	primary metabolic process
EnsVib0438	GO:0005515	protein binding
EnsVib0438	GO:0003700	transcription factor activity
EnsVib0438	GO:0051171	regulation of nitrogen compound metabolic process
EnsVib0438	GO:0051173	positive regulation of nitrogen compound metabolic process
EnsVib0438	GO:0023060	signal transmission
EnsVib0438	GO:0005622	intracellular
EnsVib0438	GO:0000160	two-component signal transduction system (phosphorelay)
EnsVib0438	GO:0034645	cellular macromolecule biosynthetic process
EnsVib0438	GO:0045449	regulation of cellular transcription
EnsVib0438	GO:0043170	macromolecule metabolic process
EnsVib0438	GO:0003712	transcription cofactor activity
EnsVib0438	GO:0009987	cellular process
EnsVib0438	GO:0071310	cellular response to organic substance
EnsVib0438	GO:0023052	signaling
EnsVib0438	GO:0003713	transcription coactivator activity
EnsVib0438	GO:0006950	response to stress
EnsVib0438	GO:0061018	transcription
EnsVib0438	GO:0061019	regulation of transcription
EnsVib0438	GO:0006139	cellular nucleobase, nucleoside, nucleotide and nucleic acid metabolic process
EnsVib0438	GO:0044428	nuclear part
EnsVib0438	GO:0009628	response to abiotic stimulus
EnsVib0438	GO:0044424	intracellular part
EnsVib0438	GO:0044422	organelle part
EnsVib0438	GO:0008134	transcription factor binding
EnsVib0438	GO:0009719	response to endogenous stimulus
EnsVib0438	GO:0023046	signaling process
EnsVib0438	GO:0016563	transcription activator activity
EnsVib0438	GO:0005634	nucleus
EnsVib0438	GO:0032870	cellular response to hormone stimulus
EnsVib0438	GO:0009266	response to temperature stimulus
EnsVib0438	GO:0009723	response to ethylene stimulus
EnsVib0438	GO:0009725	response to hormone stimulus
EnsVib0438	GO:0061020	positive regulation of transcription
EnsVib0438	GO:0010033	response to organic substance
EnsVib0438	GO:0009058	biosynthetic process
EnsVib0438	GO:0023033	signaling pathway
EnsVib0438	GO:0009059	macromolecule biosynthetic process
EnsVib0438	GO:0023034	intracellular signaling pathway
EnsVib0438	GO:0005623	cell
EnsVib0438	GO:0060255	regulation of macromolecule metabolic process
EnsVib0438	GO:0050794	regulation of cellular process
EnsVib0438	GO:0008152	metabolic process
EnsVib0438	GO:0071369	cellular response to ethylene stimulus
EnsVib0438	GO:0010468	regulation of gene expression
EnsVib0438	GO:0007242	intracellular signaling cascade
EnsVib0438	GO:0010467	gene expression
EnsVib0438	GO:0006807	nitrogen compound metabolic process
EnsVib0438	GO:0051716	cellular response to stimulus
EnsVib0438	GO:0009408	response to heat
EnsVib0438	GO:0044260	cellular macromolecule metabolic process
EnsVib0438	GO:0019222	regulation of metabolic process
EnsVib0438	GO:0009737	response to abscisic acid stimulus
EnsVib0438	GO:0042221	response to chemical stimulus
EnsVib0438	GO:0031974	membrane-enclosed lumen
EnsVib0438	GO:0043231	intracellular membrane-bounded organelle
EnsVib0438	GO:0019219	regulation of cellular nucleobase, nucleoside, nucleotide and nucleic acid metabolic process
EnsVib0438	GO:0043226	organelle
EnsVib0438	GO:0043228	non-membrane-bounded organelle
EnsVib0438	GO:0050789	regulation of biological process
EnsVib0438	GO:0043227	membrane-bounded organelle
EnsVib0438	GO:0009414	response to water deprivation
EnsVib0438	GO:0009415	response to water
EnsVib0438	GO:0043229	intracellular organelle
EnsVib0438	GO:0009889	regulation of biosynthetic process
EnsVib0438	GO:0065007	biological regulation
EnsVib0438	GO:0070887	cellular response to chemical stimulus
EnsVib0438	GO:0010557	positive regulation of macromolecule biosynthetic process
EnsVib0438	GO:0010556	regulation of macromolecule biosynthetic process
EnsVib0438	GO:0009891	positive regulation of biosynthetic process
EnsVib0438	GO:0009893	positive regulation of metabolic process
EnsVib0438	GO:0043233	organelle lumen
EnsVib0438	GO:0070013	intracellular organelle lumen
EnsVib0438	GO:0043232	intracellular non-membrane-bounded organelle
EnsVib0438	GO:0010604	positive regulation of macromolecule metabolic process
EnsVib0438	GO:0044464	cell part
EnsVib0438	GO:0045935	positive regulation of cellular nucleobase, nucleoside, nucleotide and nucleic acid metabolic process
EnsVib0438	GO:0009873	ethylene mediated signaling pathway
EnsVib0438	GO:0048518	positive regulation of biological process
EnsVib0438	GO:0080090	regulation of primary metabolic process
EnsVib0438	GO:0045941	positive regulation of cellular transcription
EnsVib0438	GO:0048522	positive regulation of cellular process
EnsVib0438	GO:0044237	cellular metabolic process
EnsVib0438	GO:0044238	primary metabolic process
EnsVib0438	GO:0005730	nucleolus
EnsVib0438	GO:0003676	nucleic acid binding
EnsVib0438	GO:0031981	nuclear lumen
EnsVib0438	GO:0071495	cellular response to endogenous stimulus
EnsVib0438	GO:0003677	DNA binding
EnsVib0438	GO:0006350	cellular transcription
EnsVib0438	GO:0010628	positive regulation of gene expression
EnsVib0438	GO:0043565	sequence-specific DNA binding
EnsVib0438	GO:0007165	signal transduction
EnsVib0438	GO:0031323	regulation of cellular metabolic process
EnsVib0438	GO:0031326	regulation of cellular biosynthetic process
EnsVib0438	GO:0009755	hormone-mediated signaling pathway
EnsVib0438	GO:0031325	positive regulation of cellular metabolic process
EnsVib0438	GO:0005488	binding
EnsVib0438	GO:0044446	intracellular organelle part
EnsVib0438	GO:0030528	transcription regulator activity
EnsVib0438	GO:0031328	positive regulation of cellular biosynthetic process
EnsVib0438	GO:0044249	cellular biosynthetic process
EnsVib0438	GO:0050896	response to stimulus
EnsVib0435	GO:0005488	binding
EnsVib0435	GO:0008152	metabolic process
EnsVib0435	GO:0016491	oxidoreductase activity
EnsVib0435	GO:0003824	catalytic activity
EnsVib0435	GO:0055114	oxidation reduction
EnsVib0434	GO:0023046	signaling process
EnsVib0434	GO:0004864	phosphoprotein phosphatase inhibitor activity
EnsVib0434	GO:0019220	regulation of phosphate metabolic process
EnsVib0434	GO:0019222	regulation of metabolic process
EnsVib0434	GO:0023060	signal transmission
EnsVib0434	GO:0006796	phosphate metabolic process
EnsVib0434	GO:0051336	regulation of hydrolase activity
EnsVib0434	GO:0006793	phosphorus metabolic process
EnsVib0434	GO:0019888	protein phosphatase regulator activity
EnsVib0434	GO:0007154	cell communication
EnsVib0434	GO:0050789	regulation of biological process
EnsVib0434	GO:0010921	regulation of phosphatase activity
EnsVib0434	GO:0030234	enzyme regulator activity
EnsVib0434	GO:0044237	cellular metabolic process
EnsVib0434	GO:0044238	primary metabolic process
EnsVib0434	GO:0010646	regulation of cell communication
EnsVib0434	GO:0004857	enzyme inhibitor activity
EnsVib0434	GO:0035303	regulation of dephosphorylation
EnsVib0434	GO:0023051	regulation of signaling process
EnsVib0434	GO:0005975	carbohydrate metabolic process
EnsVib0434	GO:0009987	cellular process
EnsVib0434	GO:0023052	signaling
EnsVib0434	GO:0065009	regulation of molecular function
EnsVib0434	GO:0005529	sugar binding
EnsVib0434	GO:0065007	biological regulation
EnsVib0434	GO:0019212	phosphatase inhibitor activity
EnsVib0434	GO:0009966	regulation of signal transduction
EnsVib0434	GO:0007165	signal transduction
EnsVib0434	GO:0031323	regulation of cellular metabolic process
EnsVib0434	GO:0050790	regulation of catalytic activity
EnsVib0434	GO:0019208	phosphatase regulator activity
EnsVib0434	GO:0005488	binding
EnsVib0434	GO:0016311	dephosphorylation
EnsVib0434	GO:0050794	regulation of cellular process
EnsVib0434	GO:0008152	metabolic process
EnsVib0434	GO:0030246	carbohydrate binding
EnsVib0434	GO:0051174	regulation of phosphorus metabolic process
EnsVib0434	GO:0043666	regulation of phosphoprotein phosphatase activity
EnsVib0638	GO:0032555	purine ribonucleotide binding
EnsVib0638	GO:0032553	ribonucleotide binding
EnsVib0638	GO:0005975	carbohydrate metabolic process
EnsVib0638	GO:0003824	catalytic activity
EnsVib0638	GO:0005524	ATP binding
EnsVib0638	GO:0032559	adenyl ribonucleotide binding
EnsVib0638	GO:0000166	nucleotide binding
EnsVib0638	GO:0005488	binding
EnsVib0638	GO:0001882	nucleoside binding
EnsVib0638	GO:0030554	adenyl nucleotide binding
EnsVib0638	GO:0016301	kinase activity
EnsVib0638	GO:0001883	purine nucleoside binding
EnsVib0638	GO:0008152	metabolic process
EnsVib0638	GO:0016773	phosphotransferase activity, alcohol group as acceptor
EnsVib0638	GO:0017076	purine nucleotide binding
EnsVib0638	GO:0008974	phosphoribulokinase activity
EnsVib0638	GO:0016740	transferase activity
EnsVib0638	GO:0016772	transferase activity, transferring phosphorus-containing groups
EnsVib0638	GO:0044238	primary metabolic process
EnsVib0429	GO:0070011	peptidase activity, acting on L-amino acid peptides
EnsVib0429	GO:0016787	hydrolase activity
EnsVib0429	GO:0004175	endopeptidase activity
EnsVib0429	GO:0070001	aspartic-type peptidase activity
EnsVib0429	GO:0008152	metabolic process
EnsVib0429	GO:0006508	proteolysis
EnsVib0429	GO:0008233	peptidase activity
EnsVib0429	GO:0004190	aspartic-type endopeptidase activity
EnsVib0429	GO:0003824	catalytic activity
EnsVib0429	GO:0019538	protein metabolic process
EnsVib0429	GO:0043170	macromolecule metabolic process
EnsVib0429	GO:0044238	primary metabolic process
EnsVib0621	GO:0016630	protochlorophyllide reductase activity
EnsVib0621	GO:0005488	binding
EnsVib0621	GO:0008152	metabolic process
EnsVib0621	GO:0016491	oxidoreductase activity
EnsVib0621	GO:0003824	catalytic activity
EnsVib0621	GO:0016628	oxidoreductase activity, acting on the CH-CH group of donors, NAD or NADP as acceptor
EnsVib0621	GO:0016627	oxidoreductase activity, acting on the CH-CH group of donors
EnsVib0621	GO:0055114	oxidation reduction
EnsVib0624	GO:0009607	response to biotic stimulus
EnsVib0624	GO:0051607	defense response to virus
EnsVib0624	GO:0006955	immune response
EnsVib0624	GO:0002252	immune effector process
EnsVib0624	GO:0051704	multi-organism process
EnsVib0624	GO:0006950	response to stress
EnsVib0624	GO:0006952	defense response
EnsVib0624	GO:0009615	response to virus
EnsVib0624	GO:0050896	response to stimulus
EnsVib0624	GO:0051707	response to other organism
EnsVib0624	GO:0002376	immune system process
EnsVib0625	GO:0019887	protein kinase regulator activity
EnsVib0625	GO:0007049	cell cycle
EnsVib0625	GO:0009987	cellular process
EnsVib0625	GO:0016538	cyclin-dependent protein kinase regulator activity
EnsVib0625	GO:0030234	enzyme regulator activity
EnsVib0625	GO:0019207	kinase regulator activity
EnsVib0628	GO:0015979	photosynthesis
EnsVib0628	GO:0016020	membrane
EnsVib0628	GO:0009987	cellular process
EnsVib0628	GO:0009765	photosynthesis, light harvesting
EnsVib0628	GO:0044464	cell part
EnsVib0628	GO:0008152	metabolic process
EnsVib0628	GO:0005623	cell
EnsVib0628	GO:0006091	generation of precursor metabolites and energy
EnsVib0628	GO:0019684	photosynthesis, light reaction
EnsVib0628	GO:0044237	cellular metabolic process
EnsVib0422	GO:0016787	hydrolase activity
EnsVib0422	GO:0005975	carbohydrate metabolic process
EnsVib0422	GO:0043169	cation binding
EnsVib0422	GO:0005488	binding
EnsVib0422	GO:0016798	hydrolase activity, acting on glycosyl bonds
EnsVib0422	GO:0008152	metabolic process
EnsVib0422	GO:0043167	ion binding
EnsVib0422	GO:0003824	catalytic activity
EnsVib0422	GO:0004553	hydrolase activity, hydrolyzing O-glycosyl compounds
EnsVib0422	GO:0044238	primary metabolic process
EnsVib0627	GO:0014070	response to organic cyclic substance
EnsVib0627	GO:0051716	cellular response to stimulus
EnsVib0627	GO:0009407	toxin catabolic process
EnsVib0627	GO:0042221	response to chemical stimulus
EnsVib0627	GO:0043231	intracellular membrane-bounded organelle
EnsVib0627	GO:0005622	intracellular
EnsVib0627	GO:0010035	response to inorganic substance
EnsVib0627	GO:0043226	organelle
EnsVib0627	GO:0010038	response to metal ion
EnsVib0627	GO:0031668	cellular response to extracellular stimulus
EnsVib0627	GO:0043227	membrane-bounded organelle
EnsVib0627	GO:0009414	response to water deprivation
EnsVib0627	GO:0009415	response to water
EnsVib0627	GO:0043229	intracellular organelle
EnsVib0627	GO:0006979	response to oxidative stress
EnsVib0627	GO:0042631	cellular response to water deprivation
EnsVib0627	GO:0009987	cellular process
EnsVib0627	GO:0023052	signaling
EnsVib0627	GO:0019748	secondary metabolic process
EnsVib0627	GO:0006950	response to stress
EnsVib0627	GO:0033554	cellular response to stress
EnsVib0627	GO:0070887	cellular response to chemical stimulus
EnsVib0627	GO:0004364	glutathione transferase activity
EnsVib0627	GO:0009628	response to abiotic stimulus
EnsVib0627	GO:0044464	cell part
EnsVib0627	GO:0016765	transferase activity, transferring alkyl or aryl (other than methyl) groups
EnsVib0627	GO:0044424	intracellular part
EnsVib0627	GO:0044422	organelle part
EnsVib0627	GO:0046686	response to cadmium ion
EnsVib0627	GO:0005886	plasma membrane
EnsVib0627	GO:0009991	response to extracellular stimulus
EnsVib0627	GO:0003824	catalytic activity
EnsVib0627	GO:0009536	plastid
EnsVib0627	GO:0043295	glutathione binding
EnsVib0627	GO:0044434	chloroplast part
EnsVib0627	GO:0005737	cytoplasm
EnsVib0627	GO:0007154	cell communication
EnsVib0627	GO:0044435	plastid part
EnsVib0627	GO:0009532	plastid stroma
EnsVib0627	GO:0009570	chloroplast stroma
EnsVib0627	GO:0044237	cellular metabolic process
EnsVib0627	GO:0042277	peptide binding
EnsVib0627	GO:0010033	response to organic substance
EnsVib0627	GO:0005623	cell
EnsVib0627	GO:0009056	catabolic process
EnsVib0627	GO:0071496	cellular response to external stimulus
EnsVib0627	GO:0010583	response to cyclopentenone
EnsVib0627	GO:0044444	cytoplasmic part
EnsVib0627	GO:0009605	response to external stimulus
EnsVib0627	GO:0016020	membrane
EnsVib0627	GO:0005488	binding
EnsVib0627	GO:0008152	metabolic process
EnsVib0627	GO:0044446	intracellular organelle part
EnsVib0627	GO:0009404	toxin metabolic process
EnsVib0627	GO:0044248	cellular catabolic process
EnsVib0627	GO:0050896	response to stimulus
EnsVib0627	GO:0016740	transferase activity
EnsVib0627	GO:0009507	chloroplast
EnsVib0421	GO:0005622	intracellular
EnsVib0421	GO:0044444	cytoplasmic part
EnsVib0421	GO:0009536	plastid
EnsVib0421	GO:0005737	cytoplasm
EnsVib0421	GO:0043226	organelle
EnsVib0421	GO:0044464	cell part
EnsVib0421	GO:0043227	membrane-bounded organelle
EnsVib0421	GO:0005623	cell
EnsVib0421	GO:0043229	intracellular organelle
EnsVib0421	GO:0044424	intracellular part
EnsVib0421	GO:0043231	intracellular membrane-bounded organelle
EnsVib0424	GO:0005515	protein binding
EnsVib0424	GO:0005516	calmodulin binding
EnsVib0424	GO:0009408	response to heat
EnsVib0424	GO:0044260	cellular macromolecule metabolic process
EnsVib0424	GO:0005634	nucleus
EnsVib0424	GO:0003824	catalytic activity
EnsVib0424	GO:0042221	response to chemical stimulus
EnsVib0424	GO:0043231	intracellular membrane-bounded organelle
EnsVib0424	GO:0009266	response to temperature stimulus
EnsVib0424	GO:0005622	intracellular
EnsVib0424	GO:0005737	cytoplasm
EnsVib0424	GO:0010035	response to inorganic substance
EnsVib0424	GO:0043226	organelle
EnsVib0424	GO:0006457	protein folding
EnsVib0424	GO:0010038	response to metal ion
EnsVib0424	GO:0008144	drug binding
EnsVib0424	GO:0043227	membrane-bounded organelle
EnsVib0424	GO:0043229	intracellular organelle
EnsVib0424	GO:0043170	macromolecule metabolic process
EnsVib0424	GO:0044237	cellular metabolic process
EnsVib0424	GO:0044238	primary metabolic process
EnsVib0424	GO:0005773	vacuole
EnsVib0424	GO:0009987	cellular process
EnsVib0424	GO:0006950	response to stress
EnsVib0424	GO:0005623	cell
EnsVib0424	GO:0009611	response to wounding
EnsVib0424	GO:0003755	peptidyl-prolyl cis-trans isomerase activity
EnsVib0424	GO:0005528	FK506 binding
EnsVib0424	GO:0005527	macrolide binding
EnsVib0424	GO:0044444	cytoplasmic part
EnsVib0424	GO:0009605	response to external stimulus
EnsVib0424	GO:0005488	binding
EnsVib0424	GO:0009628	response to abiotic stimulus
EnsVib0424	GO:0044464	cell part
EnsVib0424	GO:0008152	metabolic process
EnsVib0424	GO:0044424	intracellular part
EnsVib0424	GO:0016853	isomerase activity
EnsVib0424	GO:0044267	cellular protein metabolic process
EnsVib0424	GO:0050896	response to stimulus
EnsVib0424	GO:0019538	protein metabolic process
EnsVib0424	GO:0016859	cis-trans isomerase activity
EnsVib0424	GO:0046686	response to cadmium ion
EnsVib0629	GO:0006807	nitrogen compound metabolic process
EnsVib0629	GO:0043169	cation binding
EnsVib0629	GO:0043167	ion binding
EnsVib0629	GO:0044281	small molecule metabolic process
EnsVib0629	GO:0046872	metal ion binding
EnsVib0629	GO:0046128	purine ribonucleoside metabolic process
EnsVib0629	GO:0005622	intracellular
EnsVib0629	GO:0006753	nucleoside phosphate metabolic process
EnsVib0629	GO:0005737	cytoplasm
EnsVib0629	GO:0008617	guanosine metabolic process
EnsVib0629	GO:0044237	cellular metabolic process
EnsVib0629	GO:0033865	nucleoside bisphosphate metabolic process
EnsVib0629	GO:0044238	primary metabolic process
EnsVib0629	GO:0042278	purine nucleoside metabolic process
EnsVib0629	GO:0015969	guanosine tetraphosphate metabolic process
EnsVib0629	GO:0009987	cellular process
EnsVib0629	GO:0005509	calcium ion binding
EnsVib0629	GO:0005623	cell
EnsVib0629	GO:0055086	cellular nucleobase, nucleoside and nucleotide metabolic process
EnsVib0629	GO:0006139	cellular nucleobase, nucleoside, nucleotide and nucleic acid metabolic process
EnsVib0629	GO:0005488	binding
EnsVib0629	GO:0008152	metabolic process
EnsVib0629	GO:0044464	cell part
EnsVib0629	GO:0009116	nucleoside metabolic process
EnsVib0629	GO:0044424	intracellular part
EnsVib0629	GO:0009119	ribonucleoside metabolic process
EnsVib0629	GO:0009117	nucleotide metabolic process
EnsVib0428	GO:0005488	binding
EnsVib0428	GO:0006457	protein folding
EnsVib0428	GO:0009987	cellular process
EnsVib0428	GO:0044260	cellular macromolecule metabolic process
EnsVib0428	GO:0008152	metabolic process
EnsVib0428	GO:0044267	cellular protein metabolic process
EnsVib0428	GO:0044237	cellular metabolic process
EnsVib0428	GO:0019538	protein metabolic process
EnsVib0428	GO:0043170	macromolecule metabolic process
EnsVib0428	GO:0044238	primary metabolic process
EnsVib0427	GO:0006807	nitrogen compound metabolic process
EnsVib0427	GO:0043169	cation binding
EnsVib0427	GO:0043167	ion binding
EnsVib0427	GO:0046914	transition metal ion binding
EnsVib0427	GO:0003824	catalytic activity
EnsVib0427	GO:0046872	metal ion binding
EnsVib0427	GO:0043231	intracellular membrane-bounded organelle
EnsVib0427	GO:0005622	intracellular
EnsVib0427	GO:0005737	cytoplasm
EnsVib0427	GO:0043226	organelle
EnsVib0427	GO:0043227	membrane-bounded organelle
EnsVib0427	GO:0043229	intracellular organelle
EnsVib0427	GO:0005773	vacuole
EnsVib0427	GO:0048037	cofactor binding
EnsVib0427	GO:0048038	quinone binding
EnsVib0427	GO:0005507	copper ion binding
EnsVib0427	GO:0005623	cell
EnsVib0427	GO:0016638	oxidoreductase activity, acting on the CH-NH2 group of donors
EnsVib0427	GO:0044444	cytoplasmic part
EnsVib0427	GO:0008131	amine oxidase activity
EnsVib0427	GO:0016641	oxidoreductase activity, acting on the CH-NH2 group of donors, oxygen as acceptor
EnsVib0427	GO:0005488	binding
EnsVib0427	GO:0008152	metabolic process
EnsVib0427	GO:0044464	cell part
EnsVib0427	GO:0016491	oxidoreductase activity
EnsVib0427	GO:0044424	intracellular part
EnsVib0427	GO:0009308	amine metabolic process
EnsVib0427	GO:0055114	oxidation reduction
EnsVib0610	GO:0005773	vacuole
EnsVib0610	GO:0005623	cell
EnsVib0610	GO:0003824	catalytic activity
EnsVib0610	GO:0016829	lyase activity
EnsVib0610	GO:0043231	intracellular membrane-bounded organelle
EnsVib0610	GO:0005622	intracellular
EnsVib0610	GO:0009536	plastid
EnsVib0610	GO:0044444	cytoplasmic part
EnsVib0610	GO:0005737	cytoplasm
EnsVib0610	GO:0043226	organelle
EnsVib0610	GO:0005488	binding
EnsVib0610	GO:0044464	cell part
EnsVib0610	GO:0043227	membrane-bounded organelle
EnsVib0610	GO:0008152	metabolic process
EnsVib0610	GO:0043229	intracellular organelle
EnsVib0610	GO:0044424	intracellular part
EnsVib0610	GO:0009507	chloroplast
EnsVib0418	GO:0010467	gene expression
EnsVib0418	GO:0044260	cellular macromolecule metabolic process
EnsVib0418	GO:0006412	translation
EnsVib0418	GO:0005622	intracellular
EnsVib0418	GO:0005737	cytoplasm
EnsVib0418	GO:0043226	organelle
EnsVib0418	GO:0034645	cellular macromolecule biosynthetic process
EnsVib0418	GO:0032991	macromolecular complex
EnsVib0418	GO:0043228	non-membrane-bounded organelle
EnsVib0418	GO:0043229	intracellular organelle
EnsVib0418	GO:0043170	macromolecule metabolic process
EnsVib0418	GO:0044237	cellular metabolic process
EnsVib0418	GO:0044238	primary metabolic process
EnsVib0418	GO:0003735	structural constituent of ribosome
EnsVib0418	GO:0009058	biosynthetic process
EnsVib0418	GO:0009059	macromolecule biosynthetic process
EnsVib0418	GO:0009987	cellular process
EnsVib0418	GO:0005623	cell
EnsVib0418	GO:0044444	cytoplasmic part
EnsVib0418	GO:0043232	intracellular non-membrane-bounded organelle
EnsVib0418	GO:0005198	structural molecule activity
EnsVib0418	GO:0030529	ribonucleoprotein complex
EnsVib0418	GO:0008152	metabolic process
EnsVib0418	GO:0044464	cell part
EnsVib0418	GO:0005840	ribosome
EnsVib0418	GO:0044424	intracellular part
EnsVib0418	GO:0044249	cellular biosynthetic process
EnsVib0418	GO:0044267	cellular protein metabolic process
EnsVib0418	GO:0019538	protein metabolic process
EnsVib0419	GO:0016020	membrane
EnsVib0419	GO:0044464	cell part
EnsVib0419	GO:0005623	cell
EnsVib0614	GO:0031976	plastid thylakoid
EnsVib0614	GO:0034357	photosynthetic membrane
EnsVib0614	GO:0009737	response to abscisic acid stimulus
EnsVib0614	GO:0006091	generation of precursor metabolites and energy
EnsVib0614	GO:0042221	response to chemical stimulus
EnsVib0614	GO:0042646	plastid nucleoid
EnsVib0614	GO:0031975	envelope
EnsVib0614	GO:0043231	intracellular membrane-bounded organelle
EnsVib0614	GO:0005622	intracellular
EnsVib0614	GO:0043226	organelle
EnsVib0614	GO:0043228	non-membrane-bounded organelle
EnsVib0614	GO:0032991	macromolecular complex
EnsVib0614	GO:0043227	membrane-bounded organelle
EnsVib0614	GO:0043229	intracellular organelle
EnsVib0614	GO:0031967	organelle envelope
EnsVib0614	GO:0009987	cellular process
EnsVib0614	GO:0005694	chromosome
EnsVib0614	GO:0009941	chloroplast envelope
EnsVib0614	GO:0019684	photosynthesis, light reaction
EnsVib0614	GO:0043234	protein complex
EnsVib0614	GO:0043232	intracellular non-membrane-bounded organelle
EnsVib0614	GO:0044464	cell part
EnsVib0614	GO:0044424	intracellular part
EnsVib0614	GO:0044425	membrane part
EnsVib0614	GO:0044422	organelle part
EnsVib0614	GO:0055114	oxidation reduction
EnsVib0614	GO:0015979	photosynthesis
EnsVib0614	GO:0009719	response to endogenous stimulus
EnsVib0614	GO:0009526	plastid envelope
EnsVib0614	GO:0009521	photosystem
EnsVib0614	GO:0009773	photosynthetic electron transport in photosystem I
EnsVib0614	GO:0009522	photosystem I
EnsVib0614	GO:0009535	chloroplast thylakoid membrane
EnsVib0614	GO:0009767	photosynthetic electron transport chain
EnsVib0614	GO:0009536	plastid
EnsVib0614	GO:0044434	chloroplast part
EnsVib0614	GO:0005737	cytoplasm
EnsVib0614	GO:0044436	thylakoid part
EnsVib0614	GO:0009532	plastid stroma
EnsVib0614	GO:0044435	plastid part
EnsVib0614	GO:0009534	chloroplast thylakoid
EnsVib0614	GO:0031090	organelle membrane
EnsVib0614	GO:0009579	thylakoid
EnsVib0614	GO:0009725	response to hormone stimulus
EnsVib0614	GO:0044237	cellular metabolic process
EnsVib0614	GO:0010033	response to organic substance
EnsVib0614	GO:0030093	chloroplast photosystem I
EnsVib0614	GO:0005623	cell
EnsVib0614	GO:0042651	thylakoid membrane
EnsVib0614	GO:0000229	cytoplasmic chromosome
EnsVib0614	GO:0031984	organelle subcompartment
EnsVib0614	GO:0003676	nucleic acid binding
EnsVib0614	GO:0003677	DNA binding
EnsVib0614	GO:0044444	cytoplasmic part
EnsVib0614	GO:0016020	membrane
EnsVib0614	GO:0005488	binding
EnsVib0614	GO:0044446	intracellular organelle part
EnsVib0614	GO:0008152	metabolic process
EnsVib0614	GO:0022900	electron transport chain
EnsVib0614	GO:0009508	plastid chromosome
EnsVib0614	GO:0055035	plastid thylakoid membrane
EnsVib0614	GO:0050896	response to stimulus
EnsVib0614	GO:0009507	chloroplast
EnsVib0614	GO:0009295	nucleoid
EnsVib0615	GO:0008361	regulation of cell size
EnsVib0615	GO:0009651	response to salt stress
EnsVib0615	GO:0009505	plant-type cell wall
EnsVib0615	GO:0005618	cell wall
EnsVib0615	GO:0030964	NADH dehydrogenase complex
EnsVib0615	GO:0009791	post-embryonic development
EnsVib0615	GO:0042221	response to chemical stimulus
EnsVib0615	GO:0031974	membrane-enclosed lumen
EnsVib0615	GO:0043231	intracellular membrane-bounded organelle
EnsVib0615	GO:0005622	intracellular
EnsVib0615	GO:0032502	developmental process
EnsVib0615	GO:0032501	multicellular organismal process
EnsVib0615	GO:0043226	organelle
EnsVib0615	GO:0043228	non-membrane-bounded organelle
EnsVib0615	GO:0032991	macromolecular complex
EnsVib0615	GO:0043227	membrane-bounded organelle
EnsVib0615	GO:0043229	intracellular organelle
EnsVib0615	GO:0006996	organelle organization
EnsVib0615	GO:0009987	cellular process
EnsVib0615	GO:0006950	response to stress
EnsVib0615	GO:0065007	biological regulation
EnsVib0615	GO:0065008	regulation of biological quality
EnsVib0615	GO:0007275	multicellular organismal development
EnsVib0615	GO:0043234	protein complex
EnsVib0615	GO:0043233	organelle lumen
EnsVib0615	GO:0070013	intracellular organelle lumen
EnsVib0615	GO:0043232	intracellular non-membrane-bounded organelle
EnsVib0615	GO:0044428	nuclear part
EnsVib0615	GO:0009628	response to abiotic stimulus
EnsVib0615	GO:0044464	cell part
EnsVib0615	GO:0009733	response to auxin stimulus
EnsVib0615	GO:0016049	cell growth
EnsVib0615	GO:0044424	intracellular part
EnsVib0615	GO:0044425	membrane part
EnsVib0615	GO:0007005	mitochondrion organization
EnsVib0615	GO:0044422	organelle part
EnsVib0615	GO:0040007	growth
EnsVib0615	GO:0090066	regulation of anatomical structure size
EnsVib0615	GO:0051301	cell division
EnsVib0615	GO:0016043	cellular component organization
EnsVib0615	GO:0009719	response to endogenous stimulus
EnsVib0615	GO:0032535	regulation of cellular component size
EnsVib0615	GO:0005886	plasma membrane
EnsVib0615	GO:0070469	respiratory chain
EnsVib0615	GO:0005634	nucleus
EnsVib0615	GO:0048513	organ development
EnsVib0615	GO:0048731	system development
EnsVib0615	GO:0005739	mitochondrion
EnsVib0615	GO:0009536	plastid
EnsVib0615	GO:0005737	cytoplasm
EnsVib0615	GO:0009725	response to hormone stimulus
EnsVib0615	GO:0045271	respiratory chain complex I
EnsVib0615	GO:0005773	vacuole
EnsVib0615	GO:0010033	response to organic substance
EnsVib0615	GO:0030312	external encapsulating structure
EnsVib0615	GO:0005623	cell
EnsVib0615	GO:0005730	nucleolus
EnsVib0615	GO:0006970	response to osmotic stress
EnsVib0615	GO:0048527	lateral root development
EnsVib0615	GO:0031981	nuclear lumen
EnsVib0615	GO:0048528	post-embryonic root development
EnsVib0615	GO:0048856	anatomical structure development
EnsVib0615	GO:0044444	cytoplasmic part
EnsVib0615	GO:0016020	membrane
EnsVib0615	GO:0048364	root development
EnsVib0615	GO:0044446	intracellular organelle part
EnsVib0615	GO:0022622	root system development
EnsVib0615	GO:0050896	response to stimulus
EnsVib0615	GO:0009507	chloroplast
EnsVib0612	GO:0009719	response to endogenous stimulus
EnsVib0612	GO:0009651	response to salt stress
EnsVib0612	GO:0010033	response to organic substance
EnsVib0612	GO:0045735	nutrient reservoir activity
EnsVib0612	GO:0006950	response to stress
EnsVib0612	GO:0009737	response to abscisic acid stimulus
EnsVib0612	GO:0006970	response to osmotic stress
EnsVib0612	GO:0042221	response to chemical stimulus
EnsVib0612	GO:0009628	response to abiotic stimulus
EnsVib0612	GO:0009414	response to water deprivation
EnsVib0612	GO:0009415	response to water
EnsVib0612	GO:0009725	response to hormone stimulus
EnsVib0612	GO:0009269	response to desiccation
EnsVib0612	GO:0050896	response to stimulus
EnsVib0613	GO:0000166	nucleotide binding
EnsVib0613	GO:0005488	binding
EnsVib0613	GO:0003676	nucleic acid binding
EnsVib0413	GO:0032555	purine ribonucleotide binding
EnsVib0413	GO:0000166	nucleotide binding
EnsVib0413	GO:0032553	ribonucleotide binding
EnsVib0413	GO:0030554	adenyl nucleotide binding
EnsVib0413	GO:0001882	nucleoside binding
EnsVib0413	GO:0005488	binding
EnsVib0413	GO:0001883	purine nucleoside binding
EnsVib0413	GO:0017076	purine nucleotide binding
EnsVib0413	GO:0005524	ATP binding
EnsVib0413	GO:0032559	adenyl ribonucleotide binding
EnsVib0619	GO:0032555	purine ribonucleotide binding
EnsVib0619	GO:0016817	hydrolase activity, acting on acid anhydrides
EnsVib0619	GO:0032553	ribonucleotide binding
EnsVib0619	GO:0031224	intrinsic to membrane
EnsVib0619	GO:0016818	hydrolase activity, acting on acid anhydrides, in phosphorus-containing anhydrides
EnsVib0619	GO:0003824	catalytic activity
EnsVib0619	GO:0051234	establishment of localization
EnsVib0619	GO:0032559	adenyl ribonucleotide binding
EnsVib0619	GO:0016462	pyrophosphatase activity
EnsVib0619	GO:0000166	nucleotide binding
EnsVib0619	GO:0030554	adenyl nucleotide binding
EnsVib0619	GO:0001882	nucleoside binding
EnsVib0619	GO:0006810	transport
EnsVib0619	GO:0017076	purine nucleotide binding
EnsVib0619	GO:0016887	ATPase activity
EnsVib0619	GO:0017111	nucleoside-triphosphatase activity
EnsVib0619	GO:0005623	cell
EnsVib0619	GO:0005524	ATP binding
EnsVib0619	GO:0016020	membrane
EnsVib0619	GO:0016787	hydrolase activity
EnsVib0619	GO:0005488	binding
EnsVib0619	GO:0001883	purine nucleoside binding
EnsVib0619	GO:0044464	cell part
EnsVib0619	GO:0016021	integral to membrane
EnsVib0619	GO:0044425	membrane part
EnsVib0619	GO:0051179	localization
EnsVib0618	GO:0032555	purine ribonucleotide binding
EnsVib0618	GO:0000166	nucleotide binding
EnsVib0618	GO:0032553	ribonucleotide binding
EnsVib0618	GO:0030554	adenyl nucleotide binding
EnsVib0618	GO:0001882	nucleoside binding
EnsVib0618	GO:0005488	binding
EnsVib0618	GO:0001883	purine nucleoside binding
EnsVib0618	GO:0017076	purine nucleotide binding
EnsVib0618	GO:0005524	ATP binding
EnsVib0618	GO:0032559	adenyl ribonucleotide binding
EnsVib0411	GO:0050662	coenzyme binding
EnsVib0411	GO:0005886	plasma membrane
EnsVib0411	GO:0009505	plant-type cell wall
EnsVib0411	GO:0050660	FAD binding
EnsVib0411	GO:0005618	cell wall
EnsVib0411	GO:0003824	catalytic activity
EnsVib0411	GO:0042221	response to chemical stimulus
EnsVib0411	GO:0043231	intracellular membrane-bounded organelle
EnsVib0411	GO:0005739	mitochondrion
EnsVib0411	GO:0005622	intracellular
EnsVib0411	GO:0005737	cytoplasm
EnsVib0411	GO:0043226	organelle
EnsVib0411	GO:0000166	nucleotide binding
EnsVib0411	GO:0001882	nucleoside binding
EnsVib0411	GO:0030554	adenyl nucleotide binding
EnsVib0411	GO:0043227	membrane-bounded organelle
EnsVib0411	GO:0043229	intracellular organelle
EnsVib0411	GO:0017076	purine nucleotide binding
EnsVib0411	GO:0048046	apoplast
EnsVib0411	GO:0006979	response to oxidative stress
EnsVib0411	GO:0005773	vacuole
EnsVib0411	GO:0048037	cofactor binding
EnsVib0411	GO:0030312	external encapsulating structure
EnsVib0411	GO:0005623	cell
EnsVib0411	GO:0006950	response to stress
EnsVib0411	GO:0009055	electron carrier activity
EnsVib0411	GO:0005576	extracellular region
EnsVib0411	GO:0044444	cytoplasmic part
EnsVib0411	GO:0016020	membrane
EnsVib0411	GO:0005488	binding
EnsVib0411	GO:0001883	purine nucleoside binding
EnsVib0411	GO:0044464	cell part
EnsVib0411	GO:0016491	oxidoreductase activity
EnsVib0411	GO:0044424	intracellular part
EnsVib0411	GO:0050896	response to stimulus
EnsVib0417	GO:0010467	gene expression
EnsVib0417	GO:0005886	plasma membrane
EnsVib0417	GO:0044260	cellular macromolecule metabolic process
EnsVib0417	GO:0003746	translation elongation factor activity
EnsVib0417	GO:0042221	response to chemical stimulus
EnsVib0417	GO:0006412	translation
EnsVib0417	GO:0006414	translational elongation
EnsVib0417	GO:0005622	intracellular
EnsVib0417	GO:0005737	cytoplasm
EnsVib0417	GO:0010035	response to inorganic substance
EnsVib0417	GO:0034645	cellular macromolecule biosynthetic process
EnsVib0417	GO:0032991	macromolecular complex
EnsVib0417	GO:0010038	response to metal ion
EnsVib0417	GO:0044237	cellular metabolic process
EnsVib0417	GO:0043170	macromolecule metabolic process
EnsVib0417	GO:0044238	primary metabolic process
EnsVib0417	GO:0005853	eukaryotic translation elongation factor 1 complex
EnsVib0417	GO:0009058	biosynthetic process
EnsVib0417	GO:0009059	macromolecule biosynthetic process
EnsVib0417	GO:0009987	cellular process
EnsVib0417	GO:0005623	cell
EnsVib0417	GO:0003676	nucleic acid binding
EnsVib0417	GO:0043234	protein complex
EnsVib0417	GO:0044444	cytoplasmic part
EnsVib0417	GO:0016020	membrane
EnsVib0417	GO:0005488	binding
EnsVib0417	GO:0044464	cell part
EnsVib0417	GO:0008152	metabolic process
EnsVib0417	GO:0044424	intracellular part
EnsVib0417	GO:0044249	cellular biosynthetic process
EnsVib0417	GO:0044267	cellular protein metabolic process
EnsVib0417	GO:0050896	response to stimulus
EnsVib0417	GO:0046686	response to cadmium ion
EnsVib0417	GO:0008135	translation factor activity, nucleic acid binding
EnsVib0417	GO:0019538	protein metabolic process
EnsVib0416	GO:0009314	response to radiation
EnsVib0416	GO:0042542	response to hydrogen peroxide
EnsVib0416	GO:0009408	response to heat
EnsVib0416	GO:0005623	cell
EnsVib0416	GO:0006950	response to stress
EnsVib0416	GO:0009642	response to light intensity
EnsVib0416	GO:0042221	response to chemical stimulus
EnsVib0416	GO:0009644	response to high light intensity
EnsVib0416	GO:0043231	intracellular membrane-bounded organelle
EnsVib0416	GO:0009266	response to temperature stimulus
EnsVib0416	GO:0005622	intracellular
EnsVib0416	GO:0044444	cytoplasmic part
EnsVib0416	GO:0009536	plastid
EnsVib0416	GO:0005737	cytoplasm
EnsVib0416	GO:0010035	response to inorganic substance
EnsVib0416	GO:0043226	organelle
EnsVib0416	GO:0044464	cell part
EnsVib0416	GO:0009628	response to abiotic stimulus
EnsVib0416	GO:0043227	membrane-bounded organelle
EnsVib0416	GO:0043229	intracellular organelle
EnsVib0416	GO:0044424	intracellular part
EnsVib0416	GO:0009416	response to light stimulus
EnsVib0416	GO:0000302	response to reactive oxygen species
EnsVib0416	GO:0006979	response to oxidative stress
EnsVib0416	GO:0050896	response to stimulus
EnsVib0416	GO:0009507	chloroplast
EnsVib0681	GO:0005488	binding
EnsVib0681	GO:0043169	cation binding
EnsVib0681	GO:0043167	ion binding
EnsVib0681	GO:0008152	metabolic process
EnsVib0681	GO:0016491	oxidoreductase activity
EnsVib0681	GO:0046914	transition metal ion binding
EnsVib0681	GO:0008270	zinc ion binding
EnsVib0681	GO:0003824	catalytic activity
EnsVib0681	GO:0046872	metal ion binding
EnsVib0681	GO:0055114	oxidation reduction
EnsVib0683	GO:0032555	purine ribonucleotide binding
EnsVib0683	GO:0016817	hydrolase activity, acting on acid anhydrides
EnsVib0683	GO:0032553	ribonucleotide binding
EnsVib0683	GO:0003824	catalytic activity
EnsVib0683	GO:0016818	hydrolase activity, acting on acid anhydrides, in phosphorus-containing anhydrides
EnsVib0683	GO:0032559	adenyl ribonucleotide binding
EnsVib0683	GO:0005622	intracellular
EnsVib0683	GO:0016462	pyrophosphatase activity
EnsVib0683	GO:0003774	motor activity
EnsVib0683	GO:0043226	organelle
EnsVib0683	GO:0000166	nucleotide binding
EnsVib0683	GO:0001882	nucleoside binding
EnsVib0683	GO:0030554	adenyl nucleotide binding
EnsVib0683	GO:0032991	macromolecular complex
EnsVib0683	GO:0043228	non-membrane-bounded organelle
EnsVib0683	GO:0015630	microtubule cytoskeleton
EnsVib0683	GO:0043229	intracellular organelle
EnsVib0683	GO:0017076	purine nucleotide binding
EnsVib0683	GO:0007017	microtubule-based process
EnsVib0683	GO:0005856	cytoskeleton
EnsVib0683	GO:0007018	microtubule-based movement
EnsVib0683	GO:0044430	cytoskeletal part
EnsVib0683	GO:0017111	nucleoside-triphosphatase activity
EnsVib0683	GO:0009987	cellular process
EnsVib0683	GO:0005875	microtubule associated complex
EnsVib0683	GO:0005623	cell
EnsVib0683	GO:0003777	microtubule motor activity
EnsVib0683	GO:0005524	ATP binding
EnsVib0683	GO:0043234	protein complex
EnsVib0683	GO:0043232	intracellular non-membrane-bounded organelle
EnsVib0683	GO:0016787	hydrolase activity
EnsVib0683	GO:0005488	binding
EnsVib0683	GO:0001883	purine nucleoside binding
EnsVib0683	GO:0044446	intracellular organelle part
EnsVib0683	GO:0044464	cell part
EnsVib0683	GO:0044424	intracellular part
EnsVib0683	GO:0044422	organelle part
EnsVib0680	GO:0016747	transferase activity, transferring acyl groups other than amino-acyl groups
EnsVib0680	GO:0016746	transferase activity, transferring acyl groups
EnsVib0680	GO:0003824	catalytic activity
EnsVib0680	GO:0016740	transferase activity
EnsVib0689	GO:0010467	gene expression
EnsVib0689	GO:0006807	nitrogen compound metabolic process
EnsVib0689	GO:0044260	cellular macromolecule metabolic process
EnsVib0689	GO:0003723	RNA binding
EnsVib0689	GO:0005634	nucleus
EnsVib0689	GO:0043231	intracellular membrane-bounded organelle
EnsVib0689	GO:0005622	intracellular
EnsVib0689	GO:0043226	organelle
EnsVib0689	GO:0000166	nucleotide binding
EnsVib0689	GO:0043227	membrane-bounded organelle
EnsVib0689	GO:0043229	intracellular organelle
EnsVib0689	GO:0043170	macromolecule metabolic process
EnsVib0689	GO:0044237	cellular metabolic process
EnsVib0689	GO:0044238	primary metabolic process
EnsVib0689	GO:0006397	mRNA processing
EnsVib0689	GO:0006396	RNA processing
EnsVib0689	GO:0016070	cellular RNA metabolic process
EnsVib0689	GO:0009987	cellular process
EnsVib0689	GO:0016071	mRNA metabolic process
EnsVib0689	GO:0005623	cell
EnsVib0689	GO:0003676	nucleic acid binding
EnsVib0689	GO:0006139	cellular nucleobase, nucleoside, nucleotide and nucleic acid metabolic process
EnsVib0689	GO:0005488	binding
EnsVib0689	GO:0044464	cell part
EnsVib0689	GO:0008152	metabolic process
EnsVib0689	GO:0044424	intracellular part
EnsVib0686	GO:0033036	macromolecule localization
EnsVib0686	GO:0005488	binding
EnsVib0686	GO:0006869	lipid transport
EnsVib0686	GO:0006810	transport
EnsVib0686	GO:0051234	establishment of localization
EnsVib0686	GO:0010876	lipid localization
EnsVib0686	GO:0051179	localization
EnsVib0686	GO:0008289	lipid binding
EnsVib0408	GO:0050662	coenzyme binding
EnsVib0408	GO:0048037	cofactor binding
EnsVib0408	GO:0000166	nucleotide binding
EnsVib0408	GO:0005488	binding
EnsVib0408	GO:0010181	FMN binding
EnsVib0408	GO:0008152	metabolic process
EnsVib0408	GO:0016491	oxidoreductase activity
EnsVib0408	GO:0003824	catalytic activity
EnsVib0408	GO:0055114	oxidation reduction
EnsVib0685	GO:0006807	nitrogen compound metabolic process
EnsVib0685	GO:0044264	cellular polysaccharide metabolic process
EnsVib0685	GO:0044262	cellular carbohydrate metabolic process
EnsVib0685	GO:0044260	cellular macromolecule metabolic process
EnsVib0685	GO:0042546	cell wall biogenesis
EnsVib0685	GO:0009699	phenylpropanoid biosynthetic process
EnsVib0685	GO:0009698	phenylpropanoid metabolic process
EnsVib0685	GO:0050734	hydroxycinnamoyltransferase activity
EnsVib0685	GO:0052546	cell wall pectin metabolic process
EnsVib0685	GO:0045488	pectin metabolic process
EnsVib0685	GO:0016051	carbohydrate biosynthetic process
EnsVib0685	GO:0032787	monocarboxylic acid metabolic process
EnsVib0685	GO:0045489	pectin biosynthetic process
EnsVib0685	GO:0034645	cellular macromolecule biosynthetic process
EnsVib0685	GO:0033692	cellular polysaccharide biosynthetic process
EnsVib0685	GO:0010382	cellular cell wall macromolecule metabolic process
EnsVib0685	GO:0010383	cell wall polysaccharide metabolic process
EnsVib0685	GO:0043170	macromolecule metabolic process
EnsVib0685	GO:0044255	cellular lipid metabolic process
EnsVib0685	GO:0019438	aromatic compound biosynthetic process
EnsVib0685	GO:0008415	acyltransferase activity
EnsVib0685	GO:0070882	cellular cell wall organization or biogenesis
EnsVib0685	GO:0005976	polysaccharide metabolic process
EnsVib0685	GO:0071669	plant-type cell wall organization or biogenesis
EnsVib0685	GO:0005975	carbohydrate metabolic process
EnsVib0685	GO:0009987	cellular process
EnsVib0685	GO:0019748	secondary metabolic process
EnsVib0685	GO:0042398	cellular amino acid derivative biosynthetic process
EnsVib0685	GO:0006082	organic acid metabolic process
EnsVib0685	GO:0009664	plant-type cell wall organization
EnsVib0685	GO:0009832	plant-type cell wall biogenesis
EnsVib0685	GO:0034637	cellular carbohydrate biosynthetic process
EnsVib0685	GO:0070589	cellular component macromolecule biosynthetic process
EnsVib0685	GO:0019752	carboxylic acid metabolic process
EnsVib0685	GO:0010345	suberin biosynthetic process
EnsVib0685	GO:0006629	lipid metabolic process
EnsVib0685	GO:0006725	cellular aromatic compound metabolic process
EnsVib0685	GO:0016747	transferase activity, transferring acyl groups other than amino-acyl groups
EnsVib0685	GO:0016746	transferase activity, transferring acyl groups
EnsVib0685	GO:0006030	chitin metabolic process
EnsVib0685	GO:0044085	cellular component biogenesis
EnsVib0685	GO:0044283	small molecule biosynthetic process
EnsVib0685	GO:0006037	cell wall chitin metabolic process
EnsVib0685	GO:0043436	oxoacid metabolic process
EnsVib0685	GO:0044281	small molecule metabolic process
EnsVib0685	GO:0003824	catalytic activity
EnsVib0685	GO:0052325	cell wall pectin biosynthetic process
EnsVib0685	GO:0006631	fatty acid metabolic process
EnsVib0685	GO:0006575	cellular amino acid derivative metabolic process
EnsVib0685	GO:0071555	cell wall organization
EnsVib0685	GO:0071554	cell wall organization or biogenesis
EnsVib0685	GO:0044237	cellular metabolic process
EnsVib0685	GO:0044238	primary metabolic process
EnsVib0685	GO:0044038	cell wall macromolecule biosynthetic process
EnsVib0685	GO:0044036	cell wall macromolecule metabolic process
EnsVib0685	GO:0009058	biosynthetic process
EnsVib0685	GO:0009059	macromolecule biosynthetic process
EnsVib0685	GO:0070592	cell wall polysaccharide biosynthetic process
EnsVib0685	GO:0006022	aminoglycan metabolic process
EnsVib0685	GO:0008152	metabolic process
EnsVib0685	GO:0009308	amine metabolic process
EnsVib0685	GO:0042180	cellular ketone metabolic process
EnsVib0685	GO:0044249	cellular biosynthetic process
EnsVib0685	GO:0016740	transferase activity
EnsVib0685	GO:0006519	cellular amino acid and derivative metabolic process
EnsVib0685	GO:0000271	polysaccharide biosynthetic process
EnsVib0688	GO:0005515	protein binding
EnsVib0688	GO:0032555	purine ribonucleotide binding
EnsVib0688	GO:0016817	hydrolase activity, acting on acid anhydrides
EnsVib0688	GO:0032553	ribonucleotide binding
EnsVib0688	GO:0043169	cation binding
EnsVib0688	GO:0043167	ion binding
EnsVib0688	GO:0046914	transition metal ion binding
EnsVib0688	GO:0003824	catalytic activity
EnsVib0688	GO:0016818	hydrolase activity, acting on acid anhydrides, in phosphorus-containing anhydrides
EnsVib0688	GO:0032559	adenyl ribonucleotide binding
EnsVib0688	GO:0046872	metal ion binding
EnsVib0688	GO:0016462	pyrophosphatase activity
EnsVib0688	GO:0000166	nucleotide binding
EnsVib0688	GO:0030554	adenyl nucleotide binding
EnsVib0688	GO:0001882	nucleoside binding
EnsVib0688	GO:0017076	purine nucleotide binding
EnsVib0688	GO:0017111	nucleoside-triphosphatase activity
EnsVib0688	GO:0004386	helicase activity
EnsVib0688	GO:0003676	nucleic acid binding
EnsVib0688	GO:0003677	DNA binding
EnsVib0688	GO:0005524	ATP binding
EnsVib0688	GO:0016787	hydrolase activity
EnsVib0688	GO:0005488	binding
EnsVib0688	GO:0001883	purine nucleoside binding
EnsVib0688	GO:0008270	zinc ion binding
EnsVib0409	GO:0032555	purine ribonucleotide binding
EnsVib0409	GO:0000166	nucleotide binding
EnsVib0409	GO:0032553	ribonucleotide binding
EnsVib0409	GO:0030554	adenyl nucleotide binding
EnsVib0409	GO:0001882	nucleoside binding
EnsVib0409	GO:0005488	binding
EnsVib0409	GO:0001883	purine nucleoside binding
EnsVib0409	GO:0017076	purine nucleotide binding
EnsVib0409	GO:0005524	ATP binding
EnsVib0409	GO:0032559	adenyl ribonucleotide binding
EnsVib0404	GO:0031976	plastid thylakoid
EnsVib0404	GO:0015979	photosynthesis
EnsVib0404	GO:0009526	plastid envelope
EnsVib0404	GO:0009521	photosystem
EnsVib0404	GO:0009522	photosystem I
EnsVib0404	GO:0034357	photosynthetic membrane
EnsVib0404	GO:0043231	intracellular membrane-bounded organelle
EnsVib0404	GO:0031975	envelope
EnsVib0404	GO:0009535	chloroplast thylakoid membrane
EnsVib0404	GO:0005622	intracellular
EnsVib0404	GO:0009536	plastid
EnsVib0404	GO:0044434	chloroplast part
EnsVib0404	GO:0005737	cytoplasm
EnsVib0404	GO:0009538	photosystem I reaction center
EnsVib0404	GO:0043226	organelle
EnsVib0404	GO:0044436	thylakoid part
EnsVib0404	GO:0044435	plastid part
EnsVib0404	GO:0032991	macromolecular complex
EnsVib0404	GO:0009534	chloroplast thylakoid
EnsVib0404	GO:0031090	organelle membrane
EnsVib0404	GO:0043227	membrane-bounded organelle
EnsVib0404	GO:0043229	intracellular organelle
EnsVib0404	GO:0009579	thylakoid
EnsVib0404	GO:0044237	cellular metabolic process
EnsVib0404	GO:0010287	plastoglobule
EnsVib0404	GO:0031967	organelle envelope
EnsVib0404	GO:0009987	cellular process
EnsVib0404	GO:0005623	cell
EnsVib0404	GO:0042651	thylakoid membrane
EnsVib0404	GO:0009941	chloroplast envelope
EnsVib0404	GO:0031984	organelle subcompartment
EnsVib0404	GO:0044444	cytoplasmic part
EnsVib0404	GO:0043234	protein complex
EnsVib0404	GO:0016020	membrane
EnsVib0404	GO:0044464	cell part
EnsVib0404	GO:0044446	intracellular organelle part
EnsVib0404	GO:0008152	metabolic process
EnsVib0404	GO:0044424	intracellular part
EnsVib0404	GO:0044425	membrane part
EnsVib0404	GO:0044422	organelle part
EnsVib0404	GO:0055035	plastid thylakoid membrane
EnsVib0404	GO:0009507	chloroplast
EnsVib0400	GO:0009314	response to radiation
EnsVib0400	GO:0042542	response to hydrogen peroxide
EnsVib0400	GO:0009408	response to heat
EnsVib0400	GO:0005623	cell
EnsVib0400	GO:0006950	response to stress
EnsVib0400	GO:0009642	response to light intensity
EnsVib0400	GO:0042221	response to chemical stimulus
EnsVib0400	GO:0009644	response to high light intensity
EnsVib0400	GO:0043231	intracellular membrane-bounded organelle
EnsVib0400	GO:0009266	response to temperature stimulus
EnsVib0400	GO:0005622	intracellular
EnsVib0400	GO:0044444	cytoplasmic part
EnsVib0400	GO:0009536	plastid
EnsVib0400	GO:0005737	cytoplasm
EnsVib0400	GO:0010035	response to inorganic substance
EnsVib0400	GO:0043226	organelle
EnsVib0400	GO:0044464	cell part
EnsVib0400	GO:0009628	response to abiotic stimulus
EnsVib0400	GO:0043227	membrane-bounded organelle
EnsVib0400	GO:0043229	intracellular organelle
EnsVib0400	GO:0044424	intracellular part
EnsVib0400	GO:0009416	response to light stimulus
EnsVib0400	GO:0000302	response to reactive oxygen species
EnsVib0400	GO:0006979	response to oxidative stress
EnsVib0400	GO:0050896	response to stimulus
EnsVib0400	GO:0009507	chloroplast
EnsVib0671	GO:0032555	purine ribonucleotide binding
EnsVib0671	GO:0032553	ribonucleotide binding
EnsVib0671	GO:0043169	cation binding
EnsVib0671	GO:0044260	cellular macromolecule metabolic process
EnsVib0671	GO:0043167	ion binding
EnsVib0671	GO:0006796	phosphate metabolic process
EnsVib0671	GO:0003824	catalytic activity
EnsVib0671	GO:0046872	metal ion binding
EnsVib0671	GO:0032559	adenyl ribonucleotide binding
EnsVib0671	GO:0006793	phosphorus metabolic process
EnsVib0671	GO:0000166	nucleotide binding
EnsVib0671	GO:0016301	kinase activity
EnsVib0671	GO:0030554	adenyl nucleotide binding
EnsVib0671	GO:0001882	nucleoside binding
EnsVib0671	GO:0016773	phosphotransferase activity, alcohol group as acceptor
EnsVib0671	GO:0017076	purine nucleotide binding
EnsVib0671	GO:0044237	cellular metabolic process
EnsVib0671	GO:0043170	macromolecule metabolic process
EnsVib0671	GO:0016772	transferase activity, transferring phosphorus-containing groups
EnsVib0671	GO:0044238	primary metabolic process
EnsVib0671	GO:0009987	cellular process
EnsVib0671	GO:0005509	calcium ion binding
EnsVib0671	GO:0005524	ATP binding
EnsVib0671	GO:0016310	phosphorylation
EnsVib0671	GO:0004672	protein kinase activity
EnsVib0671	GO:0005488	binding
EnsVib0671	GO:0001883	purine nucleoside binding
EnsVib0671	GO:0008152	metabolic process
EnsVib0671	GO:0006468	protein amino acid phosphorylation
EnsVib0671	GO:0043412	macromolecule modification
EnsVib0671	GO:0044267	cellular protein metabolic process
EnsVib0671	GO:0006464	protein modification process
EnsVib0671	GO:0016740	transferase activity
EnsVib0671	GO:0019538	protein metabolic process
EnsVib0671	GO:0043687	post-translational protein modification
EnsVib0670	GO:0010468	regulation of gene expression
EnsVib0670	GO:0006807	nitrogen compound metabolic process
EnsVib0670	GO:0010467	gene expression
EnsVib0670	GO:0003700	transcription factor activity
EnsVib0670	GO:0051171	regulation of nitrogen compound metabolic process
EnsVib0670	GO:0051252	regulation of RNA metabolic process
EnsVib0670	GO:0044260	cellular macromolecule metabolic process
EnsVib0670	GO:0019222	regulation of metabolic process
EnsVib0670	GO:0080090	regulation of primary metabolic process
EnsVib0670	GO:0043231	intracellular membrane-bounded organelle
EnsVib0670	GO:0005622	intracellular
EnsVib0670	GO:0019219	regulation of cellular nucleobase, nucleoside, nucleotide and nucleic acid metabolic process
EnsVib0670	GO:0043226	organelle
EnsVib0670	GO:0034645	cellular macromolecule biosynthetic process
EnsVib0670	GO:0050789	regulation of biological process
EnsVib0670	GO:0043227	membrane-bounded organelle
EnsVib0670	GO:0043229	intracellular organelle
EnsVib0670	GO:0009889	regulation of biosynthetic process
EnsVib0670	GO:0044237	cellular metabolic process
EnsVib0670	GO:0045449	regulation of cellular transcription
EnsVib0670	GO:0043170	macromolecule metabolic process
EnsVib0670	GO:0044238	primary metabolic process
EnsVib0670	GO:0061022	transcription, DNA-dependent
EnsVib0670	GO:0006355	regulation of cellular transcription, DNA-dependent
EnsVib0670	GO:0009058	biosynthetic process
EnsVib0670	GO:0016070	cellular RNA metabolic process
EnsVib0670	GO:0009059	macromolecule biosynthetic process
EnsVib0670	GO:0009987	cellular process
EnsVib0670	GO:0005623	cell
EnsVib0670	GO:0065007	biological regulation
EnsVib0670	GO:0003676	nucleic acid binding
EnsVib0670	GO:0003677	DNA binding
EnsVib0670	GO:0060255	regulation of macromolecule metabolic process
EnsVib0670	GO:0006351	cellular transcription, DNA-dependent
EnsVib0670	GO:0010556	regulation of macromolecule biosynthetic process
EnsVib0670	GO:0006350	cellular transcription
EnsVib0670	GO:0061018	transcription
EnsVib0670	GO:0031323	regulation of cellular metabolic process
EnsVib0670	GO:0061019	regulation of transcription
EnsVib0670	GO:0031326	regulation of cellular biosynthetic process
EnsVib0670	GO:0006139	cellular nucleobase, nucleoside, nucleotide and nucleic acid metabolic process
EnsVib0670	GO:0005488	binding
EnsVib0670	GO:0050794	regulation of cellular process
EnsVib0670	GO:0032774	RNA biosynthetic process
EnsVib0670	GO:0030528	transcription regulator activity
EnsVib0670	GO:0008152	metabolic process
EnsVib0670	GO:0044464	cell part
EnsVib0670	GO:0044424	intracellular part
EnsVib0670	GO:0044249	cellular biosynthetic process
EnsVib0679	GO:0010467	gene expression
EnsVib0679	GO:0044260	cellular macromolecule metabolic process
EnsVib0679	GO:0006412	translation
EnsVib0679	GO:0006414	translational elongation
EnsVib0679	GO:0043231	intracellular membrane-bounded organelle
EnsVib0679	GO:0005622	intracellular
EnsVib0679	GO:0005737	cytoplasm
EnsVib0679	GO:0043226	organelle
EnsVib0679	GO:0034645	cellular macromolecule biosynthetic process
EnsVib0679	GO:0032991	macromolecular complex
EnsVib0679	GO:0043228	non-membrane-bounded organelle
EnsVib0679	GO:0043227	membrane-bounded organelle
EnsVib0679	GO:0043229	intracellular organelle
EnsVib0679	GO:0044237	cellular metabolic process
EnsVib0679	GO:0043170	macromolecule metabolic process
EnsVib0679	GO:0044238	primary metabolic process
EnsVib0679	GO:0003735	structural constituent of ribosome
EnsVib0679	GO:0009058	biosynthetic process
EnsVib0679	GO:0009987	cellular process
EnsVib0679	GO:0009059	macromolecule biosynthetic process
EnsVib0679	GO:0005623	cell
EnsVib0679	GO:0044444	cytoplasmic part
EnsVib0679	GO:0043232	intracellular non-membrane-bounded organelle
EnsVib0679	GO:0005198	structural molecule activity
EnsVib0679	GO:0030529	ribonucleoprotein complex
EnsVib0679	GO:0044464	cell part
EnsVib0679	GO:0008152	metabolic process
EnsVib0679	GO:0005840	ribosome
EnsVib0679	GO:0044424	intracellular part
EnsVib0679	GO:0044249	cellular biosynthetic process
EnsVib0679	GO:0044267	cellular protein metabolic process
EnsVib0679	GO:0019538	protein metabolic process
EnsVib0678	GO:0008287	protein serine/threonine phosphatase complex
EnsVib0678	GO:0044260	cellular macromolecule metabolic process
EnsVib0678	GO:0016788	hydrolase activity, acting on ester bonds
EnsVib0678	GO:0006796	phosphate metabolic process
EnsVib0678	GO:0003824	catalytic activity
EnsVib0678	GO:0006793	phosphorus metabolic process
EnsVib0678	GO:0016791	phosphatase activity
EnsVib0678	GO:0042578	phosphoric ester hydrolase activity
EnsVib0678	GO:0006470	protein amino acid dephosphorylation
EnsVib0678	GO:0032991	macromolecular complex
EnsVib0678	GO:0004721	phosphoprotein phosphatase activity
EnsVib0678	GO:0004722	protein serine/threonine phosphatase activity
EnsVib0678	GO:0043170	macromolecule metabolic process
EnsVib0678	GO:0044237	cellular metabolic process
EnsVib0678	GO:0044238	primary metabolic process
EnsVib0678	GO:0009987	cellular process
EnsVib0678	GO:0005623	cell
EnsVib0678	GO:0043234	protein complex
EnsVib0678	GO:0016787	hydrolase activity
EnsVib0678	GO:0016311	dephosphorylation
EnsVib0678	GO:0044464	cell part
EnsVib0678	GO:0008152	metabolic process
EnsVib0678	GO:0043412	macromolecule modification
EnsVib0678	GO:0044267	cellular protein metabolic process
EnsVib0678	GO:0019538	protein metabolic process
EnsVib0678	GO:0006464	protein modification process
EnsVib0678	GO:0043687	post-translational protein modification
EnsVib0677	GO:0005488	binding
EnsVib0677	GO:0008152	metabolic process
EnsVib0677	GO:0003824	catalytic activity
EnsVib0676	GO:0015979	photosynthesis
EnsVib0676	GO:0016020	membrane
EnsVib0676	GO:0009987	cellular process
EnsVib0676	GO:0009765	photosynthesis, light harvesting
EnsVib0676	GO:0044464	cell part
EnsVib0676	GO:0008152	metabolic process
EnsVib0676	GO:0005623	cell
EnsVib0676	GO:0006091	generation of precursor metabolites and energy
EnsVib0676	GO:0019684	photosynthesis, light reaction
EnsVib0676	GO:0044237	cellular metabolic process
EnsVib0675	GO:0015979	photosynthesis
EnsVib0675	GO:0009521	photosystem
EnsVib0675	GO:0043169	cation binding
EnsVib0675	GO:0009523	photosystem II
EnsVib0675	GO:0043167	ion binding
EnsVib0675	GO:0019222	regulation of metabolic process
EnsVib0675	GO:0042549	photosystem II stabilization
EnsVib0675	GO:0034357	photosynthetic membrane
EnsVib0675	GO:0042548	regulation of photosynthesis, light reaction
EnsVib0675	GO:0006091	generation of precursor metabolites and energy
EnsVib0675	GO:0009654	oxygen evolving complex
EnsVib0675	GO:0046872	metal ion binding
EnsVib0675	GO:0005622	intracellular
EnsVib0675	GO:0043226	organelle
EnsVib0675	GO:0044436	thylakoid part
EnsVib0675	GO:0032991	macromolecular complex
EnsVib0675	GO:0050789	regulation of biological process
EnsVib0675	GO:0043229	intracellular organelle
EnsVib0675	GO:0009579	thylakoid
EnsVib0675	GO:0044237	cellular metabolic process
EnsVib0675	GO:0043467	regulation of generation of precursor metabolites and energy
EnsVib0675	GO:0009987	cellular process
EnsVib0675	GO:0010109	regulation of photosynthesis
EnsVib0675	GO:0005509	calcium ion binding
EnsVib0675	GO:0065007	biological regulation
EnsVib0675	GO:0005623	cell
EnsVib0675	GO:0019684	photosynthesis, light reaction
EnsVib0675	GO:0031323	regulation of cellular metabolic process
EnsVib0675	GO:0043234	protein complex
EnsVib0675	GO:0016020	membrane
EnsVib0675	GO:0005488	binding
EnsVib0675	GO:0050794	regulation of cellular process
EnsVib0675	GO:0008152	metabolic process
EnsVib0675	GO:0044464	cell part
EnsVib0675	GO:0044446	intracellular organelle part
EnsVib0675	GO:0044424	intracellular part
EnsVib0675	GO:0044425	membrane part
EnsVib0675	GO:0044422	organelle part
EnsVib0675	GO:0019898	extrinsic to membrane
EnsVib0674	GO:0005215	transporter activity
EnsVib0674	GO:0005743	mitochondrial inner membrane
EnsVib0674	GO:0006865	amino acid transport
EnsVib0674	GO:0005740	mitochondrial envelope
EnsVib0674	GO:0051234	establishment of localization
EnsVib0674	GO:0043231	intracellular membrane-bounded organelle
EnsVib0674	GO:0031975	envelope
EnsVib0674	GO:0005739	mitochondrion
EnsVib0674	GO:0005622	intracellular
EnsVib0674	GO:0051641	cellular localization
EnsVib0674	GO:0009536	plastid
EnsVib0674	GO:0046942	carboxylic acid transport
EnsVib0674	GO:0005737	cytoplasm
EnsVib0674	GO:0043226	organelle
EnsVib0674	GO:0031090	organelle membrane
EnsVib0674	GO:0019866	organelle inner membrane
EnsVib0674	GO:0043227	membrane-bounded organelle
EnsVib0674	GO:0015837	amine transport
EnsVib0674	GO:0006810	transport
EnsVib0674	GO:0051649	establishment of localization in cell
EnsVib0674	GO:0043229	intracellular organelle
EnsVib0674	GO:0006839	mitochondrial transport
EnsVib0674	GO:0031967	organelle envelope
EnsVib0674	GO:0031966	mitochondrial membrane
EnsVib0674	GO:0009987	cellular process
EnsVib0674	GO:0005623	cell
EnsVib0674	GO:0046907	intracellular transport
EnsVib0674	GO:0055085	transmembrane transport
EnsVib0674	GO:0044444	cytoplasmic part
EnsVib0674	GO:0015822	ornithine transport
EnsVib0674	GO:0016020	membrane
EnsVib0674	GO:0005488	binding
EnsVib0674	GO:0044464	cell part
EnsVib0674	GO:0044429	mitochondrial part
EnsVib0674	GO:0044446	intracellular organelle part
EnsVib0674	GO:0015849	organic acid transport
EnsVib0674	GO:0044424	intracellular part
EnsVib0674	GO:0044422	organelle part
EnsVib0674	GO:0051179	localization
EnsVib0674	GO:0009507	chloroplast
EnsVib0660	GO:0030312	external encapsulating structure
EnsVib0660	GO:0043169	cation binding
EnsVib0660	GO:0005975	carbohydrate metabolic process
EnsVib0660	GO:0043167	ion binding
EnsVib0660	GO:0005618	cell wall
EnsVib0660	GO:0005623	cell
EnsVib0660	GO:0003824	catalytic activity
EnsVib0660	GO:0004553	hydrolase activity, hydrolyzing O-glycosyl compounds
EnsVib0660	GO:0016787	hydrolase activity
EnsVib0660	GO:0005488	binding
EnsVib0660	GO:0016798	hydrolase activity, acting on glycosyl bonds
EnsVib0660	GO:0044464	cell part
EnsVib0660	GO:0008152	metabolic process
EnsVib0660	GO:0044238	primary metabolic process
EnsVib0665	GO:0006807	nitrogen compound metabolic process
EnsVib0665	GO:0070279	vitamin B6 binding
EnsVib0665	GO:0009069	serine family amino acid metabolic process
EnsVib0665	GO:0008168	methyltransferase activity
EnsVib0665	GO:0019842	vitamin binding
EnsVib0665	GO:0044281	small molecule metabolic process
EnsVib0665	GO:0043436	oxoacid metabolic process
EnsVib0665	GO:0003824	catalytic activity
EnsVib0665	GO:0004372	glycine hydroxymethyltransferase activity
EnsVib0665	GO:0034641	cellular nitrogen compound metabolic process
EnsVib0665	GO:0044106	cellular amine metabolic process
EnsVib0665	GO:0044237	cellular metabolic process
EnsVib0665	GO:0044238	primary metabolic process
EnsVib0665	GO:0006520	cellular amino acid metabolic process
EnsVib0665	GO:0048037	cofactor binding
EnsVib0665	GO:0009987	cellular process
EnsVib0665	GO:0006082	organic acid metabolic process
EnsVib0665	GO:0005488	binding
EnsVib0665	GO:0030170	pyridoxal phosphate binding
EnsVib0665	GO:0008152	metabolic process
EnsVib0665	GO:0006544	glycine metabolic process
EnsVib0665	GO:0009308	amine metabolic process
EnsVib0665	GO:0006563	L-serine metabolic process
EnsVib0665	GO:0042180	cellular ketone metabolic process
EnsVib0665	GO:0019752	carboxylic acid metabolic process
EnsVib0665	GO:0006519	cellular amino acid and derivative metabolic process
EnsVib0665	GO:0016740	transferase activity
EnsVib0665	GO:0016741	transferase activity, transferring one-carbon groups
EnsVib0667	GO:0016835	carbon-oxygen lyase activity
EnsVib0667	GO:0016836	hydro-lyase activity
EnsVib0667	GO:0006865	amino acid transport
EnsVib0667	GO:0044282	small molecule catabolic process
EnsVib0667	GO:0051540	metal cluster binding
EnsVib0667	GO:0043436	oxoacid metabolic process
EnsVib0667	GO:0044281	small molecule metabolic process
EnsVib0667	GO:0003824	catalytic activity
EnsVib0667	GO:0051234	establishment of localization
EnsVib0667	GO:0046942	carboxylic acid transport
EnsVib0667	GO:0032787	monocarboxylic acid metabolic process
EnsVib0667	GO:0015837	amine transport
EnsVib0667	GO:0006810	transport
EnsVib0667	GO:0019629	propionate catabolic process, 2-methylcitrate cycle
EnsVib0667	GO:0016054	organic acid catabolic process
EnsVib0667	GO:0044237	cellular metabolic process
EnsVib0667	GO:0051536	iron-sulfur cluster binding
EnsVib0667	GO:0019543	propionate catabolic process
EnsVib0667	GO:0051537	2 iron, 2 sulfur cluster binding
EnsVib0667	GO:0009987	cellular process
EnsVib0667	GO:0019541	propionate metabolic process
EnsVib0667	GO:0047547	2-methylcitrate dehydratase activity
EnsVib0667	GO:0005623	cell
EnsVib0667	GO:0009056	catabolic process
EnsVib0667	GO:0006082	organic acid metabolic process
EnsVib0667	GO:0016829	lyase activity
EnsVib0667	GO:0016020	membrane
EnsVib0667	GO:0005488	binding
EnsVib0667	GO:0044464	cell part
EnsVib0667	GO:0008152	metabolic process
EnsVib0667	GO:0015849	organic acid transport
EnsVib0667	GO:0042180	cellular ketone metabolic process
EnsVib0667	GO:0044248	cellular catabolic process
EnsVib0667	GO:0046395	carboxylic acid catabolic process
EnsVib0667	GO:0019752	carboxylic acid metabolic process
EnsVib0667	GO:0051179	localization
EnsVib0669	GO:0016747	transferase activity, transferring acyl groups other than amino-acyl groups
EnsVib0669	GO:0016746	transferase activity, transferring acyl groups
EnsVib0669	GO:0009058	biosynthetic process
EnsVib0669	GO:0008152	metabolic process
EnsVib0669	GO:0003824	catalytic activity
EnsVib0669	GO:0016740	transferase activity
EnsVib0669	GO:0008415	acyltransferase activity
EnsVib0651	GO:0016679	oxidoreductase activity, acting on diphenols and related substances as donors
EnsVib0651	GO:0008152	metabolic process
EnsVib0651	GO:0016491	oxidoreductase activity
EnsVib0651	GO:0004097	catechol oxidase activity
EnsVib0651	GO:0003824	catalytic activity
EnsVib0651	GO:0016682	oxidoreductase activity, acting on diphenols and related substances as donors, oxygen as acceptor
EnsVib0651	GO:0055114	oxidation reduction
EnsVib0650	GO:0050662	coenzyme binding
EnsVib0650	GO:0016903	oxidoreductase activity, acting on the aldehyde or oxo group of donors
EnsVib0650	GO:0008943	glyceraldehyde-3-phosphate dehydrogenase activity
EnsVib0650	GO:0048037	cofactor binding
EnsVib0650	GO:0044262	cellular carbohydrate metabolic process
EnsVib0650	GO:0009987	cellular process
EnsVib0650	GO:0005975	carbohydrate metabolic process
EnsVib0650	GO:0006066	alcohol metabolic process
EnsVib0650	GO:0019318	hexose metabolic process
EnsVib0650	GO:0004365	glyceraldehyde-3-phosphate dehydrogenase (phosphorylating) activity
EnsVib0650	GO:0044281	small molecule metabolic process
EnsVib0650	GO:0003824	catalytic activity
EnsVib0650	GO:0051287	NAD or NADH binding
EnsVib0650	GO:0000166	nucleotide binding
EnsVib0650	GO:0005488	binding
EnsVib0650	GO:0016620	oxidoreductase activity, acting on the aldehyde or oxo group of donors, NAD or NADP as acceptor
EnsVib0650	GO:0008152	metabolic process
EnsVib0650	GO:0016491	oxidoreductase activity
EnsVib0650	GO:0006006	glucose metabolic process
EnsVib0650	GO:0005996	monosaccharide metabolic process
EnsVib0650	GO:0044237	cellular metabolic process
EnsVib0650	GO:0055114	oxidation reduction
EnsVib0650	GO:0044238	primary metabolic process
EnsVib0655	GO:0009719	response to endogenous stimulus
EnsVib0655	GO:0022414	reproductive process
EnsVib0655	GO:0045735	nutrient reservoir activity
EnsVib0655	GO:0009737	response to abscisic acid stimulus
EnsVib0655	GO:0009790	embryonic development
EnsVib0655	GO:0009791	post-embryonic development
EnsVib0655	GO:0042221	response to chemical stimulus
EnsVib0655	GO:0009793	embryonic development ending in seed dormancy
EnsVib0655	GO:0043231	intracellular membrane-bounded organelle
EnsVib0655	GO:0005622	intracellular
EnsVib0655	GO:0048608	reproductive structure development
EnsVib0655	GO:0032502	developmental process
EnsVib0655	GO:0005737	cytoplasm
EnsVib0655	GO:0009845	seed germination
EnsVib0655	GO:0032501	multicellular organismal process
EnsVib0655	GO:0043226	organelle
EnsVib0655	GO:0043227	membrane-bounded organelle
EnsVib0655	GO:0043229	intracellular organelle
EnsVib0655	GO:0009725	response to hormone stimulus
EnsVib0655	GO:0000003	reproduction
EnsVib0655	GO:0010033	response to organic substance
EnsVib0655	GO:0048316	seed development
EnsVib0655	GO:0005623	cell
EnsVib0655	GO:0007275	multicellular organismal development
EnsVib0655	GO:0010154	fruit development
EnsVib0655	GO:0048856	anatomical structure development
EnsVib0655	GO:0042735	protein body
EnsVib0655	GO:0044444	cytoplasmic part
EnsVib0655	GO:0003006	reproductive developmental process
EnsVib0655	GO:0044464	cell part
EnsVib0655	GO:0044424	intracellular part
EnsVib0655	GO:0050896	response to stimulus
EnsVib0654	GO:0008152	metabolic process
EnsVib0654	GO:0016491	oxidoreductase activity
EnsVib0654	GO:0003824	catalytic activity
EnsVib0654	GO:0055114	oxidation reduction
EnsVib0653	GO:0005515	protein binding
EnsVib0653	GO:0009987	cellular process
EnsVib0653	GO:0005623	cell
EnsVib0653	GO:0046907	intracellular transport
EnsVib0653	GO:0005634	nucleus
EnsVib0653	GO:0051234	establishment of localization
EnsVib0653	GO:0043231	intracellular membrane-bounded organelle
EnsVib0653	GO:0005622	intracellular
EnsVib0653	GO:0051641	cellular localization
EnsVib0653	GO:0016020	membrane
EnsVib0653	GO:0043226	organelle
EnsVib0653	GO:0005488	binding
EnsVib0653	GO:0043227	membrane-bounded organelle
EnsVib0653	GO:0044464	cell part
EnsVib0653	GO:0006810	transport
EnsVib0653	GO:0043229	intracellular organelle
EnsVib0653	GO:0051649	establishment of localization in cell
EnsVib0653	GO:0044424	intracellular part
EnsVib0653	GO:0048193	Golgi vesicle transport
EnsVib0653	GO:0016192	vesicle-mediated transport
EnsVib0653	GO:0051179	localization
EnsVib0652	GO:0005773	vacuole
EnsVib0652	GO:0030312	external encapsulating structure
EnsVib0652	GO:0005886	plasma membrane
EnsVib0652	GO:0009505	plant-type cell wall
EnsVib0652	GO:0005618	cell wall
EnsVib0652	GO:0005623	cell
EnsVib0652	GO:0043231	intracellular membrane-bounded organelle
EnsVib0652	GO:0005622	intracellular
EnsVib0652	GO:0044444	cytoplasmic part
EnsVib0652	GO:0005737	cytoplasm
EnsVib0652	GO:0016020	membrane
EnsVib0652	GO:0043226	organelle
EnsVib0652	GO:0044464	cell part
EnsVib0652	GO:0043227	membrane-bounded organelle
EnsVib0652	GO:0043229	intracellular organelle
EnsVib0652	GO:0044424	intracellular part
EnsVib0659	GO:0016787	hydrolase activity
EnsVib0659	GO:0005975	carbohydrate metabolic process
EnsVib0659	GO:0043169	cation binding
EnsVib0659	GO:0005488	binding
EnsVib0659	GO:0016798	hydrolase activity, acting on glycosyl bonds
EnsVib0659	GO:0008152	metabolic process
EnsVib0659	GO:0043167	ion binding
EnsVib0659	GO:0003824	catalytic activity
EnsVib0659	GO:0004553	hydrolase activity, hydrolyzing O-glycosyl compounds
EnsVib0659	GO:0044238	primary metabolic process
EnsVib0658	GO:0004857	enzyme inhibitor activity
EnsVib0658	GO:0004866	endopeptidase inhibitor activity
EnsVib0658	GO:0030234	enzyme regulator activity
EnsVib0658	GO:0030414	peptidase inhibitor activity
EnsVib0657	GO:0010467	gene expression
EnsVib0657	GO:0032555	purine ribonucleotide binding
EnsVib0657	GO:0016817	hydrolase activity, acting on acid anhydrides
EnsVib0657	GO:0032553	ribonucleotide binding
EnsVib0657	GO:0044260	cellular macromolecule metabolic process
EnsVib0657	GO:0009657	plastid organization
EnsVib0657	GO:0009658	chloroplast organization
EnsVib0657	GO:0003746	translation elongation factor activity
EnsVib0657	GO:0009791	post-embryonic development
EnsVib0657	GO:0016818	hydrolase activity, acting on acid anhydrides, in phosphorus-containing anhydrides
EnsVib0657	GO:0006412	translation
EnsVib0657	GO:0032559	adenyl ribonucleotide binding
EnsVib0657	GO:0031975	envelope
EnsVib0657	GO:0043231	intracellular membrane-bounded organelle
EnsVib0657	GO:0006414	translational elongation
EnsVib0657	GO:0005622	intracellular
EnsVib0657	GO:0032502	developmental process
EnsVib0657	GO:0009845	seed germination
EnsVib0657	GO:0032501	multicellular organismal process
EnsVib0657	GO:0000166	nucleotide binding
EnsVib0657	GO:0043226	organelle
EnsVib0657	GO:0034645	cellular macromolecule biosynthetic process
EnsVib0657	GO:0043227	membrane-bounded organelle
EnsVib0657	GO:0032561	guanyl ribonucleotide binding
EnsVib0657	GO:0043229	intracellular organelle
EnsVib0657	GO:0043170	macromolecule metabolic process
EnsVib0657	GO:0031967	organelle envelope
EnsVib0657	GO:0006996	organelle organization
EnsVib0657	GO:0009987	cellular process
EnsVib0657	GO:0007275	multicellular organismal development
EnsVib0657	GO:0009941	chloroplast envelope
EnsVib0657	GO:0001883	purine nucleoside binding
EnsVib0657	GO:0044464	cell part
EnsVib0657	GO:0044424	intracellular part
EnsVib0657	GO:0044422	organelle part
EnsVib0657	GO:0044267	cellular protein metabolic process
EnsVib0657	GO:0019538	protein metabolic process
EnsVib0657	GO:0008135	translation factor activity, nucleic acid binding
EnsVib0657	GO:0016043	cellular component organization
EnsVib0657	GO:0009526	plastid envelope
EnsVib0657	GO:0003924	GTPase activity
EnsVib0657	GO:0003824	catalytic activity
EnsVib0657	GO:0005739	mitochondrion
EnsVib0657	GO:0009536	plastid
EnsVib0657	GO:0044434	chloroplast part
EnsVib0657	GO:0005737	cytoplasm
EnsVib0657	GO:0016462	pyrophosphatase activity
EnsVib0657	GO:0044435	plastid part
EnsVib0657	GO:0009532	plastid stroma
EnsVib0657	GO:0030554	adenyl nucleotide binding
EnsVib0657	GO:0001882	nucleoside binding
EnsVib0657	GO:0009570	chloroplast stroma
EnsVib0657	GO:0017076	purine nucleotide binding
EnsVib0657	GO:0048046	apoplast
EnsVib0657	GO:0044237	cellular metabolic process
EnsVib0657	GO:0044238	primary metabolic process
EnsVib0657	GO:0017111	nucleoside-triphosphatase activity
EnsVib0657	GO:0009058	biosynthetic process
EnsVib0657	GO:0009059	macromolecule biosynthetic process
EnsVib0657	GO:0005623	cell
EnsVib0657	GO:0005576	extracellular region
[truncated: 20,287 more rows]

## Sheet: Ensembl InterPro Annotations
Ensembl_ID	InterPro	Functional Description
EnsVib0646	IPR005299	SAM dependent carboxyl methyltransferase
EnsVib0641	IPR002885	Pentatricopeptide repeat
EnsVib0642	IPR003959	ATPase, AAA-type, core
EnsVib0643	IPR001748	G10 protein
EnsVib0643	IPR002110	Ankyrin repeat
EnsVib0643	IPR020683	Ankyrin repeat-containing domain
EnsVib0644	IPR014806	Ubiquitin-fold modifier-conjugating enzyme 1
EnsVib0644	IPR016135	Ubiquitin-conjugating enzyme/RWD-like
EnsVib0440	IPR001024	Lipoxygenase, LH2
EnsVib0440	IPR008976	Lipase/lipooxygenase, PLAT/LH2
EnsVib0440	IPR001246	Lipoxygenase, plant
EnsVib0440	IPR000907	Lipoxygenase
EnsVib0440	IPR013819	Lipoxygenase, C-terminal
EnsVib0442	IPR001023	Heat shock protein Hsp70
EnsVib0442	IPR013126	Heat shock protein 70
EnsVib0441	IPR003757	Photosystem I reaction centre, subunit XI PsaL
EnsVib0448	IPR008280	Tubulin/FtsZ, C-terminal
EnsVib0448	IPR003008	Tubulin/FtsZ, GTPase domain
EnsVib0448	IPR018316	Tubulin/FtsZ, 2-layer sandwich domain
EnsVib0448	IPR019746	Tubulin/FtsZ, N-terminal
EnsVib0448	IPR000158	Cell division protein FtsZ, N-terminal
EnsVib0449	IPR000864	Proteinase inhibitor I13, potato inhibitor I
EnsVib0649	IPR001810	Cyclin-like F-box
EnsVib0649	IPR006553	Leucine-rich repeat, cysteine-containing subtype
EnsVib0443	IPR004928	Photosystem I reaction centre subunit VI
EnsVib0446	IPR011991	Winged helix-turn-helix transcription repressor DNA-binding
EnsVib0446	IPR016159	Cullin repeat-like-containing domain
EnsVib0446	IPR016158	Cullin homology
EnsVib0446	IPR016157	Cullin, conserved site
EnsVib0446	IPR019559	Cullin protein, neddylation domain
EnsVib0446	IPR001373	Cullin, N-terminal
EnsVib0445	IPR017498	Photosystem I PsaO
EnsVib0636	IPR006896	Sec23/Sec24, trunk domain
EnsVib0636	IPR012990	Sec23/Sec24 beta-sandwich
EnsVib0636	IPR007123	Gelsolin domain
EnsVib0636	IPR006895	Zinc finger, Sec23/Sec24-type
EnsVib0636	IPR006900	Sec23/Sec24, helical domain
EnsVib0637	IPR001005	SANT, DNA-binding
EnsVib0637	IPR014778	Myb, DNA-binding
EnsVib0637	IPR017930	HTH transcriptional regulator, Myb-type, DNA-binding
EnsVib0637	IPR006447	Myb-like DNA-binding domain, SHAQKYF class
EnsVib0637	IPR009057	Homeodomain-like
EnsVib0634	IPR001023	Heat shock protein Hsp70
EnsVib0634	IPR013126	Heat shock protein 70
EnsVib0635	IPR005123	Oxoglutarate/iron-dependent oxygenase
EnsVib0630	IPR006287	DJ-1
EnsVib0630	IPR002818	ThiJ/PfpI
EnsVib0431	IPR008978	HSP20-like chaperone
EnsVib0431	IPR002068	Heat shock protein Hsp20
EnsVib0430	IPR001806	Ras GTPase
EnsVib0430	IPR003578	Small GTPase, Rho type
EnsVib0430	IPR005225	Small GTP-binding protein
EnsVib0430	IPR003579	Ras small GTPase, Rab type
EnsVib0430	IPR003577	Ras small GTPase, Ras type
EnsVib0430	IPR015595	Rab11-related
EnsVib0430	IPR013753	Ras
EnsVib0430	IPR020851	Small GTPase
EnsVib0439	IPR012341	Six-hairpin glycosidase
EnsVib0439	IPR008928	Six-hairpin glycosidase-like
EnsVib0439	IPR001701	Glycoside hydrolase, family 9
EnsVib0439	IPR018221	Glycoside hydrolase, family 9, active site
EnsVib0438	IPR001387	Helix-turn-helix type 3
EnsVib0438	IPR010982	Lambda repressor-like, DNA-binding
EnsVib0438	IPR013729	Multiprotein bridging factor 1, N-terminal
EnsVib0435	IPR016040	NAD(P)-binding domain
EnsVib0435	IPR002347	Glucose/ribitol dehydrogenase
EnsVib0435	IPR002198	Short-chain dehydrogenase/reductase SDR
EnsVib0433	IPR002733	AMMECR1
EnsVib0638	IPR006082	Phosphoribulokinase
EnsVib0429	IPR019103	Peptidase aspartic, eukaryotic predicted
EnsVib0429	IPR021109	Peptidase aspartic
EnsVib0621	IPR016040	NAD(P)-binding domain
EnsVib0621	IPR005979	Light-dependent protochlorophyllide reductase
EnsVib0621	IPR002347	Glucose/ribitol dehydrogenase
EnsVib0621	IPR002198	Short-chain dehydrogenase/reductase SDR
EnsVib0624	IPR004864	Late embryogenesis abundant protein, type 2
EnsVib0625	IPR000789	Cyclin-dependent kinase, regulatory subunit
EnsVib0628	IPR001344	Chlorophyll A-B binding protein
EnsVib0422	IPR013781	Glycoside hydrolase, subgroup, catalytic core
EnsVib0422	IPR017853	Glycoside hydrolase, catalytic core
EnsVib0422	IPR001223	Glycoside hydrolase, family 18, catalytic domain
EnsVib0627	IPR012335	Thioredoxin fold
EnsVib0627	IPR010987	Glutathione S-transferase, C-terminal-like
EnsVib0627	IPR004046	Glutathione S-transferase, C-terminal
EnsVib0627	IPR012336	Thioredoxin-like fold
EnsVib0627	IPR004045	Glutathione S-transferase, N-terminal
EnsVib0627	IPR017933	Glutathione S-transferase/chloride channel, C-terminal
EnsVib0421	IPR003823	Protein of unknown function CP12
EnsVib0424	IPR001179	Peptidyl-prolyl cis-trans isomerase, FKBP-type
EnsVib0424	IPR011990	Tetratricopeptide-like helical
EnsVib0424	IPR013026	Tetratricopeptide repeat-containing
EnsVib0424	IPR019734	Tetratricopeptide repeat
EnsVib0424	IPR001440	Tetratricopeptide TPR-1
EnsVib0629	IPR011057	Mss4-like
EnsVib0629	IPR001983	Translationally controlled tumour-associated TCTP
EnsVib0629	IPR018103	Translationally controlled tumour protein, conserved site
EnsVib0629	IPR011323	Mss4/translationally controlled tumour-associated TCTP
EnsVib0629	IPR018105	Translationally controlled tumour protein
EnsVib0428	IPR001179	Peptidyl-prolyl cis-trans isomerase, FKBP-type
EnsVib0428	IPR011990	Tetratricopeptide-like helical
EnsVib0428	IPR013026	Tetratricopeptide repeat-containing
EnsVib0428	IPR019734	Tetratricopeptide repeat
EnsVib0428	IPR001440	Tetratricopeptide TPR-1
EnsVib0427	IPR015800	Copper amine oxidase, N2-terminal
EnsVib0427	IPR015798	Copper amine oxidase, C-terminal
EnsVib0427	IPR016182	Copper amine oxidase, N-terminal
EnsVib0427	IPR015802	Copper amine oxidase, N3-terminal
EnsVib0427	IPR000269	Copper amine oxidase
EnsVib0427	IPR015801	Copper amine oxidase, N2/N3-terminal
EnsVib0610	IPR016040	NAD(P)-binding domain
EnsVib0610	IPR013857	NADH:ubiquinone oxidoreductase intermediate-associated protein 30
EnsVib0611	IPR004345	TB2/DP1/HVA22 related protein
EnsVib0418	IPR000626	Ubiquitin
EnsVib0418	IPR001975	Ribosomal protein L40e
EnsVib0418	IPR019956	Ubiquitin subgroup
EnsVib0418	IPR019955	Ubiquitin supergroup
EnsVib0419	IPR005016	TMS membrane protein/tumour differentially expressed protein
EnsVib0615	IPR001107	Band 7 protein
EnsVib0615	IPR000163	Prohibitin
EnsVib0612	IPR004873	BURP
EnsVib0613	IPR012677	Nucleotide-binding, alpha-beta plait
EnsVib0613	IPR022023	U1 small nuclear ribonucleoprotein of 70kDa MW N-terminal
EnsVib0613	IPR000504	RNA recognition motif, RNP-1
EnsVib0619	IPR013525	ABC-2 type transporter
EnsVib0619	IPR003593	ATPase, AAA+ type, core
EnsVib0619	IPR003439	ABC transporter-like
EnsVib0413	IPR001023	Heat shock protein Hsp70
EnsVib0413	IPR013126	Heat shock protein 70
EnsVib0618	IPR003959	ATPase, AAA-type, core
EnsVib0411	IPR016168	FAD-linked oxidase, FAD-binding, subdomain 2
EnsVib0411	IPR016166	FAD-binding, type 2
EnsVib0411	IPR006094	FAD linked oxidase, N-terminal
EnsVib0411	IPR012951	Berberine/berberine-like
EnsVib0417	IPR014717	Translation elongation factor EF1B/ribosomal protein S6
EnsVib0417	IPR014038	Translation elongation factor EF1B, beta/delta subunit, guanine nucleotide exchange
EnsVib0416	IPR008978	HSP20-like chaperone
EnsVib0416	IPR002068	Heat shock protein Hsp20
EnsVib0681	IPR011032	GroES-like
EnsVib0681	IPR013149	Alcohol dehydrogenase, zinc-binding
EnsVib0681	IPR013154	Alcohol dehydrogenase GroES-like
EnsVib0681	IPR016040	NAD(P)-binding domain
EnsVib0681	IPR002085	Alcohol dehydrogenase superfamily, zinc-containing
EnsVib0681	IPR006702	Uncharacterised protein family UPF0497, trans-membrane plant
EnsVib0681	IPR020843	Polyketide synthase, enoylreductase
EnsVib0683	IPR000626	Ubiquitin
EnsVib0683	IPR019954	Ubiquitin conserved site
EnsVib0683	IPR019956	Ubiquitin subgroup
EnsVib0683	IPR019955	Ubiquitin supergroup
EnsVib0680	IPR003480	Transferase
EnsVib0689	IPR006529	U2 snRNP auxilliary factor, large subunit, splicing factor
EnsVib0689	IPR012677	Nucleotide-binding, alpha-beta plait
EnsVib0689	IPR000504	RNA recognition motif, RNP-1
EnsVib0408	IPR013785	Aldolase-type TIM barrel
EnsVib0408	IPR000262	FMN-dependent dehydrogenase
EnsVib0408	IPR012133	Alpha-hydroxy acid dehydrogenase, FMN-dependent
EnsVib0408	IPR008259	FMN-dependent alpha-hydroxy acid dehydrogenase, active site
EnsVib0686	IPR013770	Plant lipid transfer protein/hydrophobic protein, helical domain
EnsVib0686	IPR000528	Plant lipid transfer protein/Par allergen
EnsVib0686	IPR003612	Plant lipid transfer protein/seed storage/trypsin-alpha amylase inhibitor
EnsVib0686	IPR016140	Bifunctional inhibitor/plant lipid transfer protein/seed storage
EnsVib0685	IPR003480	Transferase
EnsVib0688	IPR018957	Zinc finger, C3HC4 RING-type
EnsVib0688	IPR001650	DNA/RNA helicase, C-terminal
EnsVib0688	IPR001841	Zinc finger, RING-type
EnsVib0688	IPR014021	Helicase, superfamily 1/2, ATP-binding domain
EnsVib0688	IPR014001	DEAD-like helicase, N-terminal
EnsVib0688	IPR000330	SNF2-related
EnsVib0409	IPR018181	Heat shock protein 70, conserved site
EnsVib0409	IPR001023	Heat shock protein Hsp70
EnsVib0409	IPR013126	Heat shock protein 70
EnsVib0403	IPR008978	HSP20-like chaperone
EnsVib0403	IPR002068	Heat shock protein Hsp20
EnsVib0404	IPR003666	Photosystem I reaction centre protein PsaF, subunit III
EnsVib0405	IPR008978	HSP20-like chaperone
EnsVib0405	IPR002068	Heat shock protein Hsp20
EnsVib0400	IPR008978	HSP20-like chaperone
EnsVib0400	IPR002068	Heat shock protein Hsp20
EnsVib0671	IPR011992	EF-hand-like domain
EnsVib0671	IPR002048	Calcium-binding EF-hand
EnsVib0671	IPR018249	EF-HAND 2
EnsVib0671	IPR018248	EF-Hand, Calmodulin
EnsVib0671	IPR017442	Serine/threonine-protein kinase-like domain
EnsVib0671	IPR020636	Calcium/calmodulin-dependent protein kinase-like
EnsVib0670	IPR001471	Pathogenesis-related transcriptional factor/ERF, DNA-binding
EnsVib0670	IPR016177	DNA-binding, integrase-type
EnsVib0678	IPR015655	Protein phosphatase 2C
EnsVib0678	IPR014045	Protein phosphatase 2C, N-terminal
EnsVib0678	IPR001932	Protein phosphatase 2C-related
EnsVib0678	IPR000222	Protein phosphatase 2C, manganese/magnesium aspartate binding site
EnsVib0677	IPR016040	NAD(P)-binding domain
EnsVib0676	IPR001344	Chlorophyll A-B binding protein
EnsVib0675	IPR002628	Photosystem II manganese-stabilising protein PsbO
EnsVib0674	IPR002067	Mitochondrial carrier protein
EnsVib0674	IPR002113	Adenine nucleotide translocator 1
EnsVib0674	IPR018108	Mitochondrial substrate/solute carrier
EnsVib0674	IPR001993	Mitochondrial substrate carrier
EnsVib0660	IPR000490	Glycoside hydrolase, family 17
EnsVib0660	IPR013781	Glycoside hydrolase, subgroup, catalytic core
EnsVib0660	IPR012946	X8
EnsVib0660	IPR017853	Glycoside hydrolase, catalytic core
EnsVib0665	IPR015424	Pyridoxal phosphate-dependent transferase, major domain
EnsVib0665	IPR015422	Pyridoxal phosphate-dependent transferase, major region, subdomain 2
EnsVib0665	IPR015421	Pyridoxal phosphate-dependent transferase, major region, subdomain 1
EnsVib0665	IPR001085	Serine hydroxymethyltransferase
EnsVib0668	IPR020683	Ankyrin repeat-containing domain
EnsVib0668	IPR002110	Ankyrin repeat
EnsVib0667	IPR012705	2-methylcitrate dehydratase PrpD
EnsVib0667	IPR005656	MmgE/PrpD
EnsVib0667	IPR001123	Lysine exporter protein (LYSE/YGGA)
EnsVib0669	IPR011141	Polyketide synthase, type III
EnsVib0669	IPR001099	Chalcone/stilbene synthase, N-terminal
EnsVib0669	IPR016039	Thiolase-like
EnsVib0669	IPR018088	Chalcone/stilbene synthase, active site
EnsVib0669	IPR016038	Thiolase-like, subgroup
EnsVib0669	IPR012328	Chalcone/stilbene synthase, C-terminal
EnsVib0651	IPR016213	Polyphenol oxidase, plant
EnsVib0651	IPR008922	Di-copper centre-containing
EnsVib0651	IPR002227	Tyrosinase
EnsVib0650	IPR020828	Glyceraldehyde 3-phosphate dehydrogenase, NAD(P) binding domain
EnsVib0650	IPR016040	NAD(P)-binding domain
EnsVib0650	IPR020829	Glyceraldehyde 3-phosphate dehydrogenase, catalytic domain
EnsVib0650	IPR006424	Glyceraldehyde-3-phosphate dehydrogenase, type I
EnsVib0650	IPR020831	Glyceraldehyde 3-phosphate dehydrogenase family
EnsVib0650	IPR000173	Glyceraldehyde 3-phosphate dehydrogenase subfamily
EnsVib0650	IPR020832	Glyceraldehyde 3-phosphate dehydrogenase, catalytic domain, subgroup
EnsVib0655	IPR006044	11-S plant seed storage protein
EnsVib0655	IPR006045	Cupin 1
EnsVib0655	IPR011051	Cupin, RmlC-type
EnsVib0655	IPR014710	RmlC-like jelly roll fold
EnsVib0654	IPR015590	Aldehyde dehydrogenase
EnsVib0654	IPR016162	Aldehyde dehydrogenase, N-terminal
EnsVib0654	IPR016161	Aldehyde/histidinol dehydrogenase
EnsVib0653	IPR010989	t-SNARE
EnsVib0653	IPR015260	Syntaxin 6, N-terminal
EnsVib0652	IPR011042	Six-bladed beta-propeller, TolB-like
EnsVib0652	IPR011659	WD40-like Beta Propeller
EnsVib0659	IPR013781	Glycoside hydrolase, subgroup, catalytic core
EnsVib0659	IPR017853	Glycoside hydrolase, catalytic core
EnsVib0659	IPR001223	Glycoside hydrolase, family 18, catalytic domain
EnsVib0658	IPR002160	Proteinase inhibitor I3, Kunitz legume
EnsVib0658	IPR011065	Kunitz inhibitor ST1-like
EnsVib0658	IPR008507	Protein of unknown function DUF789
EnsVib0657	IPR020568	Ribosomal protein S5 domain 2-type fold
EnsVib0657	IPR009022	Elongation factor G/III/V
EnsVib0657	IPR004540	Translation elongation factor EFG/EF2
EnsVib0657	IPR005225	Small GTP-binding protein
EnsVib0657	IPR009000	Translation elongation/initiation factor/Ribosomal, beta-barrel
EnsVib0657	IPR000640	Translation elongation factor EFG/EF2, C-terminal
EnsVib0657	IPR005517	Translation elongation factor EFG/EF2, domain IV
EnsVib0657	IPR014721	Ribosomal protein S5 domain 2-type fold, subgroup
EnsVib0657	IPR004161	Translation elongation factor EFTu/EF1A, domain 2
EnsVib0657	IPR000795	Protein synthesis factor, GTP-binding
EnsVib1238	IPR013781	Glycoside hydrolase, subgroup, catalytic core
EnsVib1238	IPR017853	Glycoside hydrolase, catalytic core
EnsVib1238	IPR001223	Glycoside hydrolase, family 18, catalytic domain
EnsVib1235	IPR001024	Lipoxygenase, LH2
EnsVib1235	IPR008976	Lipase/lipooxygenase, PLAT/LH2
EnsVib1235	IPR001246	Lipoxygenase, plant
EnsVib1235	IPR000907	Lipoxygenase
EnsVib1235	IPR013819	Lipoxygenase, C-terminal
EnsVib1234	IPR012334	Pectin lyase fold
EnsVib1234	IPR000743	Glycoside hydrolase, family 28
EnsVib1234	IPR006626	Parallel beta-helix repeat
EnsVib1234	IPR011050	Pectin lyase fold/virulence factor
EnsVib1233	IPR001906	Terpene synthase-like
EnsVib1233	IPR008930	Terpenoid cylases/protein prenyltransferase alpha-alpha toroid
EnsVib1233	IPR005630	Terpene synthase, metal-binding domain
EnsVib1233	IPR008949	Terpenoid synthase
EnsVib1231	IPR001024	Lipoxygenase, LH2
EnsVib1231	IPR008976	Lipase/lipooxygenase, PLAT/LH2
EnsVib1231	IPR001246	Lipoxygenase, plant
EnsVib1231	IPR000907	Lipoxygenase
EnsVib1231	IPR013819	Lipoxygenase, C-terminal
EnsVib1225	IPR008978	HSP20-like chaperone
EnsVib1225	IPR002068	Heat shock protein Hsp20
EnsVib1221	IPR018181	Heat shock protein 70, conserved site
EnsVib1221	IPR001023	Heat shock protein Hsp70
EnsVib1221	IPR013126	Heat shock protein 70
EnsVib0609	IPR009000	Translation elongation/initiation factor/Ribosomal, beta-barrel
EnsVib0609	IPR009001	Translation elongation factor EF1A/initiation factor IF2gamma, C-terminal
EnsVib0609	IPR004161	Translation elongation factor EFTu/EF1A, domain 2
EnsVib0609	IPR004160	Translation elongation factor EFTu/EF1A, C-terminal
EnsVib0609	IPR000795	Protein synthesis factor, GTP-binding
EnsVib0607	IPR001005	SANT, DNA-binding
EnsVib0607	IPR015495	Myb transcription factor
EnsVib0607	IPR014778	Myb, DNA-binding
EnsVib0607	IPR012287	Homeodomain-related
EnsVib0607	IPR017930	HTH transcriptional regulator, Myb-type, DNA-binding
EnsVib0607	IPR009057	Homeodomain-like
EnsVib0608	IPR013767	PAS fold
EnsVib0608	IPR011009	Protein kinase-like domain
EnsVib0608	IPR000700	PAS-associated, C-terminal
EnsVib0608	IPR008271	Serine/threonine-protein kinase, active site
EnsVib0608	IPR020635	Tyrosine-protein kinase, catalytic domain
EnsVib0608	IPR000719	Protein kinase, catalytic domain
EnsVib0608	IPR017441	Protein kinase, ATP binding site
EnsVib0608	IPR017442	Serine/threonine-protein kinase-like domain
EnsVib0608	IPR002290	Serine/threonine-protein kinase domain
EnsVib0608	IPR001610	PAC motif
EnsVib0608	IPR000014	PAS
EnsVib0605	IPR015880	Zinc finger, C2H2-like
EnsVib0605	IPR007087	Zinc finger, C2H2-type
EnsVib0606	IPR003954	RNA recognition, domain 1
EnsVib0606	IPR006515	Polyadenylate binding protein, human types 1, 2, 3, 4
EnsVib0606	IPR012677	Nucleotide-binding, alpha-beta plait
EnsVib0606	IPR000504	RNA recognition motif, RNP-1
EnsVib0606	IPR002004	Polyadenylate-binding protein/Hyperplastic disc protein
EnsVib0603	IPR001925	Porin, eukaryotic type
EnsVib0602	IPR001757	ATPase, P-type, K/Mg/Cd/Cu/Zn/Na/Ca/Na/H-transporter
EnsVib0602	IPR000695	ATPase, P-type, H+ transporting proton pump
EnsVib0602	IPR005834	Haloacid dehalogenase-like hydrolase
EnsVib0602	IPR004014	ATPase, P-type cation-transporter, N-terminal
EnsVib0602	IPR008250	ATPase, P-type, ATPase-associated domain
EnsVib0602	IPR006534	ATPase, P-type, plasma-membrane proton-efflux
EnsVib1213	IPR013785	Aldolase-type TIM barrel
EnsVib1213	IPR015500	Peptidase S8, subtilisin-related
EnsVib1213	IPR003830	(2R)-phospho-3-sulpholactate synthase, ComA
EnsVib0601	IPR001268	NADH:ubiquinone oxidoreductase, 30kDa subunit
EnsVib0601	IPR020396	NADH:ubiquinone oxidoreductase, 30kDa subunit, conserved site
EnsVib1214	IPR020828	Glyceraldehyde 3-phosphate dehydrogenase, NAD(P) binding domain
EnsVib1214	IPR016040	NAD(P)-binding domain
EnsVib1214	IPR020829	Glyceraldehyde 3-phosphate dehydrogenase, catalytic domain
EnsVib1214	IPR006424	Glyceraldehyde-3-phosphate dehydrogenase, type I
EnsVib1214	IPR020831	Glyceraldehyde 3-phosphate dehydrogenase family
EnsVib1214	IPR020830	Glyceraldehyde 3-phosphate dehydrogenase, active site
EnsVib1214	IPR000173	Glyceraldehyde 3-phosphate dehydrogenase subfamily
EnsVib1214	IPR020832	Glyceraldehyde 3-phosphate dehydrogenase, catalytic domain, subgroup
EnsVib0600	IPR002628	Photosystem II manganese-stabilising protein PsbO
EnsVib1218	IPR001128	Cytochrome P450
EnsVib1218	IPR017973	Cytochrome P450, C-terminal
EnsVib1218	IPR002401	Cytochrome P450, E-class, group I
EnsVib0200	IPR016040	NAD(P)-binding domain
EnsVib0200	IPR002347	Glucose/ribitol dehydrogenase
EnsVib0200	IPR002198	Short-chain dehydrogenase/reductase SDR
EnsVib0200	IPR020842	Polyketide synthase/Fatty acid synthase, KR
EnsVib0205	IPR003959	ATPase, AAA-type, core
EnsVib0206	IPR008978	HSP20-like chaperone
EnsVib0206	IPR002068	Heat shock protein Hsp20
EnsVib0207	IPR002213	UDP-glucuronosyl/UDP-glucosyltransferase
EnsVib0208	IPR000167	Dehydrin
EnsVib0201	IPR005123	Oxoglutarate/iron-dependent oxygenase
EnsVib0203	IPR001344	Chlorophyll A-B binding protein
EnsVib0204	IPR003959	ATPase, AAA-type, core
EnsVib0209	IPR001344	Chlorophyll A-B binding protein
EnsVib1203	IPR003397	Mitochondrial inner membrane translocase complex, subunit Tim17/22
EnsVib1204	IPR005016	TMS membrane protein/tumour differentially expressed protein
EnsVib1207	IPR013781	Glycoside hydrolase, subgroup, catalytic core
EnsVib1207	IPR017853	Glycoside hydrolase, catalytic core
EnsVib1207	IPR001223	Glycoside hydrolase, family 18, catalytic domain
EnsVib1208	IPR013781	Glycoside hydrolase, subgroup, catalytic core
EnsVib1208	IPR017853	Glycoside hydrolase, catalytic core
EnsVib1208	IPR001579	Glycoside hydrolase, chitinase active site
EnsVib1208	IPR001223	Glycoside hydrolase, family 18, catalytic domain
EnsVib0912	IPR011044	Quinoprotein amine dehydrogenase, beta chain-like
EnsVib0912	IPR011046	WD40 repeat-like-containing domain
EnsVib0912	IPR017986	WD40-repeat-containing domain
EnsVib0912	IPR019782	WD40 repeat 2
EnsVib0912	IPR001680	WD40 repeat
EnsVib0912	IPR020472	G-protein beta WD-40 repeat, region
EnsVib0912	IPR015943	WD40/YVTN repeat-like-containing domain
EnsVib0912	IPR019781	WD40 repeat, subgroup
EnsVib0911	IPR000626	Ubiquitin
EnsVib0911	IPR019955	Ubiquitin supergroup
EnsVib0910	IPR018930	Late embryogenesis abundant protein 18
EnsVib0915	IPR011046	WD40 repeat-like-containing domain
EnsVib0915	IPR017986	WD40-repeat-containing domain
EnsVib0915	IPR019782	WD40 repeat 2
EnsVib0915	IPR001680	WD40 repeat
EnsVib0915	IPR015943	WD40/YVTN repeat-like-containing domain
EnsVib0915	IPR019781	WD40 repeat, subgroup
EnsVib0127	IPR001023	Heat shock protein Hsp70
EnsVib0127	IPR013126	Heat shock protein 70
EnsVib0916	IPR013785	Aldolase-type TIM barrel
EnsVib0916	IPR000262	FMN-dependent dehydrogenase
EnsVib0916	IPR012133	Alpha-hydroxy acid dehydrogenase, FMN-dependent
EnsVib0916	IPR008259	FMN-dependent alpha-hydroxy acid dehydrogenase, active site
EnsVib0125	IPR011991	Winged helix-turn-helix transcription repressor DNA-binding
EnsVib0125	IPR016159	Cullin repeat-like-containing domain
EnsVib0125	IPR016158	Cullin homology
EnsVib0125	IPR019559	Cullin protein, neddylation domain
EnsVib0125	IPR001373	Cullin, N-terminal
EnsVib0914	IPR003959	ATPase, AAA-type, core
EnsVib0124	IPR017936	Thioredoxin-like
EnsVib0124	IPR013766	Thioredoxin domain
EnsVib0124	IPR012335	Thioredoxin fold
EnsVib0124	IPR015467	Thioredoxin, core
EnsVib0124	IPR005746	Thioredoxin
EnsVib0124	IPR006662	Thioredoxin-like subdomain
EnsVib0124	IPR012336	Thioredoxin-like fold
EnsVib0919	IPR011009	Protein kinase-like domain
EnsVib0919	IPR008271	Serine/threonine-protein kinase, active site
EnsVib0919	IPR020635	Tyrosine-protein kinase, catalytic domain
EnsVib0919	IPR000719	Protein kinase, catalytic domain
EnsVib0919	IPR017442	Serine/threonine-protein kinase-like domain
EnsVib0919	IPR002290	Serine/threonine-protein kinase domain
EnsVib0917	IPR003480	Transferase
EnsVib0129	IPR011042	Six-bladed beta-propeller, TolB-like
EnsVib0129	IPR004141	Strictosidine synthase
EnsVib0129	IPR018119	Strictosidine synthase, conserved region
EnsVib0918	IPR018930	Late embryogenesis abundant protein 18
EnsVib0128	IPR002912	Amino acid-binding ACT
EnsVib0121	IPR001650	DNA/RNA helicase, C-terminal
EnsVib0121	IPR011545	DNA/RNA helicase, DEAD/DEAH box type, N-terminal
EnsVib0121	IPR014021	Helicase, superfamily 1/2, ATP-binding domain
EnsVib0121	IPR014014	RNA helicase, DEAD-box type, Q motif
EnsVib0121	IPR014001	DEAD-like helicase, N-terminal
EnsVib0921	IPR006766	Phosphate-induced protein 1
EnsVib0922	IPR006501	Pectinesterase inhibitor
EnsVib0924	IPR009038	GOLD
EnsVib0924	IPR000348	emp24/gp25L/p24
EnsVib0114	IPR006402	HAD-superfamily hydrolase, subfamily IA, variant 3
EnsVib0114	IPR005834	Haloacid dehalogenase-like hydrolase
EnsVib0114	IPR005833	Haloacid dehydrogenase/epoxide hydrolase
EnsVib0925	IPR017936	Thioredoxin-like
EnsVib0925	IPR013766	Thioredoxin domain
EnsVib0925	IPR012335	Thioredoxin fold
EnsVib0925	IPR011990	Tetratricopeptide-like helical
EnsVib0925	IPR006662	Thioredoxin-like subdomain
EnsVib0925	IPR015467	Thioredoxin, core
EnsVib0925	IPR006636	Heat shock chaperonin-binding
EnsVib0925	IPR012336	Thioredoxin-like fold
EnsVib0116	IPR002136	Ribosomal protein L4/L1e
EnsVib0929	IPR000109	Oligopeptide transporter
EnsVib0929	IPR016196	Major facilitator superfamily, general substrate transporter
EnsVib0119	IPR006792	Vicilin, N-terminal
EnsVib0112	IPR009003	Serine/cysteine peptidase, trypsin-like
EnsVib0112	IPR001254	Peptidase S1/S6, chymotrypsin/Hap
EnsVib0112	IPR001478	PDZ/DHR/GLGF
EnsVib0112	IPR001940	Peptidase S1C, HrtA/DegP2/Q/S
EnsVib0112	IPR015724	Serine endopeptidase DegP2
EnsVib0108	IPR003095	Heat shock protein DnaJ
EnsVib0108	IPR015609	Molecular chaperone, heat shock protein, Hsp40, DnaJ
EnsVib0108	IPR002939	Chaperone DnaJ, C-terminal
EnsVib0108	IPR001623	Heat shock protein DnaJ, N-terminal
EnsVib0108	IPR018253	Heat shock protein DnaJ, conserved site
EnsVib0108	IPR008971	HSP40/DnaJ peptide-binding
EnsVib0103	IPR006734	Protein of unknown function DUF597
EnsVib0102	IPR011598	Helix-loop-helix DNA-binding
EnsVib0102	IPR001092	Helix-loop-helix DNA-binding domain
EnsVib0101	IPR001344	Chlorophyll A-B binding protein
EnsVib0900	IPR018028	Catalase related subgroup
EnsVib0900	IPR020835	Catalase-like domain, haem-dependent
EnsVib0900	IPR011614	Catalase, N-terminal
EnsVib0900	IPR010582	Catalase-related immune responsive
EnsVib0906	IPR004240	Nonaspanin (TM9SF)
EnsVib0907	IPR013785	Aldolase-type TIM barrel
EnsVib0907	IPR000741	Fructose-bisphosphate aldolase, class-I
EnsVib0909	IPR010028	Acid phosphatase, plant
EnsVib0909	IPR005519	Acid phosphatase (Class B)
EnsVib0909	IPR014403	Vegetative storage protein/acid phosphatase
EnsVib0903	IPR003685	Photosystem I protein PsaD
EnsVib0904	IPR015896	Tetrapyrrole biosynthesis, glutamyl-tRNA reductase, C-terminal
EnsVib0904	IPR016040	NAD(P)-binding domain
EnsVib0904	IPR006151	Quinate/shikimate 5-dehydrogenase/glutamyl-tRNA reductase
EnsVib0904	IPR000343	Tetrapyrrole biosynthesis, glutamyl-tRNA reductase
EnsVib0904	IPR015895	Tetrapyrrole biosynthesis, glutamyl-tRNA reductase, N-terminal
EnsVib0951	IPR003959	ATPase, AAA-type, core
EnsVib0955	IPR003959	ATPase, AAA-type, core
EnsVib0956	IPR011991	Winged helix-turn-helix transcription repressor DNA-binding
EnsVib0956	IPR005818	Histone H1/H5
EnsVib0956	IPR005819	Histone H5
EnsVib0170	IPR009806	Photosystem II protein PsbW, class 2
EnsVib0162	IPR001128	Cytochrome P450
EnsVib0162	IPR017973	Cytochrome P450, C-terminal
EnsVib0162	IPR002401	Cytochrome P450, E-class, group I
EnsVib0163	IPR008333	Oxidoreductase, FAD-binding domain
EnsVib0163	IPR017938	Riboflavin synthase-like beta-barrel
EnsVib0163	IPR001433	Oxidoreductase FAD/NAD(P)-binding
EnsVib0163	IPR017927	Ferredoxin reductase-type FAD-binding domain
EnsVib0163	IPR001709	Flavoprotein pyridine nucleotide cytochrome reductase
EnsVib0163	IPR012146	Ferredoxin--NADP reductase
EnsVib0163	IPR015701	Ferredoxin Reductase
EnsVib0160	IPR001765	Carbonic anhydrase
EnsVib0161	IPR018181	Heat shock protein 70, conserved site
EnsVib0161	IPR001023	Heat shock protein Hsp70
EnsVib0161	IPR013126	Heat shock protein 70
EnsVib0166	IPR013785	Aldolase-type TIM barrel
EnsVib0166	IPR000741	Fructose-bisphosphate aldolase, class-I
EnsVib0167	IPR013785	Aldolase-type TIM barrel
EnsVib0167	IPR000741	Fructose-bisphosphate aldolase, class-I
EnsVib0164	IPR011992	EF-hand-like domain
EnsVib0164	IPR002048	Calcium-binding EF-hand
EnsVib0164	IPR018249	EF-HAND 2
EnsVib0164	IPR018248	EF-Hand, Calmodulin
EnsVib0164	IPR017442	Serine/threonine-protein kinase-like domain
EnsVib0164	IPR020636	Calcium/calmodulin-dependent protein kinase-like
EnsVib0959	IPR001471	Pathogenesis-related transcriptional factor/ERF, DNA-binding
EnsVib0959	IPR016177	DNA-binding, integrase-type
EnsVib0168	IPR001024	Lipoxygenase, LH2
EnsVib0168	IPR008976	Lipase/lipooxygenase, PLAT/LH2
EnsVib0168	IPR001246	Lipoxygenase, plant
EnsVib0168	IPR000907	Lipoxygenase
EnsVib0168	IPR013819	Lipoxygenase, C-terminal
EnsVib0169	IPR016050	Proteasome, beta-type subunit, conserved site
EnsVib0169	IPR001353	Proteasome, subunit alpha/beta
EnsVib0963	IPR000953	Chromo domain
EnsVib0963	IPR020683	Ankyrin repeat-containing domain
EnsVib0963	IPR016197	Chromo domain-like
EnsVib0963	IPR002110	Ankyrin repeat
EnsVib0964	IPR002495	Glycosyl transferase, family 8
EnsVib0966	IPR000092	Polyprenyl synthetase
EnsVib0966	IPR017446	Polyprenyl synthetase-related
EnsVib0966	IPR008949	Terpenoid synthase
EnsVib0967	IPR000626	Ubiquitin
EnsVib0967	IPR019955	Ubiquitin supergroup
EnsVib0150	IPR022271	Lipocalin, ApoD type
EnsVib0150	IPR012674	Calycin
EnsVib0150	IPR013208	Lipocalin-like
EnsVib0150	IPR002446	Lipocalin, bacterial/plant
EnsVib0150	IPR002969	Apolipoprotein D
EnsVib0150	IPR011038	Calycin-like
EnsVib0151	IPR000167	Dehydrin
EnsVib0152	IPR001471	Pathogenesis-related transcriptional factor/ERF, DNA-binding
EnsVib0152	IPR016177	DNA-binding, integrase-type
EnsVib0153	IPR001344	Chlorophyll A-B binding protein
EnsVib0154	IPR013785	Aldolase-type TIM barrel
EnsVib0154	IPR000741	Fructose-bisphosphate aldolase, class-I
EnsVib0155	IPR013128	Peptidase C1A, papain
EnsVib0155	IPR000668	Peptidase C1A, papain C-terminal
EnsVib0155	IPR013201	Proteinase inhibitor I29, cathepsin propeptide
EnsVib0156	IPR018908	Uncharacterised protein family UPF0546
EnsVib0969	IPR016040	NAD(P)-binding domain
EnsVib0969	IPR001509	NAD-dependent epimerase/dehydratase
EnsVib0157	IPR003959	ATPase, AAA-type, core
EnsVib0968	IPR002133	S-adenosylmethionine synthetase
EnsVib0158	IPR017494	Photosystem I reaction centre, PsaG, plant
EnsVib0158	IPR000549	Photosystem I PsaG/PsaK protein
EnsVib0158	IPR016370	Photosystem I reaction centre, PsaG/PsaK, plant
EnsVib0159	IPR002020	Citrate synthase-like
EnsVib0159	IPR016142	Citrate synthase-like, large alpha subdomain
EnsVib0159	IPR016141	Citrate synthase-like, core
EnsVib1006	IPR000467	D111/G-patch
EnsVib1006	IPR001584	Integrase, catalytic core
EnsVib1006	IPR002156	Ribonuclease H
EnsVib1006	IPR021109	Peptidase aspartic
EnsVib1006	IPR012337	Polynucleotidyl transferase, ribonuclease H fold
EnsVib1006	IPR000477	RNA-directed DNA polymerase (reverse transcriptase)
EnsVib1006	IPR005162	Retrotransposon gag protein
EnsVib0933	IPR004776	Auxin efflux carrier
EnsVib1007	IPR008089	Nucleotide sugar epimerase
EnsVib1007	IPR016040	NAD(P)-binding domain
EnsVib1007	IPR001509	NAD-dependent epimerase/dehydratase
EnsVib0934	IPR016641	Nascent polypeptide-associated complex, alpha subunit
EnsVib0934	IPR000449	Ubiquitin-associated/translation elongation factor EF1B, N-terminal
EnsVib0934	IPR002885	Pentatricopeptide repeat
EnsVib0934	IPR002715	Nascent polypeptide-associated complex NAC
EnsVib1004	IPR017936	Thioredoxin-like
EnsVib1004	IPR013766	Thioredoxin domain
EnsVib1004	IPR012335	Thioredoxin fold
EnsVib1004	IPR014729	Rossmann-like alpha/beta/alpha sandwich fold
EnsVib1004	IPR004508	Thioredoxin-independent 5'-adenylylsulphate reductase
EnsVib1004	IPR012336	Thioredoxin-like fold
EnsVib1004	IPR002500	Phosphoadenosine phosphosulphate reductase
EnsVib1005	IPR005123	Oxoglutarate/iron-dependent oxygenase
EnsVib0932	IPR001024	Lipoxygenase, LH2
EnsVib0932	IPR008976	Lipase/lipooxygenase, PLAT/LH2
EnsVib0932	IPR001246	Lipoxygenase, plant
EnsVib0932	IPR000907	Lipoxygenase
EnsVib0932	IPR013819	Lipoxygenase, C-terminal
EnsVib1009	IPR016040	NAD(P)-binding domain
EnsVib1009	IPR002587	Myo-inositol-1-phosphate synthase
EnsVib1009	IPR013021	Myo-inositol-1-phosphate synthase, GAPDH-like
EnsVib1002	IPR001344	Chlorophyll A-B binding protein
EnsVib1003	IPR004788	Ribose 5-phosphate isomerase, type A
EnsVib1000	IPR004579	DNA repair protein rad10
EnsVib1000	IPR018957	Zinc finger, C3HC4 RING-type
EnsVib1000	IPR010994	RuvA domain 2-like
EnsVib1000	IPR001841	Zinc finger, RING-type
EnsVib1001	IPR001344	Chlorophyll A-B binding protein
EnsVib0144	IPR005123	Oxoglutarate/iron-dependent oxygenase
EnsVib0144	IPR003582	Metridin-like ShK toxin
EnsVib0144	IPR006620	Prolyl 4-hydroxylase, alpha subunit
EnsVib0143	IPR008978	HSP20-like chaperone
EnsVib0143	IPR002068	Heat shock protein Hsp20
EnsVib0140	IPR013128	Peptidase C1A, papain
EnsVib0140	IPR000668	Peptidase C1A, papain C-terminal
EnsVib0140	IPR013201	Proteinase inhibitor I29, cathepsin propeptide
EnsVib0141	IPR008973	C2 calcium/lipid-binding domain, CaLB
EnsVib0141	IPR000008	C2 calcium-dependent membrane targeting
EnsVib0141	IPR020477	C2 region
EnsVib0141	IPR018029	C2 membrane targeting protein
EnsVib0148	IPR001395	Aldo/keto reductase
EnsVib0937	IPR001087	Lipase, GDSL
EnsVib0942	IPR021109	Peptidase aspartic
EnsVib0942	IPR001461	Peptidase A1
EnsVib0942	IPR009007	Peptidase aspartic, catalytic
EnsVib1015	IPR016040	NAD(P)-binding domain
EnsVib1015	IPR002347	Glucose/ribitol dehydrogenase
EnsVib1015	IPR002198	Short-chain dehydrogenase/reductase SDR
EnsVib1019	IPR001344	Chlorophyll A-B binding protein
EnsVib0941	IPR011598	Helix-loop-helix DNA-binding
EnsVib0941	IPR001092	Helix-loop-helix DNA-binding domain
EnsVib1011	IPR013534	Starch synthase, catalytic domain
EnsVib1011	IPR011835	Glycogen/starch synthases, ADP-glucose type
EnsVib1011	IPR001296	Glycosyl transferase, group 1
EnsVib1013	IPR015500	Peptidase S8, subtilisin-related
EnsVib1013	IPR000209	Peptidase S8/S53, subtilisin/kexin/sedolisin
EnsVib1013	IPR010259	Proteinase inhibitor I9, subtilisin propeptide
EnsVib1013	IPR003137	Protease-associated PA
EnsVib0130	IPR018368	Chaperonin ClpA/B, conserved site
EnsVib0130	IPR003959	ATPase, AAA-type, core
EnsVib0130	IPR013093	ATPase, AAA-2
EnsVib0130	IPR001270	Chaperonin clpA/B
EnsVib0130	IPR004176	Clp, N-terminal
EnsVib0130	IPR003593	ATPase, AAA+ type, core
EnsVib0130	IPR019489	Clp ATPase, C-terminal
EnsVib0139	IPR018957	Zinc finger, C3HC4 RING-type
EnsVib0139	IPR001841	Zinc finger, RING-type
EnsVib0135	IPR002020	Citrate synthase-like
EnsVib0135	IPR016142	Citrate synthase-like, large alpha subdomain
EnsVib0135	IPR016141	Citrate synthase-like, core
EnsVib0947	IPR011598	Helix-loop-helix DNA-binding
EnsVib0947	IPR001092	Helix-loop-helix DNA-binding domain
EnsVib0946	IPR011990	Tetratricopeptide-like helical
EnsVib0946	IPR013026	Tetratricopeptide repeat-containing
EnsVib0946	IPR006636	Heat shock chaperonin-binding
EnsVib0946	IPR019734	Tetratricopeptide repeat
EnsVib0946	IPR001440	Tetratricopeptide TPR-1
EnsVib0137	IPR020568	Ribosomal protein S5 domain 2-type fold
EnsVib0137	IPR019805	Heat shock protein Hsp90, conserved site
EnsVib0137	IPR003594	ATPase-like, ATP-binding domain
EnsVib0137	IPR020575	Heat shock protein Hsp90, N-terminal
EnsVib0137	IPR020576	Heat shock protein Hsp90, C-terminal
EnsVib0137	IPR001404	Chaperone protein htpG
EnsVib0948	IPR011009	Protein kinase-like domain
EnsVib0948	IPR000719	Protein kinase, catalytic domain
EnsVib0948	IPR020635	Tyrosine-protein kinase, catalytic domain
EnsVib0948	IPR002290	Serine/threonine-protein kinase domain
EnsVib0948	IPR017442	Serine/threonine-protein kinase-like domain
EnsVib0392	IPR013785	Aldolase-type TIM barrel
EnsVib0392	IPR000741	Fructose-bisphosphate aldolase, class-I
EnsVib0391	IPR017494	Photosystem I reaction centre, PsaG, plant
EnsVib0391	IPR000549	Photosystem I PsaG/PsaK protein
EnsVib0391	IPR016370	Photosystem I reaction centre, PsaG/PsaK, plant
EnsVib0394	IPR001258	NHL repeat
EnsVib0394	IPR011042	Six-bladed beta-propeller, TolB-like
EnsVib0393	IPR000073	Alpha/beta hydrolase fold-1
EnsVib0395	IPR016072	SKP1 component, dimerisation
EnsVib0395	IPR016040	NAD(P)-binding domain
EnsVib0395	IPR006140	D-isomer specific 2-hydroxyacid dehydrogenase, NAD-binding
EnsVib0395	IPR011333	BTB/POZ fold
EnsVib0395	IPR006139	D-isomer specific 2-hydroxyacid dehydrogenase, catalytic domain
EnsVib0398	IPR003729	Protein of unknown function DUF151
EnsVib0397	IPR003892	Ubiquitin system component Cue
EnsVib0399	IPR016040	NAD(P)-binding domain
EnsVib0399	IPR002347	Glucose/ribitol dehydrogenase
EnsVib0399	IPR002198	Short-chain dehydrogenase/reductase SDR
EnsVib0597	IPR015424	Pyridoxal phosphate-dependent transferase, major domain
EnsVib0597	IPR015422	Pyridoxal phosphate-dependent transferase, major region, subdomain 2
EnsVib0597	IPR006948	Allinase, C-terminal
EnsVib0597	IPR015421	Pyridoxal phosphate-dependent transferase, major region, subdomain 1
EnsVib0597	IPR006947	EGF-like, alliinase
EnsVib1023	IPR001344	Chlorophyll A-B binding protein
EnsVib1022	IPR013785	Aldolase-type TIM barrel
EnsVib1022	IPR000741	Fructose-bisphosphate aldolase, class-I
EnsVib0599	IPR005123	Oxoglutarate/iron-dependent oxygenase
EnsVib1024	IPR003959	ATPase, AAA-type, core
EnsVib0990	IPR003388	Reticulon
EnsVib0992	IPR003685	Photosystem I protein PsaD
EnsVib1020	IPR013093	ATPase, AAA-2
EnsVib0994	IPR009518	Photosystem II protein PsbX
EnsVib0590	IPR013785	Aldolase-type TIM barrel
EnsVib0590	IPR000741	Fructose-bisphosphate aldolase, class-I
EnsVib0993	IPR012820	Sucrose synthase, plant/cyanobacteria
EnsVib0993	IPR001296	Glycosyl transferase, group 1
EnsVib0591	IPR011046	WD40 repeat-like-containing domain
EnsVib0591	IPR017986	WD40-repeat-containing domain
EnsVib0591	IPR019782	WD40 repeat 2
EnsVib0591	IPR006595	CTLH, C-terminal LisH motif
EnsVib0591	IPR001680	WD40 repeat
EnsVib0591	IPR006594	LisH dimerisation motif
EnsVib0591	IPR019781	WD40 repeat, subgroup
EnsVib0591	IPR015943	WD40/YVTN repeat-like-containing domain
EnsVib0996	IPR013785	Aldolase-type TIM barrel
EnsVib0996	IPR000741	Fructose-bisphosphate aldolase, class-I
EnsVib0995	IPR011032	GroES-like
EnsVib0995	IPR013154	Alcohol dehydrogenase GroES-like
EnsVib0995	IPR013149	Alcohol dehydrogenase, zinc-binding
EnsVib0995	IPR016040	NAD(P)-binding domain
EnsVib0995	IPR002085	Alcohol dehydrogenase superfamily, zinc-containing
EnsVib0995	IPR020843	Polyketide synthase, enoylreductase
EnsVib0593	IPR002672	Ribosomal protein L28e
EnsVib0594	IPR002133	S-adenosylmethionine synthetase
EnsVib1026	IPR010940	Magnesium-protoporphyrin IX methyltransferase, C-terminal
EnsVib1026	IPR010251	Magnesium protoporphyrin O-methyltransferase
EnsVib0595	IPR009072	Histone-fold
EnsVib0595	IPR002119	Histone H2A
EnsVib0595	IPR007125	Histone core
EnsVib0194	IPR001344	Chlorophyll A-B binding protein
EnsVib0199	IPR003959	ATPase, AAA-type, core
EnsVib0198	IPR018481	Glycosyl transferase, family 4, conserved region
EnsVib0198	IPR001971	Ribosomal protein S11
EnsVib0197	IPR003959	ATPase, AAA-type, core
EnsVib1035	IPR011684	KIP1-like
EnsVib1034	IPR004326	Mlo-related protein
EnsVib1034	IPR001179	Peptidyl-prolyl cis-trans isomerase, FKBP-type
EnsVib1032	IPR004895	Prenylated rab acceptor PRA1
EnsVib1038	IPR001344	Chlorophyll A-B binding protein
EnsVib1037	IPR020783	Ribosomal protein L11, C-terminal
EnsVib1037	IPR000911	Ribosomal protein L11
EnsVib1037	IPR020785	Ribosomal protein L11, conserved site
EnsVib1037	IPR020784	Ribosomal protein L11, N-terminal
EnsVib0374	IPR018181	Heat shock protein 70, conserved site
EnsVib0374	IPR001023	Heat shock protein Hsp70
EnsVib0374	IPR013126	Heat shock protein 70
EnsVib0373	IPR008811	Raffinose synthase
EnsVib0373	IPR017853	Glycoside hydrolase, catalytic core
EnsVib0376	IPR002213	UDP-glucuronosyl/UDP-glucosyltransferase
EnsVib0372	IPR000916	Bet v I allergen
EnsVib0187	IPR002683	Photosystem II oxygen evolving complex protein PsbP
EnsVib0187	IPR016124	Mog1/PsbP/DUF1795, alpha/beta/alpha sandwich
EnsVib0187	IPR016123	Mog1/PsbP, alpha/beta/alpha sandwich
EnsVib0189	IPR018957	Zinc finger, C3HC4 RING-type
EnsVib0189	IPR017921	Zinc finger, CTCHY-type
EnsVib0189	IPR008913	Zinc finger, CHY-type
EnsVib0189	IPR001841	Zinc finger, RING-type
EnsVib0188	IPR001023	Heat shock protein Hsp70
EnsVib0188	IPR013126	Heat shock protein 70
EnsVib0378	IPR000648	Oxysterol-binding protein
EnsVib0183	IPR001906	Terpene synthase-like
EnsVib0183	IPR008930	Terpenoid cylases/protein prenyltransferase alpha-alpha toroid
EnsVib0183	IPR005630	Terpene synthase, metal-binding domain
EnsVib0183	IPR008949	Terpenoid synthase
EnsVib0377	IPR009518	Photosystem II protein PsbX
EnsVib0185	IPR017936	Thioredoxin-like
EnsVib0185	IPR012335	Thioredoxin fold
EnsVib0185	IPR000866	Alkyl hydroperoxide reductase/ Thiol specific antioxidant/ Mal allergen
EnsVib0185	IPR012336	Thioredoxin-like fold
EnsVib0379	IPR007785	Protein of unknown function DUF689
EnsVib0379	IPR016168	FAD-linked oxidase, FAD-binding, subdomain 2
EnsVib0379	IPR016166	FAD-binding, type 2
EnsVib0379	IPR006094	FAD linked oxidase, N-terminal
EnsVib0184	IPR008978	HSP20-like chaperone
EnsVib0184	IPR002068	Heat shock protein Hsp20
EnsVib0579	IPR004813	Oligopeptide transporter OPT superfamily
EnsVib1041	IPR001024	Lipoxygenase, LH2
EnsVib1041	IPR008976	Lipase/lipooxygenase, PLAT/LH2
EnsVib1041	IPR001246	Lipoxygenase, plant
EnsVib1041	IPR000907	Lipoxygenase
EnsVib1041	IPR013819	Lipoxygenase, C-terminal
EnsVib0191	IPR001344	Chlorophyll A-B binding protein
EnsVib0970	IPR009518	Photosystem II protein PsbX
EnsVib1043	IPR002781	Protein of unknown function DUF81
EnsVib1043	IPR001650	DNA/RNA helicase, C-terminal
EnsVib1043	IPR014021	Helicase, superfamily 1/2, ATP-binding domain
EnsVib1043	IPR014001	DEAD-like helicase, N-terminal
EnsVib1043	IPR000330	SNF2-related
EnsVib0192	IPR000073	Alpha/beta hydrolase fold-1
EnsVib0575	IPR008949	Terpenoid synthase
EnsVib0575	IPR002060	Squalene/phytoene synthase
EnsVib0576	IPR003685	Photosystem I protein PsaD
EnsVib1044	IPR009072	Histone-fold
EnsVib1044	IPR000164	Histone H3
EnsVib1044	IPR007125	Histone core
EnsVib0577	IPR001344	Chlorophyll A-B binding protein
EnsVib1047	IPR011771	Magnesium-chelatase, subunit H
EnsVib1047	IPR003672	CobN/magnesium chelatase
EnsVib1046	IPR016040	NAD(P)-binding domain
EnsVib1046	IPR001509	NAD-dependent epimerase/dehydratase
EnsVib0572	IPR009388	Photosystem II protein PsbY
EnsVib1048	IPR001236	Lactate/malate dehydrogenase
EnsVib1048	IPR016040	NAD(P)-binding domain
EnsVib1048	IPR010097	Malate dehydrogenase, NAD-dependent, eukaryote/gamma proteobacteria
EnsVib1048	IPR001557	L-lactate/malate dehydrogenase
EnsVib1048	IPR015955	Lactate dehydrogenase/glycoside hydrolase, family 4, C-terminal
EnsVib0573	IPR012269	Aquaporin
EnsVib0573	IPR000425	Major intrinsic protein
EnsVib0574	IPR000407	Nucleoside phosphatase GDA1/CD39
EnsVib0971	IPR002328	Alcohol dehydrogenase, zinc-containing, conserved site
EnsVib0971	IPR013149	Alcohol dehydrogenase, zinc-binding
EnsVib0971	IPR011032	GroES-like
EnsVib0971	IPR013154	Alcohol dehydrogenase GroES-like
EnsVib0971	IPR016040	NAD(P)-binding domain
EnsVib0971	IPR002085	Alcohol dehydrogenase superfamily, zinc-containing
EnsVib0974	IPR000626	Ubiquitin
EnsVib0974	IPR019955	Ubiquitin supergroup
EnsVib0570	IPR011992	EF-hand-like domain
EnsVib0570	IPR002048	Calcium-binding EF-hand
EnsVib0570	IPR018249	EF-HAND 2
EnsVib0570	IPR018248	EF-Hand, Calmodulin
EnsVib0570	IPR017442	Serine/threonine-protein kinase-like domain
EnsVib0570	IPR020636	Calcium/calmodulin-dependent protein kinase-like
EnsVib0387	IPR008580	Protein of unknown function DUF862, eukaryotic
EnsVib0384	IPR019447	DNA/RNA-binding protein Kin17, conserved region
EnsVib0384	IPR005824	KOW
EnsVib0383	IPR007608	Protein of unknown function DUF584
EnsVib0382	IPR003959	ATPase, AAA-type, core
EnsVib0380	IPR004932	Retrieval of early ER protein Rer1
EnsVib0178	IPR001024	Lipoxygenase, LH2
EnsVib0178	IPR008976	Lipase/lipooxygenase, PLAT/LH2
EnsVib0178	IPR001246	Lipoxygenase, plant
EnsVib0178	IPR000907	Lipoxygenase
EnsVib0178	IPR013819	Lipoxygenase, C-terminal
EnsVib0177	IPR015896	Tetrapyrrole biosynthesis, glutamyl-tRNA reductase, C-terminal
EnsVib0177	IPR016040	NAD(P)-binding domain
EnsVib0177	IPR006151	Quinate/shikimate 5-dehydrogenase/glutamyl-tRNA reductase
EnsVib0177	IPR000343	Tetrapyrrole biosynthesis, glutamyl-tRNA reductase
EnsVib0177	IPR015895	Tetrapyrrole biosynthesis, glutamyl-tRNA reductase, N-terminal
EnsVib0176	IPR001765	Carbonic anhydrase
EnsVib0175	IPR018181	Heat shock protein 70, conserved site
EnsVib0175	IPR001023	Heat shock protein Hsp70
EnsVib0175	IPR013126	Heat shock protein 70
EnsVib0174	IPR013785	Aldolase-type TIM barrel
EnsVib0174	IPR000741	Fructose-bisphosphate aldolase, class-I
EnsVib1060	IPR003685	Photosystem I protein PsaD
EnsVib0173	IPR017972	Cytochrome P450, conserved site
EnsVib0173	IPR001128	Cytochrome P450
EnsVib0173	IPR017973	Cytochrome P450, C-terminal
EnsVib0173	IPR002401	Cytochrome P450, E-class, group I
EnsVib0389	IPR001950	Translation initiation factor SUI1
EnsVib0389	IPR005874	Eukaryotic translation initiation factor SUI1
EnsVib0172	IPR016067	S-adenosylmethionine decarboxylase, core
EnsVib0172	IPR018167	S-adenosylmethionine decarboxylase subgroup
EnsVib0172	IPR001985	S-adenosylmethionine decarboxylase
EnsVib0171	IPR008796	Photosystem I reaction centre subunit N
EnsVib0981	IPR005485	Ribosomal protein L5, eukaryotic
EnsVib0981	IPR005484	Ribosomal protein L18/L5
EnsVib0181	IPR001179	Peptidyl-prolyl cis-trans isomerase, FKBP-type
EnsVib0181	IPR011990	Tetratricopeptide-like helical
EnsVib0181	IPR013026	Tetratricopeptide repeat-containing
EnsVib0181	IPR019734	Tetratricopeptide repeat
EnsVib0181	IPR001440	Tetratricopeptide TPR-1
EnsVib1051	IPR001344	Chlorophyll A-B binding protein
EnsVib0588	IPR002528	Multi antimicrobial extrusion protein MatE
EnsVib0589	IPR016040	NAD(P)-binding domain
EnsVib0589	IPR001509	NAD-dependent epimerase/dehydratase
EnsVib0589	IPR005886	UDP-glucose 4-epimerase
EnsVib0587	IPR020568	Ribosomal protein S5 domain 2-type fold
EnsVib0587	IPR015870	UDP-3-O-acyl N-acetylglucosamine deacetylase, N-terminal
EnsVib0587	IPR020574	Ribosomal protein S9, conserved site
EnsVib0587	IPR000754	Ribosomal protein S9
EnsVib0587	IPR014721	Ribosomal protein S5 domain 2-type fold, subgroup
EnsVib0584	IPR015424	Pyridoxal phosphate-dependent transferase, major domain
EnsVib0584	IPR019798	Serine hydroxymethyltransferase, pyridoxal phosphate binding site
EnsVib0584	IPR015421	Pyridoxal phosphate-dependent transferase, major region, subdomain 1
EnsVib0584	IPR001085	Serine hydroxymethyltransferase
EnsVib0989	IPR001045	Spermine synthase
EnsVib0390	IPR001179	Peptidyl-prolyl cis-trans isomerase, FKBP-type
EnsVib0390	IPR011990	Tetratricopeptide-like helical
EnsVib0390	IPR013026	Tetratricopeptide repeat-containing
EnsVib0390	IPR019734	Tetratricopeptide repeat
EnsVib0390	IPR001440	Tetratricopeptide TPR-1
EnsVib0585	IPR007855	RNA-dependent RNA polymerase, eukaryotic-type
EnsVib0988	IPR005037	PRP38
EnsVib0582	IPR002123	Phospholipid/glycerol acyltransferase
EnsVib0986	IPR001344	Chlorophyll A-B binding protein
EnsVib1059	IPR016135	Ubiquitin-conjugating enzyme/RWD-like
EnsVib1059	IPR000608	Ubiquitin-conjugating enzyme, E2
EnsVib0580	IPR005016	TMS membrane protein/tumour differentially expressed protein
EnsVib0985	IPR004864	Late embryogenesis abundant protein, type 2
EnsVib0985	IPR013990	Water stress and hypersensitive response domain
EnsVib0983	IPR004839	Aminotransferase, class I/II
EnsVib0983	IPR015424	Pyridoxal phosphate-dependent transferase, major domain
EnsVib0983	IPR001176	1-aminocyclopropane-1-carboxylate synthase
EnsVib0983	IPR015422	Pyridoxal phosphate-dependent transferase, major region, subdomain 2
EnsVib0983	IPR015421	Pyridoxal phosphate-dependent transferase, major region, subdomain 1
EnsVib0982	IPR003480	Transferase
EnsVib1070	IPR002495	Glycosyl transferase, family 8
EnsVib0357	IPR001344	Chlorophyll A-B binding protein
EnsVib1072	IPR012677	Nucleotide-binding, alpha-beta plait
EnsVib1072	IPR000504	RNA recognition motif, RNP-1
EnsVib1072	IPR000571	Zinc finger, CCCH-type
EnsVib0358	IPR013785	Aldolase-type TIM barrel
EnsVib0358	IPR000262	FMN-dependent dehydrogenase
EnsVib0358	IPR012133	Alpha-hydroxy acid dehydrogenase, FMN-dependent
EnsVib0358	IPR008259	FMN-dependent alpha-hydroxy acid dehydrogenase, active site
EnsVib0350	IPR018368	Chaperonin ClpA/B, conserved site
EnsVib0350	IPR017730	Chaperonin ClpB
EnsVib0350	IPR003959	ATPase, AAA-type, core
EnsVib0350	IPR013093	ATPase, AAA-2
EnsVib0350	IPR001270	Chaperonin clpA/B
EnsVib0350	IPR004176	Clp, N-terminal
EnsVib0350	IPR003593	ATPase, AAA+ type, core
EnsVib0350	IPR019489	Clp ATPase, C-terminal
EnsVib0351	IPR008978	HSP20-like chaperone
EnsVib0351	IPR002068	Heat shock protein Hsp20
EnsVib0352	IPR003959	ATPase, AAA-type, core
EnsVib0353	IPR013785	Aldolase-type TIM barrel
EnsVib0353	IPR000262	FMN-dependent dehydrogenase
EnsVib0353	IPR012133	Alpha-hydroxy acid dehydrogenase, FMN-dependent
EnsVib0353	IPR008259	FMN-dependent alpha-hydroxy acid dehydrogenase, active site
EnsVib0354	IPR001852	Vitamin B6 biosynthesis protein
EnsVib0354	IPR011060	Ribulose-phosphate binding barrel
EnsVib1066	IPR006214	Bax inhibitor-1-related
EnsVib1068	IPR005336	Uncharacterised protein family UPF0041
EnsVib1063	IPR001471	Pathogenesis-related transcriptional factor/ERF, DNA-binding
EnsVib1063	IPR016177	DNA-binding, integrase-type
EnsVib1065	IPR006814	Photosystem II protein PsbR
EnsVib0368	IPR001344	Chlorophyll A-B binding protein
EnsVib1083	IPR003480	Transferase
EnsVib0369	IPR003197	Cytochrome bd ubiquinol oxidase, 14kDa subunit
EnsVib1082	IPR013781	Glycoside hydrolase, subgroup, catalytic core
EnsVib1082	IPR017853	Glycoside hydrolase, catalytic core
EnsVib1082	IPR001223	Glycoside hydrolase, family 18, catalytic domain
EnsVib1081	IPR013781	Glycoside hydrolase, subgroup, catalytic core
EnsVib1081	IPR017853	Glycoside hydrolase, catalytic core
EnsVib1081	IPR001223	Glycoside hydrolase, family 18, catalytic domain
EnsVib0367	IPR006814	Photosystem II protein PsbR
EnsVib0361	IPR001371	Glycoside hydrolase, family 14B, plant
EnsVib0361	IPR013781	Glycoside hydrolase, subgroup, catalytic core
EnsVib0361	IPR001554	Glycoside hydrolase, family 14
EnsVib0361	IPR017853	Glycoside hydrolase, catalytic core
EnsVib0364	IPR009489	PAR1
EnsVib0365	IPR008978	HSP20-like chaperone
EnsVib0365	IPR002068	Heat shock protein Hsp20
EnsVib0362	IPR008978	HSP20-like chaperone
EnsVib0362	IPR002068	Heat shock protein Hsp20
EnsVib0362	IPR009675	Xklp2 targeting protein
EnsVib0363	IPR001806	Ras GTPase
EnsVib0363	IPR003578	Small GTPase, Rho type
EnsVib0363	IPR005225	Small GTP-binding protein
EnsVib0363	IPR003579	Ras small GTPase, Rab type
EnsVib0363	IPR003577	Ras small GTPase, Ras type
EnsVib0363	IPR015595	Rab11-related
EnsVib0363	IPR013753	Ras
EnsVib0363	IPR020851	Small GTPase
EnsVib1077	IPR003666	Photosystem I reaction centre protein PsaF, subunit III
EnsVib1077	IPR019452	Vacuolar sorting protein 39/Transforming growth factor beta receptor-associated domain 1
EnsVib1077	IPR019453	Vacuolar sorting protein 39/Transforming growth factor beta receptor-associated domain 2
EnsVib1075	IPR000916	Bet v I allergen
EnsVib1076	IPR002110	Ankyrin repeat
EnsVib1076	IPR020683	Ankyrin repeat-containing domain
EnsVib1076	IPR000571	Zinc finger, CCCH-type
EnsVib1073	IPR017936	Thioredoxin-like
EnsVib1073	IPR012335	Thioredoxin fold
EnsVib1073	IPR000866	Alkyl hydroperoxide reductase/ Thiol specific antioxidant/ Mal allergen
EnsVib1073	IPR019479	Peroxiredoxin, C-terminal
EnsVib1073	IPR012336	Thioredoxin-like fold
EnsVib0337	IPR013785	Aldolase-type TIM barrel
EnsVib0337	IPR000741	Fructose-bisphosphate aldolase, class-I
EnsVib0339	IPR008147	Glutamine synthetase, beta-Grasp
EnsVib0339	IPR008146	Glutamine synthetase, catalytic domain
EnsVib0339	IPR014746	Glutamine synthetase/guanido kinase, catalytic domain
EnsVib1090	IPR011065	Kunitz inhibitor ST1-like
EnsVib1090	IPR002160	Proteinase inhibitor I3, Kunitz legume
EnsVib0333	IPR001765	Carbonic anhydrase
EnsVib0333	IPR015892	Carbonic anhydrase, prokaryotic-like, conserved site
EnsVib0335	IPR017936	Thioredoxin-like
EnsVib0335	IPR013766	Thioredoxin domain
EnsVib0335	IPR012335	Thioredoxin fold
EnsVib0335	IPR017937	Thioredoxin, conserved site
EnsVib0335	IPR006662	Thioredoxin-like subdomain
EnsVib0335	IPR015467	Thioredoxin, core
EnsVib0335	IPR012336	Thioredoxin-like fold
EnsVib0336	IPR008978	HSP20-like chaperone
EnsVib0336	IPR002068	Heat shock protein Hsp20
EnsVib0330	IPR011032	GroES-like
EnsVib0330	IPR013154	Alcohol dehydrogenase GroES-like
EnsVib0330	IPR013149	Alcohol dehydrogenase, zinc-binding
EnsVib0330	IPR016040	NAD(P)-binding domain
EnsVib0330	IPR002085	Alcohol dehydrogenase superfamily, zinc-containing
EnsVib0330	IPR020843	Polyketide synthase, enoylreductase
EnsVib0331	IPR001344	Chlorophyll A-B binding protein
EnsVib1087	IPR012341	Six-hairpin glycosidase
EnsVib1087	IPR008928	Six-hairpin glycosidase-like
EnsVib1087	IPR001701	Glycoside hydrolase, family 9
EnsVib1088	IPR013781	Glycoside hydrolase, subgroup, catalytic core
EnsVib1088	IPR017853	Glycoside hydrolase, catalytic core
EnsVib1088	IPR001223	Glycoside hydrolase, family 18, catalytic domain
EnsVib0348	IPR000894	Ribulose bisphosphate carboxylase, small chain
EnsVib0349	IPR003451	LytB protein
EnsVib0346	IPR008978	HSP20-like chaperone
EnsVib0346	IPR002068	Heat shock protein Hsp20
EnsVib0344	IPR001179	Peptidyl-prolyl cis-trans isomerase, FKBP-type
EnsVib0344	IPR011990	Tetratricopeptide-like helical
EnsVib0344	IPR013026	Tetratricopeptide repeat-containing
EnsVib0344	IPR019734	Tetratricopeptide repeat
EnsVib0344	IPR001440	Tetratricopeptide TPR-1
EnsVib0345	IPR001763	Rhodanese-like
EnsVib0342	IPR018972	Something about silencing protein 10 (Sas10), C-terminal
EnsVib0342	IPR007146	Sas10/Utp3/C1D
EnsVib0343	IPR017936	Thioredoxin-like
EnsVib0343	IPR012335	Thioredoxin fold
EnsVib0343	IPR000866	Alkyl hydroperoxide reductase/ Thiol specific antioxidant/ Mal allergen
EnsVib0343	IPR019479	Peroxiredoxin, C-terminal
EnsVib0343	IPR012336	Thioredoxin-like fold
EnsVib0340	IPR008978	HSP20-like chaperone
EnsVib0340	IPR002068	Heat shock protein Hsp20
EnsVib0341	IPR000109	Oligopeptide transporter
EnsVib0341	IPR016196	Major facilitator superfamily, general substrate transporter
EnsVib1097	IPR013781	Glycoside hydrolase, subgroup, catalytic core
EnsVib1097	IPR017853	Glycoside hydrolase, catalytic core
EnsVib1097	IPR001223	Glycoside hydrolase, family 18, catalytic domain
EnsVib1098	IPR008978	HSP20-like chaperone
EnsVib1098	IPR002068	Heat shock protein Hsp20
EnsVib1096	IPR001906	Terpene synthase-like
EnsVib1096	IPR008930	Terpenoid cylases/protein prenyltransferase alpha-alpha toroid
EnsVib1096	IPR005630	Terpene synthase, metal-binding domain
EnsVib1096	IPR008949	Terpenoid synthase
EnsVib1099	IPR011990	Tetratricopeptide-like helical
EnsVib1099	IPR013026	Tetratricopeptide repeat-containing
EnsVib1099	IPR003107	RNA-processing protein, HAT helix
EnsVib1099	IPR019734	Tetratricopeptide repeat
EnsVib0741	IPR000811	Glycosyl transferase, family 35
EnsVib0741	IPR011833	Glycogen/starch/alpha-glucan phosphorylase
EnsVib0742	IPR008333	Oxidoreductase, FAD-binding domain
EnsVib0742	IPR017938	Riboflavin synthase-like beta-barrel
EnsVib0742	IPR001433	Oxidoreductase FAD/NAD(P)-binding
EnsVib0742	IPR017927	Ferredoxin reductase-type FAD-binding domain
EnsVib0742	IPR001709	Flavoprotein pyridine nucleotide cytochrome reductase
EnsVib0742	IPR012146	Ferredoxin--NADP reductase
EnsVib0742	IPR015701	Ferredoxin Reductase
EnsVib0743	IPR001024	Lipoxygenase, LH2
EnsVib0743	IPR008976	Lipase/lipooxygenase, PLAT/LH2
EnsVib0743	IPR001246	Lipoxygenase, plant
EnsVib0743	IPR000907	Lipoxygenase
EnsVib0743	IPR013819	Lipoxygenase, C-terminal
EnsVib0743	IPR020834	Lipoxygenase, conserved site
EnsVib0743	IPR020833	Lipoxygenase, iron binding site
EnsVib0746	IPR005123	Oxoglutarate/iron-dependent oxygenase
EnsVib0543	IPR013899	Domain of unknown function DUF1771
EnsVib0543	IPR002625	Smr protein/MutS2 C-terminal
EnsVib0749	IPR016040	NAD(P)-binding domain
EnsVib0749	IPR001509	NAD-dependent epimerase/dehydratase
EnsVib0748	IPR017493	Photosystem I reaction centre, PsaK, plant
EnsVib0748	IPR012946	X8
EnsVib0748	IPR000549	Photosystem I PsaG/PsaK protein
EnsVib0545	IPR008978	HSP20-like chaperone
EnsVib0545	IPR002068	Heat shock protein Hsp20
EnsVib0544	IPR001765	Carbonic anhydrase
EnsVib0544	IPR015892	Carbonic anhydrase, prokaryotic-like, conserved site
EnsVib0547	IPR013785	Aldolase-type TIM barrel
EnsVib0547	IPR000741	Fructose-bisphosphate aldolase, class-I
EnsVib0548	IPR001312	Hexokinase
EnsVib0540	IPR003593	ATPase, AAA+ type, core
EnsVib0540	IPR003439	ABC transporter-like
EnsVib0539	IPR001471	Pathogenesis-related transcriptional factor/ERF, DNA-binding
EnsVib0539	IPR016177	DNA-binding, integrase-type
EnsVib0730	IPR011990	Tetratricopeptide-like helical
EnsVib0730	IPR013026	Tetratricopeptide repeat-containing
EnsVib0735	IPR003095	Heat shock protein DnaJ
EnsVib0735	IPR015609	Molecular chaperone, heat shock protein, Hsp40, DnaJ
EnsVib0735	IPR001623	Heat shock protein DnaJ, N-terminal
EnsVib0736	IPR013785	Aldolase-type TIM barrel
EnsVib0736	IPR000741	Fructose-bisphosphate aldolase, class-I
EnsVib0734	IPR012677	Nucleotide-binding, alpha-beta plait
EnsVib0734	IPR000504	RNA recognition motif, RNP-1
EnsVib0534	IPR003808	Fe-S metabolism associated SufE
EnsVib0534	IPR003473	Quinolinate synthetase A
EnsVib0532	IPR003612	Plant lipid transfer protein/seed storage/trypsin-alpha amylase inhibitor
EnsVib0532	IPR016140	Bifunctional inhibitor/plant lipid transfer protein/seed storage
EnsVib0738	IPR001593	Ribosomal protein S3Ae
EnsVib0537	IPR011990	Tetratricopeptide-like helical
EnsVib0537	IPR013026	Tetratricopeptide repeat-containing
EnsVib0537	IPR019734	Tetratricopeptide repeat
EnsVib0536	IPR011600	Peptidase C14, caspase catalytic
EnsVib0535	IPR008962	PapD-like
EnsVib0535	IPR002110	Ankyrin repeat
EnsVib0535	IPR000535	Major sperm protein
EnsVib0535	IPR020683	Ankyrin repeat-containing domain
EnsVib0760	IPR002060	Squalene/phytoene synthase
EnsVib0760	IPR008949	Terpenoid synthase
EnsVib0768	IPR005351	Uncharacterised protein family UPF0139
EnsVib0769	IPR003657	DNA-binding WRKY
EnsVib0763	IPR005123	Oxoglutarate/iron-dependent oxygenase
EnsVib0765	IPR014946	Protein of unknown function DUF1817
EnsVib0568	IPR010028	Acid phosphatase, plant
EnsVib0568	IPR005519	Acid phosphatase (Class B)
EnsVib0568	IPR014403	Vegetative storage protein/acid phosphatase
EnsVib0565	IPR018957	Zinc finger, C3HC4 RING-type
EnsVib0565	IPR021109	Peptidase aspartic
EnsVib0565	IPR001461	Peptidase A1
EnsVib0565	IPR001841	Zinc finger, RING-type
EnsVib0565	IPR009007	Peptidase aspartic, catalytic
EnsVib0565	IPR001969	Peptidase aspartic, active site
EnsVib0565	IPR010543	Protein of unknown function DUF1117
EnsVib0560	IPR004738	Phosphate permease
EnsVib0560	IPR016196	Major facilitator superfamily, general substrate transporter
EnsVib0750	IPR001564	Nucleoside diphosphate kinase, core
EnsVib0757	IPR002922	Thiamine biosynthesis Thi4 protein
EnsVib0755	IPR016040	NAD(P)-binding domain
EnsVib0755	IPR005979	Light-dependent protochlorophyllide reductase
EnsVib0755	IPR002347	Glucose/ribitol dehydrogenase
EnsVib0755	IPR002198	Short-chain dehydrogenase/reductase SDR
EnsVib0756	IPR000010	Proteinase inhibitor I25, cystatin
EnsVib0756	IPR020381	Proteinase inhibitor I25, cystatin, conserved region
EnsVib0753	IPR001344	Chlorophyll A-B binding protein
EnsVib0754	IPR013088	Zinc finger, NHR/GATA-type
EnsVib0754	IPR000679	Zinc finger, GATA-type
EnsVib0752	IPR005475	Transketolase-like, pyrimidine-binding domain
EnsVib0752	IPR011603	2-oxoglutarate dehydrogenase, E1 component
EnsVib0752	IPR000630	Ribosomal protein S8
EnsVib0752	IPR001017	Dehydrogenase, E1 component
EnsVib0559	IPR006076	FAD dependent oxidoreductase
EnsVib0558	IPR015655	Protein phosphatase 2C
EnsVib0558	IPR001932	Protein phosphatase 2C-related
EnsVib0558	IPR014045	Protein phosphatase 2C, N-terminal
EnsVib0556	IPR000347	Plant metallothionein, family 15
EnsVib0554	IPR006861	Hyaluronan/mRNA binding protein
EnsVib0553	IPR012511	S-adenosyl-l-methionine decarboxylase leader peptide
EnsVib0553	IPR016067	S-adenosylmethionine decarboxylase, core
EnsVib0553	IPR018167	S-adenosylmethionine decarboxylase subgroup
EnsVib0553	IPR001985	S-adenosylmethionine decarboxylase
EnsVib0551	IPR002097	Profilin/allergen
EnsVib0551	IPR005455	Profilin, plant
EnsVib0507	IPR013785	Aldolase-type TIM barrel
EnsVib0507	IPR000741	Fructose-bisphosphate aldolase, class-I
EnsVib0784	IPR015797	NUDIX hydrolase domain-like
EnsVib0784	IPR000086	NUDIX hydrolase domain
EnsVib0506	IPR002922	Thiamine biosynthesis Thi4 protein
EnsVib0787	IPR001806	Ras GTPase
EnsVib0787	IPR003579	Ras small GTPase, Rab type
EnsVib0787	IPR013753	Ras
EnsVib0787	IPR020851	Small GTPase
EnsVib0786	IPR006639	Peptidase A22, presenilin signal peptide
EnsVib0786	IPR007369	Peptidase A22B, signal peptide peptidase
EnsVib0786	IPR003137	Protease-associated PA
EnsVib0508	IPR001024	Lipoxygenase, LH2
EnsVib0508	IPR008976	Lipase/lipooxygenase, PLAT/LH2
EnsVib0508	IPR001246	Lipoxygenase, plant
EnsVib0508	IPR000907	Lipoxygenase
EnsVib0508	IPR013819	Lipoxygenase, C-terminal
EnsVib0789	IPR018181	Heat shock protein 70, conserved site
EnsVib0789	IPR001023	Heat shock protein Hsp70
EnsVib0789	IPR013126	Heat shock protein 70
EnsVib0788	IPR016181	Acyl-CoA N-acyltransferase
EnsVib0788	IPR000182	GCN5-related N-acetyltransferase
EnsVib0780	IPR015896	Tetrapyrrole biosynthesis, glutamyl-tRNA reductase, C-terminal
EnsVib0780	IPR016040	NAD(P)-binding domain
EnsVib0780	IPR006151	Quinate/shikimate 5-dehydrogenase/glutamyl-tRNA reductase
EnsVib0780	IPR000343	Tetrapyrrole biosynthesis, glutamyl-tRNA reductase
EnsVib0780	IPR015895	Tetrapyrrole biosynthesis, glutamyl-tRNA reductase, N-terminal
EnsVib0783	IPR013128	Peptidase C1A, papain
EnsVib0783	IPR000668	Peptidase C1A, papain C-terminal
EnsVib0783	IPR013201	Proteinase inhibitor I29, cathepsin propeptide
EnsVib0783	IPR000118	Granulin
EnsVib0782	IPR001045	Spermine synthase
EnsVib0500	IPR011009	Protein kinase-like domain
EnsVib0500	IPR001611	Leucine-rich repeat
EnsVib0500	IPR013210	Leucine-rich repeat-containing N-terminal domain, type 2
EnsVib0500	IPR000719	Protein kinase, catalytic domain
EnsVib0501	IPR006214	Bax inhibitor-1-related
EnsVib0502	IPR000894	Ribulose bisphosphate carboxylase, small chain
EnsVib0503	IPR001128	Cytochrome P450
EnsVib0503	IPR003808	Fe-S metabolism associated SufE
EnsVib0503	IPR003473	Quinolinate synthetase A
EnsVib0505	IPR003959	ATPase, AAA-type, core
EnsVib0505	IPR005936	Peptidase M41, FtsH
EnsVib0505	IPR003593	ATPase, AAA+ type, core
EnsVib0505	IPR000642	Peptidase M41
EnsVib0773	IPR011701	Major facilitator superfamily MFS-1
EnsVib0773	IPR016196	Major facilitator superfamily, general substrate transporter
EnsVib0778	IPR001128	Cytochrome P450
EnsVib0778	IPR002403	Cytochrome P450, E-class, group IV
EnsVib0777	IPR007590	Protein of unknown function DUF572
EnsVib0777	IPR015606	Cationic amino acid transporter
EnsVib0777	IPR002293	Amino acid/polyamine transporter I
EnsVib0777	IPR004841	Amino acid permease domain
EnsVib0772	IPR001179	Peptidyl-prolyl cis-trans isomerase, FKBP-type
EnsVib0772	IPR011990	Tetratricopeptide-like helical
EnsVib0772	IPR013026	Tetratricopeptide repeat-containing
EnsVib0772	IPR019734	Tetratricopeptide repeat
EnsVib0772	IPR001440	Tetratricopeptide TPR-1
EnsVib0771	IPR004798	Calcium/proton exchanger superfamily
EnsVib0771	IPR004837	Sodium/calcium exchanger membrane region
EnsVib0771	IPR004713	Calcium/proton exchanger
EnsVib0770	IPR008978	HSP20-like chaperone
EnsVib0770	IPR002068	Heat shock protein Hsp20
EnsVib0528	IPR001371	Glycoside hydrolase, family 14B, plant
EnsVib0528	IPR013781	Glycoside hydrolase, subgroup, catalytic core
EnsVib0528	IPR001554	Glycoside hydrolase, family 14
EnsVib0528	IPR017853	Glycoside hydrolase, catalytic core
EnsVib0524	IPR017936	Thioredoxin-like
EnsVib0524	IPR000866	Alkyl hydroperoxide reductase/ Thiol specific antioxidant/ Mal allergen
EnsVib0524	IPR012335	Thioredoxin fold
EnsVib0524	IPR011424	C1-like
EnsVib0524	IPR013740	Redoxin
EnsVib0524	IPR012336	Thioredoxin-like fold
EnsVib0525	IPR001344	Chlorophyll A-B binding protein
EnsVib0526	IPR002067	Mitochondrial carrier protein
EnsVib0526	IPR018108	Mitochondrial substrate/solute carrier
EnsVib0526	IPR001993	Mitochondrial substrate carrier
EnsVib0527	IPR008333	Oxidoreductase, FAD-binding domain
EnsVib0527	IPR017938	Riboflavin synthase-like beta-barrel
EnsVib0527	IPR001433	Oxidoreductase FAD/NAD(P)-binding
EnsVib0527	IPR017927	Ferredoxin reductase-type FAD-binding domain
EnsVib0527	IPR001709	Flavoprotein pyridine nucleotide cytochrome reductase
EnsVib0527	IPR012146	Ferredoxin--NADP reductase
EnsVib0527	IPR015701	Ferredoxin Reductase
EnsVib0520	IPR014909	Cytochrome b6-f complex Fe-S subunit
EnsVib0520	IPR005805	Rieske iron-sulphur protein, C-terminal
EnsVib0520	IPR017941	Rieske [2Fe-2S] iron-sulphur domain
EnsVib0520	IPR014349	Rieske iron-sulphur protein
EnsVib0521	IPR001344	Chlorophyll A-B binding protein
EnsVib0523	IPR000092	Polyprenyl synthetase
EnsVib0523	IPR017446	Polyprenyl synthetase-related
EnsVib0523	IPR008949	Terpenoid synthase
EnsVib0799	IPR000010	Proteinase inhibitor I25, cystatin
EnsVib0799	IPR009994	Phloem filament PP1
EnsVib0799	IPR020381	Proteinase inhibitor I25, cystatin, conserved region
EnsVib0798	IPR011009	Protein kinase-like domain
EnsVib0798	IPR001611	Leucine-rich repeat
EnsVib0798	IPR013210	Leucine-rich repeat-containing N-terminal domain, type 2
EnsVib0798	IPR000719	Protein kinase, catalytic domain
EnsVib0798	IPR020474	Toll-like receptor, leucine rich repeat-containing
EnsVib0797	IPR016135	Ubiquitin-conjugating enzyme/RWD-like
EnsVib0797	IPR000608	Ubiquitin-conjugating enzyme, E2
EnsVib0519	IPR013785	Aldolase-type TIM barrel
EnsVib0519	IPR005263	Dihydrodipicolinate synthase subfamily
EnsVib0519	IPR002220	Dihydrodipicolinate synthetase
EnsVib0796	IPR021102	Peptide-N4-(N-acetyl-beta-glucosaminyl)asparagine amidase A
EnsVib0796	IPR000257	Uroporphyrinogen decarboxylase (URO-D)
EnsVib0796	IPR006361	Uroporphyrinogen decarboxylase HemE
EnsVib0518	IPR012334	Pectin lyase fold
EnsVib0518	IPR000070	Pectinesterase, catalytic
EnsVib0518	IPR006501	Pectinesterase inhibitor
EnsVib0518	IPR011050	Pectin lyase fold/virulence factor
EnsVib0795	IPR003042	Aromatic-ring hydroxylase-like
EnsVib0795	IPR017079	Zeaxanthin epoxidase
EnsVib0795	IPR002938	Monooxygenase, FAD-binding
EnsVib0795	IPR000253	Forkhead-associated
EnsVib0795	IPR008984	SMAD/FHA domain
EnsVib0517	IPR018368	Chaperonin ClpA/B, conserved site
EnsVib0517	IPR003959	ATPase, AAA-type, core
EnsVib0517	IPR013093	ATPase, AAA-2
EnsVib0517	IPR001270	Chaperonin clpA/B
EnsVib0517	IPR004176	Clp, N-terminal
EnsVib0517	IPR003593	ATPase, AAA+ type, core
EnsVib0517	IPR019489	Clp ATPase, C-terminal
EnsVib0794	IPR001765	Carbonic anhydrase
EnsVib0794	IPR000340	Dual specificity phosphatase, catalytic domain
EnsVib0794	IPR001478	PDZ/DHR/GLGF
EnsVib0794	IPR020422	Dual specificity phosphatase, subgroup, catalytic domain
EnsVib0793	IPR001344	Chlorophyll A-B binding protein
EnsVib0791	IPR015880	Zinc finger, C2H2-like
EnsVib0791	IPR007087	Zinc finger, C2H2-type
EnsVib0790	IPR002146	ATPase, F0 complex, subunit B/B', bacterial/chloroplast
EnsVib0515	IPR000308	14-3-3 protein
EnsVib0516	IPR012335	Thioredoxin fold
EnsVib0516	IPR010987	Glutathione S-transferase, C-terminal-like
EnsVib0516	IPR004046	Glutathione S-transferase, C-terminal
EnsVib0516	IPR012336	Thioredoxin-like fold
EnsVib0516	IPR004045	Glutathione S-transferase, N-terminal
EnsVib0516	IPR017933	Glutathione S-transferase/chloride channel, C-terminal
EnsVib0513	IPR008991	Translation protein SH3-like
EnsVib0513	IPR005824	KOW
EnsVib0513	IPR017071	Transcription elongation factor Spt5
EnsVib0513	IPR006645	Transcription antitermination protein, NusG, N-terminal
EnsVib0514	IPR005123	Oxoglutarate/iron-dependent oxygenase
EnsVib0512	IPR008991	Translation protein SH3-like
EnsVib0512	IPR018259	Ribosomal protein L21e, conserved site
EnsVib0512	IPR001147	Ribosomal protein L21e
EnsVib0706	IPR000911	Ribosomal protein L11
EnsVib0706	IPR020783	Ribosomal protein L11, C-terminal
EnsVib0706	IPR020784	Ribosomal protein L11, N-terminal
EnsVib0705	IPR001810	Cyclin-like F-box
EnsVib0708	IPR009071	High mobility group, superfamily
EnsVib0708	IPR000910	High mobility group, HMG1/HMG2
EnsVib0709	IPR011525	Aux/IAA-ARF-dimerisation
EnsVib0703	IPR016040	NAD(P)-binding domain
EnsVib0703	IPR003781	CoA-binding
EnsVib0703	IPR005810	Succinyl-CoA ligase, alpha subunit
EnsVib0703	IPR016102	Succinyl-CoA synthetase-like
EnsVib0703	IPR005811	ATP-citrate lyase/succinyl-CoA ligase
EnsVib0701	IPR003954	RNA recognition, domain 1
EnsVib0701	IPR006515	Polyadenylate binding protein, human types 1, 2, 3, 4
EnsVib0701	IPR012677	Nucleotide-binding, alpha-beta plait
EnsVib0701	IPR000504	RNA recognition motif, RNP-1
EnsVib0701	IPR002004	Polyadenylate-binding protein/Hyperplastic disc protein
EnsVib0700	IPR002817	Thiamine biosynthesis protein ThiC
EnsVib0300	IPR003100	Argonaute/Dicer protein, PAZ
EnsVib0300	IPR014811	Domain of unknown function DUF1785
EnsVib0300	IPR006693	AB-hydrolase-associated lipase region
EnsVib0300	IPR003165	Stem cell self-renewal protein Piwi
EnsVib0300	IPR012337	Polynucleotidyl transferase, ribonuclease H fold
EnsVib0300	IPR000571	Zinc finger, CCCH-type
EnsVib0302	IPR009000	Translation elongation/initiation factor/Ribosomal, beta-barrel
EnsVib0302	IPR009001	Translation elongation factor EF1A/initiation factor IF2gamma, C-terminal
EnsVib0302	IPR004161	Translation elongation factor EFTu/EF1A, domain 2
EnsVib0302	IPR000795	Protein synthesis factor, GTP-binding
EnsVib0302	IPR004160	Translation elongation factor EFTu/EF1A, C-terminal
EnsVib0303	IPR011991	Winged helix-turn-helix transcription repressor DNA-binding
EnsVib0303	IPR000232	Heat shock factor (HSF)-type, DNA-binding
EnsVib0305	IPR013785	Aldolase-type TIM barrel
EnsVib0305	IPR000262	FMN-dependent dehydrogenase
EnsVib0305	IPR012133	Alpha-hydroxy acid dehydrogenase, FMN-dependent
EnsVib0306	IPR013154	Alcohol dehydrogenase GroES-like
EnsVib0306	IPR013149	Alcohol dehydrogenase, zinc-binding
EnsVib0306	IPR011032	GroES-like
EnsVib0306	IPR016040	NAD(P)-binding domain
EnsVib0306	IPR002085	Alcohol dehydrogenase superfamily, zinc-containing
EnsVib0306	IPR020843	Polyketide synthase, enoylreductase
EnsVib0309	IPR000782	FAS1 domain
EnsVib0318	IPR000347	Plant metallothionein, family 15
EnsVib0315	IPR000727	Target SNARE coiled-coil domain
EnsVib0313	IPR000894	Ribulose bisphosphate carboxylase, small chain
EnsVib0314	IPR004662	Acetylglutamate kinase
EnsVib0314	IPR011148	N-acetylglutamate kinase
EnsVib0314	IPR001057	Glutamate 5-kinase
EnsVib0314	IPR001048	Aspartate/glutamate/uridylate kinase
EnsVib0311	IPR001023	Heat shock protein Hsp70
EnsVib0311	IPR013126	Heat shock protein 70
EnsVib0312	IPR011992	EF-hand-like domain
EnsVib0312	IPR002048	Calcium-binding EF-hand
EnsVib0312	IPR018249	EF-HAND 2
EnsVib0312	IPR018248	EF-Hand, Calmodulin
EnsVib0312	IPR017442	Serine/threonine-protein kinase-like domain
EnsVib0312	IPR020636	Calcium/calmodulin-dependent protein kinase-like
EnsVib0726	IPR011525	Aux/IAA-ARF-dimerisation
EnsVib0725	IPR002213	UDP-glucuronosyl/UDP-glucosyltransferase
EnsVib0724	IPR017936	Thioredoxin-like
EnsVib0724	IPR000866	Alkyl hydroperoxide reductase/ Thiol specific antioxidant/ Mal allergen
EnsVib0724	IPR012335	Thioredoxin fold
EnsVib0724	IPR017937	Thioredoxin, conserved site
EnsVib0724	IPR013740	Redoxin
EnsVib0724	IPR012336	Thioredoxin-like fold
EnsVib0723	IPR003959	ATPase, AAA-type, core
EnsVib0720	IPR000711	ATPase, F1 complex, OSCP/delta subunit
EnsVib0319	IPR000626	Ubiquitin
EnsVib0319	IPR002906	Ribosomal protein S27a
EnsVib0319	IPR019956	Ubiquitin subgroup
EnsVib0319	IPR019955	Ubiquitin supergroup
EnsVib0326	IPR003441	No apical meristem (NAM) protein
EnsVib0327	IPR020580	Glycine cleavage system P-protein, N-terminal
EnsVib0327	IPR015424	Pyridoxal phosphate-dependent transferase, major domain
EnsVib0327	IPR020581	Glycine cleavage system P-protein-like
EnsVib0327	IPR015421	Pyridoxal phosphate-dependent transferase, major region, subdomain 1
EnsVib0327	IPR003437	Glycine cleavage system P-protein
EnsVib0328	IPR000225	Armadillo
EnsVib0328	IPR011989	Armadillo-like helical
EnsVib0328	IPR000357	HEAT
EnsVib0328	IPR016024	Armadillo-type fold
EnsVib0322	IPR015609	Molecular chaperone, heat shock protein, Hsp40, DnaJ
EnsVib0322	IPR001623	Heat shock protein DnaJ, N-terminal
EnsVib0322	IPR018253	Heat shock protein DnaJ, conserved site
EnsVib0324	IPR008978	HSP20-like chaperone
EnsVib0324	IPR002068	Heat shock protein Hsp20
EnsVib0320	IPR018169	MtN3/saliva-related transmembrane protein, conserved region
EnsVib0320	IPR004316	RAG1-activating protein-1-related
EnsVib0320	IPR018179	RAG1-activating protein 1 homologue
EnsVib0321	IPR003095	Heat shock protein DnaJ
EnsVib0321	IPR002939	Chaperone DnaJ, C-terminal
EnsVib0321	IPR015609	Molecular chaperone, heat shock protein, Hsp40, DnaJ
EnsVib0321	IPR001623	Heat shock protein DnaJ, N-terminal
EnsVib0321	IPR008971	HSP40/DnaJ peptide-binding
EnsVib0715	IPR001179	Peptidyl-prolyl cis-trans isomerase, FKBP-type
EnsVib0716	IPR011992	EF-hand-like domain
EnsVib0716	IPR002048	Calcium-binding EF-hand
EnsVib0716	IPR018247	EF-Hand 1, calcium-binding site
EnsVib0716	IPR018249	EF-HAND 2
EnsVib0716	IPR018248	EF-Hand, Calmodulin
EnsVib0716	IPR017442	Serine/threonine-protein kinase-like domain
EnsVib0716	IPR020636	Calcium/calmodulin-dependent protein kinase-like
EnsVib0718	IPR017451	F-box associated interaction domain
EnsVib0718	IPR000626	Ubiquitin
EnsVib0718	IPR000569	HECT
EnsVib0718	IPR001810	Cyclin-like F-box
EnsVib0718	IPR019955	Ubiquitin supergroup
EnsVib0712	IPR005123	Oxoglutarate/iron-dependent oxygenase
EnsVib0711	IPR012287	Homeodomain-related
EnsVib0711	IPR001356	Homeobox
EnsVib0711	IPR009057	Homeodomain-like
EnsVib0711	IPR006563	POX
EnsVib0714	IPR013089	Kelch related
EnsVib0714	IPR011043	Galactose oxidase/kelch, beta-propeller
EnsVib0714	IPR006652	Kelch repeat type 1
EnsVib0714	IPR015915	Kelch-type beta propeller
EnsVib0714	IPR001810	Cyclin-like F-box
EnsVib0710	IPR004044	K Homology, type 2
EnsVib0710	IPR004087	K Homology
EnsVib0710	IPR009019	K Homology, prokaryotic type
EnsVib0710	IPR001351	Ribosomal protein S3, C-terminal
EnsVib0710	IPR005703	Ribosomal protein S3, eukaryotic/archaeal
EnsVib0027	IPR001574	Ribosome-inactivating protein
EnsVib0027	IPR000772	Ricin B lectin
EnsVib0027	IPR017989	Ribosome-inactivating protein subgroup
EnsVib0027	IPR016139	Ribosome-inactivating protein, subdomain 2
EnsVib0027	IPR016138	Ribosome-inactivating protein, subdomain 1
EnsVib0027	IPR008997	Ricin B-related lectin
EnsVib0028	IPR001023	Heat shock protein Hsp70
EnsVib0028	IPR013126	Heat shock protein 70
EnsVib0025	IPR001344	Chlorophyll A-B binding protein
EnsVib0024	IPR001900	Ribonuclease II/R
EnsVib0022	IPR009038	GOLD
EnsVib0022	IPR000348	emp24/gp25L/p24
EnsVib0222	IPR012677	Nucleotide-binding, alpha-beta plait
EnsVib0222	IPR000504	RNA recognition motif, RNP-1
EnsVib0222	IPR007201	RNA recognition motif 2
EnsVib0221	IPR017946	PLC-like phosphodiesterase, TIM beta/alpha-barrel domain
EnsVib0221	IPR004129	Glycerophosphoryl diester phosphodiesterase
EnsVib0220	IPR008978	HSP20-like chaperone
EnsVib0220	IPR002068	Heat shock protein Hsp20
EnsVib0229	IPR008978	HSP20-like chaperone
EnsVib0229	IPR002068	Heat shock protein Hsp20
EnsVib0228	IPR009518	Photosystem II protein PsbX
EnsVib0227	IPR003959	ATPase, AAA-type, core
EnsVib0226	IPR008978	HSP20-like chaperone
EnsVib0226	IPR002068	Heat shock protein Hsp20
EnsVib0224	IPR003959	ATPase, AAA-type, core
EnsVib0018	IPR013128	Peptidase C1A, papain
EnsVib0018	IPR000668	Peptidase C1A, papain C-terminal
EnsVib0018	IPR013201	Proteinase inhibitor I29, cathepsin propeptide
EnsVib0014	IPR000010	Proteinase inhibitor I25, cystatin
EnsVib0014	IPR020381	Proteinase inhibitor I25, cystatin, conserved region
EnsVib0016	IPR020568	Ribosomal protein S5 domain 2-type fold
EnsVib0016	IPR000754	Ribosomal protein S9
EnsVib0016	IPR014721	Ribosomal protein S5 domain 2-type fold, subgroup
EnsVib0017	IPR018028	Catalase related subgroup
EnsVib0017	IPR020835	Catalase-like domain, haem-dependent
EnsVib0017	IPR011614	Catalase, N-terminal
EnsVib0017	IPR010582	Catalase-related immune responsive
EnsVib0010	IPR000347	Plant metallothionein, family 15
EnsVib0013	IPR008990	Electron transport accessory protein
EnsVib0013	IPR003375	Photosystem I reaction centre subunit IV/PsaE
EnsVib0216	IPR001179	Peptidyl-prolyl cis-trans isomerase, FKBP-type
EnsVib0216	IPR011990	Tetratricopeptide-like helical
EnsVib0216	IPR013026	Tetratricopeptide repeat-containing
EnsVib0216	IPR019734	Tetratricopeptide repeat
EnsVib0216	IPR001440	Tetratricopeptide TPR-1
EnsVib0219	IPR006814	Photosystem II protein PsbR
EnsVib0218	IPR002146	ATPase, F0 complex, subunit B/B', bacterial/chloroplast
EnsVib0213	IPR006814	Photosystem II protein PsbR
EnsVib0212	IPR006311	Twin-arginine translocation pathway, signal sequence
EnsVib0212	IPR008797	Photosystem II oxygen evolving complex protein PsbQ
EnsVib0215	IPR013785	Aldolase-type TIM barrel
EnsVib0215	IPR000262	FMN-dependent dehydrogenase
EnsVib0215	IPR012133	Alpha-hydroxy acid dehydrogenase, FMN-dependent
EnsVib0214	IPR008978	HSP20-like chaperone
EnsVib0214	IPR002068	Heat shock protein Hsp20
EnsVib0047	IPR008990	Electron transport accessory protein
EnsVib0047	IPR003375	Photosystem I reaction centre subunit IV/PsaE
EnsVib0048	IPR002387	Plastocyanin
EnsVib0048	IPR001235	Blue (type 1) copper protein
EnsVib0048	IPR000923	Blue (type 1) copper domain
EnsVib0048	IPR008972	Cupredoxin
EnsVib0041	IPR008978	HSP20-like chaperone
EnsVib0041	IPR002068	Heat shock protein Hsp20
EnsVib0042	IPR015424	Pyridoxal phosphate-dependent transferase, major domain
EnsVib0042	IPR020580	Glycine cleavage system P-protein, N-terminal
EnsVib0042	IPR020581	Glycine cleavage system P-protein-like
EnsVib0042	IPR015421	Pyridoxal phosphate-dependent transferase, major region, subdomain 1
EnsVib0042	IPR003437	Glycine cleavage system P-protein
EnsVib0040	IPR005123	Oxoglutarate/iron-dependent oxygenase
EnsVib0046	IPR008892	Cold acclimation WCOR413
EnsVib0043	IPR001574	Ribosome-inactivating protein
EnsVib0043	IPR000772	Ricin B lectin
EnsVib0043	IPR017989	Ribosome-inactivating protein subgroup
EnsVib0043	IPR016139	Ribosome-inactivating protein, subdomain 2
EnsVib0043	IPR016138	Ribosome-inactivating protein, subdomain 1
EnsVib0043	IPR008997	Ricin B-related lectin
EnsVib0244	IPR013785	Aldolase-type TIM barrel
EnsVib0244	IPR000741	Fructose-bisphosphate aldolase, class-I
EnsVib0243	IPR012677	Nucleotide-binding, alpha-beta plait
EnsVib0243	IPR000504	RNA recognition motif, RNP-1
EnsVib0241	IPR012677	Nucleotide-binding, alpha-beta plait
EnsVib0241	IPR000504	RNA recognition motif, RNP-1
EnsVib0248	IPR001971	Ribosomal protein S11
EnsVib0247	IPR013781	Glycoside hydrolase, subgroup, catalytic core
EnsVib0247	IPR017853	Glycoside hydrolase, catalytic core
EnsVib0247	IPR001223	Glycoside hydrolase, family 18, catalytic domain
EnsVib0246	IPR001344	Chlorophyll A-B binding protein
EnsVib0245	IPR001023	Heat shock protein Hsp70
EnsVib0245	IPR013126	Heat shock protein 70
EnsVib0249	IPR001344	Chlorophyll A-B binding protein
EnsVib0036	IPR001024	Lipoxygenase, LH2
EnsVib0036	IPR008976	Lipase/lipooxygenase, PLAT/LH2
EnsVib0036	IPR001246	Lipoxygenase, plant
EnsVib0036	IPR000907	Lipoxygenase
EnsVib0036	IPR013819	Lipoxygenase, C-terminal
EnsVib0039	IPR011032	GroES-like
EnsVib0039	IPR013149	Alcohol dehydrogenase, zinc-binding
EnsVib0039	IPR013154	Alcohol dehydrogenase GroES-like
EnsVib0039	IPR016040	NAD(P)-binding domain
EnsVib0039	IPR002085	Alcohol dehydrogenase superfamily, zinc-containing
EnsVib0039	IPR020843	Polyketide synthase, enoylreductase
EnsVib0800	IPR001344	Chlorophyll A-B binding protein
EnsVib0802	IPR004839	Aminotransferase, class I/II
EnsVib0802	IPR015424	Pyridoxal phosphate-dependent transferase, major domain
EnsVib0802	IPR015422	Pyridoxal phosphate-dependent transferase, major region, subdomain 2
EnsVib0802	IPR001176	1-aminocyclopropane-1-carboxylate synthase
EnsVib0802	IPR015421	Pyridoxal phosphate-dependent transferase, major region, subdomain 1
EnsVib0030	IPR006439	HAD-superfamily hydrolase, subfamily IA, variant 1
EnsVib0030	IPR005834	Haloacid dehalogenase-like hydrolase
EnsVib0030	IPR005833	Haloacid dehydrogenase/epoxide hydrolase
EnsVib0030	IPR011949	HAD-superfamily hydrolase, subfamily IA, REG-2-like
EnsVib0032	IPR008892	Cold acclimation WCOR413
EnsVib0033	IPR003685	Photosystem I protein PsaD
EnsVib0034	IPR001023	Heat shock protein Hsp70
EnsVib0034	IPR013126	Heat shock protein 70
EnsVib0035	IPR001024	Lipoxygenase, LH2
EnsVib0035	IPR008976	Lipase/lipooxygenase, PLAT/LH2
EnsVib0035	IPR001246	Lipoxygenase, plant
EnsVib0035	IPR000907	Lipoxygenase
EnsVib0035	IPR013819	Lipoxygenase, C-terminal
EnsVib0233	IPR002495	Glycosyl transferase, family 8
EnsVib0232	IPR008978	HSP20-like chaperone
EnsVib0232	IPR002068	Heat shock protein Hsp20
EnsVib0803	IPR006501	Pectinesterase inhibitor
EnsVib0804	IPR005018	DOMON related
EnsVib0804	IPR006593	Cytochrome b561/ferric reductase transmembrane
EnsVib0804	IPR007613	Protein of unknown function DUF568, DOMON-like
EnsVib0804	IPR017214	Uncharacterised conserved protein UCP037471
EnsVib0234	IPR011042	Six-bladed beta-propeller, TolB-like
EnsVib0234	IPR004141	Strictosidine synthase
EnsVib0234	IPR018119	Strictosidine synthase, conserved region
EnsVib0805	IPR017334	Translation initiation factor 3, RNA-binding subunit
EnsVib0805	IPR012677	Nucleotide-binding, alpha-beta plait
EnsVib0805	IPR000504	RNA recognition motif, RNP-1
EnsVib0237	IPR008802	Rubber elongation factor
EnsVib0237	IPR008801	Rapid ALkalinization Factor
EnsVib0806	IPR005123	Oxoglutarate/iron-dependent oxygenase
EnsVib0239	IPR003959	ATPase, AAA-type, core
EnsVib0808	IPR018169	MtN3/saliva-related transmembrane protein, conserved region
EnsVib0808	IPR004316	RAG1-activating protein-1-related
EnsVib0808	IPR018179	RAG1-activating protein 1 homologue
EnsVib0238	IPR008978	HSP20-like chaperone
EnsVib0238	IPR002068	Heat shock protein Hsp20
EnsVib0809	IPR011992	EF-hand-like domain
EnsVib0809	IPR002048	Calcium-binding EF-hand
EnsVib0809	IPR018249	EF-HAND 2
EnsVib0809	IPR018248	EF-Hand, Calmodulin
EnsVib1122	IPR013781	Glycoside hydrolase, subgroup, catalytic core
EnsVib1122	IPR017853	Glycoside hydrolase, catalytic core
EnsVib1122	IPR001223	Glycoside hydrolase, family 18, catalytic domain
EnsVib0812	IPR016040	NAD(P)-binding domain
EnsVib0812	IPR001891	Malic oxidoreductase
EnsVib0812	IPR012301	Malic enzyme, N-terminal
EnsVib0812	IPR012302	Malic enzyme, NAD-binding
EnsVib1127	IPR001353	Proteasome, subunit alpha/beta
EnsVib1127	IPR000243	Peptidase T1A, proteasome beta-subunit
EnsVib1128	IPR013781	Glycoside hydrolase, subgroup, catalytic core
EnsVib1128	IPR017853	Glycoside hydrolase, catalytic core
EnsVib1128	IPR001223	Glycoside hydrolase, family 18, catalytic domain
EnsVib0810	IPR008978	HSP20-like chaperone
EnsVib0810	IPR002068	Heat shock protein Hsp20
EnsVib1125	IPR013781	Glycoside hydrolase, subgroup, catalytic core
EnsVib1125	IPR017853	Glycoside hydrolase, catalytic core
EnsVib1125	IPR001223	Glycoside hydrolase, family 18, catalytic domain
EnsVib0811	IPR001357	BRCT
EnsVib1129	IPR011032	GroES-like
EnsVib1129	IPR013149	Alcohol dehydrogenase, zinc-binding
EnsVib1129	IPR013154	Alcohol dehydrogenase GroES-like
EnsVib1129	IPR016040	NAD(P)-binding domain
EnsVib1129	IPR002085	Alcohol dehydrogenase superfamily, zinc-containing
EnsVib1129	IPR006702	Uncharacterised protein family UPF0497, trans-membrane plant
EnsVib1129	IPR020843	Polyketide synthase, enoylreductase
EnsVib0818	IPR001371	Glycoside hydrolase, family 14B, plant
EnsVib0818	IPR013781	Glycoside hydrolase, subgroup, catalytic core
EnsVib0818	IPR001554	Glycoside hydrolase, family 14
EnsVib0818	IPR017853	Glycoside hydrolase, catalytic core
EnsVib0269	IPR013525	ABC-2 type transporter
EnsVib0269	IPR003593	ATPase, AAA+ type, core
EnsVib0269	IPR003439	ABC transporter-like
EnsVib0815	IPR018181	Heat shock protein 70, conserved site
EnsVib0815	IPR001023	Heat shock protein Hsp70
EnsVib0815	IPR013126	Heat shock protein 70
EnsVib0267	IPR000772	Ricin B lectin
EnsVib0267	IPR001574	Ribosome-inactivating protein
EnsVib0267	IPR017989	Ribosome-inactivating protein subgroup
EnsVib0267	IPR016139	Ribosome-inactivating protein, subdomain 2
EnsVib0267	IPR016138	Ribosome-inactivating protein, subdomain 1
EnsVib0267	IPR008997	Ricin B-related lectin
EnsVib0268	IPR005202	Transcription factor GRAS
EnsVib0265	IPR013785	Aldolase-type TIM barrel
EnsVib0265	IPR000741	Fructose-bisphosphate aldolase, class-I
EnsVib0266	IPR003959	ATPase, AAA-type, core
EnsVib0263	IPR001344	Chlorophyll A-B binding protein
EnsVib0264	IPR001344	Chlorophyll A-B binding protein
EnsVib0261	IPR008978	HSP20-like chaperone
EnsVib0261	IPR002068	Heat shock protein Hsp20
EnsVib1130	IPR013781	Glycoside hydrolase, subgroup, catalytic core
EnsVib1130	IPR017853	Glycoside hydrolase, catalytic core
EnsVib1130	IPR001223	Glycoside hydrolase, family 18, catalytic domain
EnsVib1133	IPR000167	Dehydrin
EnsVib1134	IPR012335	Thioredoxin fold
EnsVib1134	IPR010987	Glutathione S-transferase, C-terminal-like
EnsVib1134	IPR012336	Thioredoxin-like fold
EnsVib1134	IPR004046	Glutathione S-transferase, C-terminal
EnsVib1134	IPR004045	Glutathione S-transferase, N-terminal
EnsVib1134	IPR017933	Glutathione S-transferase/chloride channel, C-terminal
EnsVib0821	IPR000010	Proteinase inhibitor I25, cystatin
EnsVib0821	IPR020381	Proteinase inhibitor I25, cystatin, conserved region
EnsVib0822	IPR020828	Glyceraldehyde 3-phosphate dehydrogenase, NAD(P) binding domain
EnsVib0822	IPR016040	NAD(P)-binding domain
EnsVib0822	IPR020829	Glyceraldehyde 3-phosphate dehydrogenase, catalytic domain
EnsVib0822	IPR006424	Glyceraldehyde-3-phosphate dehydrogenase, type I
EnsVib0822	IPR000173	Glyceraldehyde 3-phosphate dehydrogenase subfamily
EnsVib0822	IPR020832	Glyceraldehyde 3-phosphate dehydrogenase, catalytic domain, subgroup
EnsVib1137	IPR013705	Sterol methyltransferase C-terminal
EnsVib1137	IPR013216	Methyltransferase type 11
EnsVib0823	IPR011046	WD40 repeat-like-containing domain
EnsVib0823	IPR001680	WD40 repeat
EnsVib0823	IPR022175	Breast carcinoma amplified sequence 3
EnsVib0823	IPR019781	WD40 repeat, subgroup
EnsVib0823	IPR015943	WD40/YVTN repeat-like-containing domain
EnsVib1138	IPR001179	Peptidyl-prolyl cis-trans isomerase, FKBP-type
EnsVib1138	IPR011990	Tetratricopeptide-like helical
EnsVib1138	IPR013026	Tetratricopeptide repeat-containing
EnsVib1138	IPR019734	Tetratricopeptide repeat
EnsVib1138	IPR001440	Tetratricopeptide TPR-1
EnsVib0829	IPR016040	NAD(P)-binding domain
EnsVib0829	IPR001509	NAD-dependent epimerase/dehydratase
EnsVib0826	IPR002328	Alcohol dehydrogenase, zinc-containing, conserved site
EnsVib0826	IPR013149	Alcohol dehydrogenase, zinc-binding
EnsVib0826	IPR011032	GroES-like
EnsVib0826	IPR013154	Alcohol dehydrogenase GroES-like
EnsVib0826	IPR016040	NAD(P)-binding domain
EnsVib0826	IPR002085	Alcohol dehydrogenase superfamily, zinc-containing
EnsVib0825	IPR001395	Aldo/keto reductase
EnsVib0827	IPR001950	Translation initiation factor SUI1
EnsVib0827	IPR005874	Eukaryotic translation initiation factor SUI1
EnsVib0252	IPR003959	ATPase, AAA-type, core
EnsVib0253	IPR001344	Chlorophyll A-B binding protein
EnsVib0255	IPR001023	Heat shock protein Hsp70
EnsVib0255	IPR013126	Heat shock protein 70
EnsVib0250	IPR012677	Nucleotide-binding, alpha-beta plait
EnsVib0250	IPR000504	RNA recognition motif, RNP-1
EnsVib1101	IPR013781	Glycoside hydrolase, subgroup, catalytic core
EnsVib1101	IPR017853	Glycoside hydrolase, catalytic core
EnsVib1101	IPR001223	Glycoside hydrolase, family 18, catalytic domain
EnsVib1102	IPR005123	Oxoglutarate/iron-dependent oxygenase
EnsVib1100	IPR002452	Alpha tubulin
EnsVib1100	IPR008280	Tubulin/FtsZ, C-terminal
EnsVib1100	IPR003008	Tubulin/FtsZ, GTPase domain
EnsVib1100	IPR018316	Tubulin/FtsZ, 2-layer sandwich domain
EnsVib1100	IPR019746	Tubulin/FtsZ, N-terminal
EnsVib1100	IPR000217	Tubulin
EnsVib0002	IPR001024	Lipoxygenase, LH2
EnsVib0002	IPR008976	Lipase/lipooxygenase, PLAT/LH2
EnsVib0002	IPR001246	Lipoxygenase, plant
EnsVib0002	IPR000907	Lipoxygenase
EnsVib0002	IPR013819	Lipoxygenase, C-terminal
EnsVib0001	IPR003959	ATPase, AAA-type, core
EnsVib0001	IPR003593	ATPase, AAA+ type, core
EnsVib0001	IPR008824	DNA helicase, Holliday junction RuvB type, N-terminal
EnsVib0290	IPR001196	Ribosomal protein L15, conserved site
EnsVib0290	IPR021131	Ribosomal protein L18e/L15
EnsVib0830	IPR014778	Myb, DNA-binding
EnsVib0830	IPR012287	Homeodomain-related
EnsVib0830	IPR017930	HTH transcriptional regulator, Myb-type, DNA-binding
EnsVib0830	IPR006447	Myb-like DNA-binding domain, SHAQKYF class
EnsVib0830	IPR009057	Homeodomain-like
EnsVib0006	IPR020683	Ankyrin repeat-containing domain
EnsVib0006	IPR002110	Ankyrin repeat
EnsVib0006	IPR000571	Zinc finger, CCCH-type
EnsVib0005	IPR003959	ATPase, AAA-type, core
EnsVib1107	IPR013781	Glycoside hydrolase, subgroup, catalytic core
EnsVib1107	IPR017853	Glycoside hydrolase, catalytic core
EnsVib1107	IPR001223	Glycoside hydrolase, family 18, catalytic domain
EnsVib0835	IPR015606	Cationic amino acid transporter
EnsVib0835	IPR002293	Amino acid/polyamine transporter I
EnsVib0835	IPR004841	Amino acid permease domain
EnsVib1103	IPR009010	Aspartate decarboxylase-like fold
EnsVib1103	IPR003959	ATPase, AAA-type, core
EnsVib1103	IPR003593	ATPase, AAA+ type, core
EnsVib1103	IPR003338	ATPase, AAA-type, VAT, N-terminal
EnsVib1103	IPR008824	DNA helicase, Holliday junction RuvB type, N-terminal
EnsVib1103	IPR004201	Cell division protein 48, CDC48, domain 2
EnsVib1103	IPR005938	ATPase, AAA-type, CDC48
EnsVib0008	IPR012335	Thioredoxin fold
EnsVib0008	IPR002109	Glutaredoxin
EnsVib0008	IPR012336	Thioredoxin-like fold
EnsVib0007	IPR001344	Chlorophyll A-B binding protein
EnsVib0839	IPR003689	Zinc/iron permease
EnsVib0837	IPR001024	Lipoxygenase, LH2
EnsVib0837	IPR008976	Lipase/lipooxygenase, PLAT/LH2
EnsVib0837	IPR001246	Lipoxygenase, plant
EnsVib0837	IPR000907	Lipoxygenase
EnsVib0837	IPR013819	Lipoxygenase, C-terminal
EnsVib0837	IPR020834	Lipoxygenase, conserved site
EnsVib0837	IPR020833	Lipoxygenase, iron binding site
EnsVib0836	IPR011009	Protein kinase-like domain
EnsVib0836	IPR000858	S-locus glycoprotein
EnsVib0836	IPR020635	Tyrosine-protein kinase, catalytic domain
EnsVib0836	IPR000719	Protein kinase, catalytic domain
EnsVib0836	IPR017442	Serine/threonine-protein kinase-like domain
EnsVib0836	IPR002290	Serine/threonine-protein kinase domain
EnsVib0836	IPR001480	Curculin-like (mannose-binding) lectin
EnsVib0284	IPR009346	GRIM-19
EnsVib0281	IPR003666	Photosystem I reaction centre protein PsaF, subunit III
EnsVib0282	IPR001395	Aldo/keto reductase
EnsVib0287	IPR000626	Ubiquitin
EnsVib0287	IPR019956	Ubiquitin subgroup
EnsVib0287	IPR019955	Ubiquitin supergroup
EnsVib0288	IPR013785	Aldolase-type TIM barrel
EnsVib0288	IPR015500	Peptidase S8, subtilisin-related
EnsVib0288	IPR003830	(2R)-phospho-3-sulpholactate synthase, ComA
EnsVib1110	IPR013781	Glycoside hydrolase, subgroup, catalytic core
EnsVib1110	IPR017853	Glycoside hydrolase, catalytic core
EnsVib1110	IPR001223	Glycoside hydrolase, family 18, catalytic domain
EnsVib1111	IPR005123	Oxoglutarate/iron-dependent oxygenase
EnsVib1112	IPR013781	Glycoside hydrolase, subgroup, catalytic core
EnsVib1112	IPR017853	Glycoside hydrolase, catalytic core
EnsVib1112	IPR001223	Glycoside hydrolase, family 18, catalytic domain
EnsVib1113	IPR013781	Glycoside hydrolase, subgroup, catalytic core
EnsVib1113	IPR017853	Glycoside hydrolase, catalytic core
EnsVib1113	IPR001223	Glycoside hydrolase, family 18, catalytic domain
EnsVib0280	IPR008580	Protein of unknown function DUF862, eukaryotic
EnsVib0840	IPR020826	Transketolase binding site
EnsVib0840	IPR005474	Transketolase, N-terminal
EnsVib0840	IPR009014	Transketolase, C-terminal/Pyruvate-ferredoxin oxidoreductase, domain II
EnsVib0840	IPR005476	Transketolase, C-terminal
EnsVib0840	IPR005475	Transketolase-like, pyrimidine-binding domain
EnsVib0840	IPR005478	Transketolase, bacterial-like
EnsVib0840	IPR015941	Transketolase-like, C-terminal
EnsVib1119	IPR013781	Glycoside hydrolase, subgroup, catalytic core
EnsVib1119	IPR017853	Glycoside hydrolase, catalytic core
EnsVib1119	IPR001223	Glycoside hydrolase, family 18, catalytic domain
EnsVib0841	IPR005123	Oxoglutarate/iron-dependent oxygenase
EnsVib0842	IPR011992	EF-hand-like domain
EnsVib0842	IPR002048	Calcium-binding EF-hand
EnsVib0842	IPR018247	EF-Hand 1, calcium-binding site
EnsVib0842	IPR018249	EF-HAND 2
EnsVib0842	IPR018248	EF-Hand, Calmodulin
EnsVib0842	IPR017442	Serine/threonine-protein kinase-like domain
EnsVib0842	IPR020636	Calcium/calmodulin-dependent protein kinase-like
EnsVib0843	IPR000850	Adenylate kinase
EnsVib0843	IPR006266	UMP-CMP kinase
EnsVib1115	IPR013781	Glycoside hydrolase, subgroup, catalytic core
EnsVib1115	IPR017853	Glycoside hydrolase, catalytic core
EnsVib1115	IPR001223	Glycoside hydrolase, family 18, catalytic domain
EnsVib0844	IPR011991	Winged helix-turn-helix transcription repressor DNA-binding
EnsVib0844	IPR001077	O-methyltransferase, family 2
EnsVib0844	IPR016461	O-methyltransferase, COMT, eukaryota
EnsVib0844	IPR012967	Plant methyltransferase dimerisation
EnsVib1116	IPR003197	Cytochrome bd ubiquinol oxidase, 14kDa subunit
EnsVib0845	IPR013148	Glycosyl hydrolases family 32, N-terminal
EnsVib0845	IPR001362	Glycoside hydrolase, family 32
EnsVib0845	IPR013189	Glycosyl hydrolase family 32, C-terminal
EnsVib0845	IPR008985	Concanavalin A-like lectin/glucanase
EnsVib1117	IPR011046	WD40 repeat-like-containing domain
EnsVib1117	IPR017986	WD40-repeat-containing domain
EnsVib1117	IPR019782	WD40 repeat 2
EnsVib1117	IPR001680	WD40 repeat
EnsVib1117	IPR019781	WD40 repeat, subgroup
EnsVib1117	IPR015943	WD40/YVTN repeat-like-containing domain
EnsVib0848	IPR019587	Polyketide cyclase/dehydrase
EnsVib0848	IPR000916	Bet v I allergen
EnsVib0279	IPR008147	Glutamine synthetase, beta-Grasp
EnsVib0279	IPR008146	Glutamine synthetase, catalytic domain
EnsVib0279	IPR014746	Glutamine synthetase/guanido kinase, catalytic domain
EnsVib0270	IPR005024	Snf7
EnsVib0270	IPR005735	Zinc finger, LSD1-type
EnsVib0272	IPR001906	Terpene synthase-like
EnsVib0272	IPR008930	Terpenoid cylases/protein prenyltransferase alpha-alpha toroid
EnsVib0272	IPR005630	Terpene synthase, metal-binding domain
EnsVib0272	IPR008949	Terpenoid synthase
EnsVib0273	IPR012269	Aquaporin
EnsVib0273	IPR000425	Major intrinsic protein
EnsVib0274	IPR001344	Chlorophyll A-B binding protein
EnsVib0275	IPR006814	Photosystem II protein PsbR
EnsVib0276	IPR016040	NAD(P)-binding domain
EnsVib0276	IPR013857	NADH:ubiquinone oxidoreductase intermediate-associated protein 30
EnsVib0277	IPR001179	Peptidyl-prolyl cis-trans isomerase, FKBP-type
EnsVib0277	IPR011990	Tetratricopeptide-like helical
EnsVib0277	IPR013026	Tetratricopeptide repeat-containing
EnsVib0277	IPR019734	Tetratricopeptide repeat
EnsVib0277	IPR001440	Tetratricopeptide TPR-1
EnsVib0498	IPR012335	Thioredoxin fold
EnsVib0498	IPR002109	Glutaredoxin
EnsVib0498	IPR012336	Thioredoxin-like fold
EnsVib1170	IPR013781	Glycoside hydrolase, subgroup, catalytic core
EnsVib1170	IPR017853	Glycoside hydrolase, catalytic core
EnsVib1170	IPR001223	Glycoside hydrolase, family 18, catalytic domain
EnsVib1171	IPR011009	Protein kinase-like domain
EnsVib1171	IPR020635	Tyrosine-protein kinase, catalytic domain
EnsVib1171	IPR000719	Protein kinase, catalytic domain
EnsVib1171	IPR000858	S-locus glycoprotein
EnsVib1171	IPR002290	Serine/threonine-protein kinase domain
EnsVib1171	IPR017442	Serine/threonine-protein kinase-like domain
EnsVib1171	IPR001480	Curculin-like (mannose-binding) lectin
EnsVib0495	IPR004313	Acireductone dioxygenase, ARD
EnsVib0495	IPR011051	Cupin, RmlC-type
EnsVib0495	IPR014710	RmlC-like jelly roll fold
EnsVib0494	IPR020925	Ribosomal protein L15e, conserved site
EnsVib0494	IPR012678	Ribosomal protein L23/L15e, core
EnsVib0494	IPR000439	Ribosomal protein L15e
EnsVib0497	IPR001806	Ras GTPase
EnsVib0497	IPR003578	Small GTPase, Rho type
EnsVib0497	IPR005225	Small GTP-binding protein
EnsVib0497	IPR003579	Ras small GTPase, Rab type
EnsVib0497	IPR003577	Ras small GTPase, Ras type
EnsVib0497	IPR000605	Helicase, superfamily 3, single-stranded DNA/RNA virus
EnsVib0497	IPR013753	Ras
EnsVib0497	IPR020851	Small GTPase
EnsVib0497	IPR002041	Ran GTPase
EnsVib0858	IPR013785	Aldolase-type TIM barrel
EnsVib0858	IPR000741	Fructose-bisphosphate aldolase, class-I
EnsVib0490	IPR008978	HSP20-like chaperone
EnsVib0490	IPR002068	Heat shock protein Hsp20
EnsVib0493	IPR010028	Acid phosphatase, plant
EnsVib0493	IPR005519	Acid phosphatase (Class B)
EnsVib0493	IPR014403	Vegetative storage protein/acid phosphatase
EnsVib0492	IPR011990	Tetratricopeptide-like helical
EnsVib0492	IPR006597	Sel1-like
EnsVib0855	IPR001128	Cytochrome P450
EnsVib0855	IPR017973	Cytochrome P450, C-terminal
EnsVib0855	IPR002401	Cytochrome P450, E-class, group I
EnsVib0692	IPR002155	Thiolase
EnsVib0692	IPR020616	Thiolase, N-terminal
EnsVib0692	IPR020617	Thiolase, C-terminal
EnsVib0692	IPR016039	Thiolase-like
EnsVib0692	IPR016038	Thiolase-like, subgroup
EnsVib0854	IPR001983	Translationally controlled tumour-associated TCTP
EnsVib0854	IPR011057	Mss4-like
EnsVib0854	IPR011323	Mss4/translationally controlled tumour-associated TCTP
EnsVib0854	IPR018105	Translationally controlled tumour protein
EnsVib0693	IPR014812	Vps51/Vps67
EnsVib0857	IPR001128	Cytochrome P450
EnsVib0857	IPR002403	Cytochrome P450, E-class, group IV
EnsVib0694	IPR013785	Aldolase-type TIM barrel
EnsVib0694	IPR000741	Fructose-bisphosphate aldolase, class-I
EnsVib0856	IPR001087	Lipase, GDSL
EnsVib0695	IPR020828	Glyceraldehyde 3-phosphate dehydrogenase, NAD(P) binding domain
EnsVib0695	IPR016040	NAD(P)-binding domain
EnsVib0695	IPR020829	Glyceraldehyde 3-phosphate dehydrogenase, catalytic domain
EnsVib0695	IPR011046	WD40 repeat-like-containing domain
EnsVib0695	IPR006424	Glyceraldehyde-3-phosphate dehydrogenase, type I
EnsVib0695	IPR017986	WD40-repeat-containing domain
EnsVib0695	IPR019782	WD40 repeat 2
EnsVib0695	IPR001680	WD40 repeat
EnsVib0695	IPR019781	WD40 repeat, subgroup
EnsVib0695	IPR015943	WD40/YVTN repeat-like-containing domain
EnsVib0695	IPR020832	Glyceraldehyde 3-phosphate dehydrogenase, catalytic domain, subgroup
EnsVib0852	IPR002985	Arginine decarboxylase
EnsVib0852	IPR000183	Orn/DAP/Arg decarboxylase 2
EnsVib1162	IPR006861	Hyaluronan/mRNA binding protein
EnsVib1164	IPR013781	Glycoside hydrolase, subgroup, catalytic core
EnsVib1164	IPR017853	Glycoside hydrolase, catalytic core
EnsVib1164	IPR001223	Glycoside hydrolase, family 18, catalytic domain
EnsVib1163	IPR008991	Translation protein SH3-like
EnsVib1163	IPR012340	Nucleic acid-binding, OB-fold
EnsVib1163	IPR005824	KOW
EnsVib1163	IPR020189	Translation elongation factor, IF5A C-terminal
EnsVib1163	IPR001884	Translation elongation factor, IF5A
EnsVib1163	IPR014722	Translation protein SH3-like, subgroup
EnsVib1163	IPR016027	Nucleic acid-binding, OB-fold-like
EnsVib0696	IPR014812	Vps51/Vps67
EnsVib1166	IPR009010	Aspartate decarboxylase-like fold
EnsVib1166	IPR003959	ATPase, AAA-type, core
EnsVib1166	IPR003593	ATPase, AAA+ type, core
EnsVib1166	IPR003338	ATPase, AAA-type, VAT, N-terminal
EnsVib1166	IPR008824	DNA helicase, Holliday junction RuvB type, N-terminal
EnsVib1166	IPR004201	Cell division protein 48, CDC48, domain 2
EnsVib1166	IPR005938	ATPase, AAA-type, CDC48
EnsVib0697	IPR001387	Helix-turn-helix type 3
EnsVib0697	IPR010982	Lambda repressor-like, DNA-binding
EnsVib0697	IPR013729	Multiprotein bridging factor 1, N-terminal
EnsVib0297	IPR000109	Oligopeptide transporter
EnsVib0297	IPR016196	Major facilitator superfamily, general substrate transporter
EnsVib0296	IPR006082	Phosphoribulokinase
EnsVib0295	IPR001584	Integrase, catalytic core
EnsVib0295	IPR001878	Zinc finger, CCHC-type
EnsVib0295	IPR013103	Reverse transcriptase, RNA-dependent DNA polymerase
EnsVib0295	IPR012337	Polynucleotidyl transferase, ribonuclease H fold
EnsVib0295	IPR013084	Zinc finger, CCHC retroviral-type
EnsVib0295	IPR005162	Retrotransposon gag protein
EnsVib1181	IPR017946	PLC-like phosphodiesterase, TIM beta/alpha-barrel domain
EnsVib1181	IPR004129	Glycerophosphoryl diester phosphodiesterase
EnsVib0294	IPR005202	Transcription factor GRAS
EnsVib1182	IPR013781	Glycoside hydrolase, subgroup, catalytic core
EnsVib1182	IPR017853	Glycoside hydrolase, catalytic core
EnsVib1182	IPR001223	Glycoside hydrolase, family 18, catalytic domain
EnsVib0293	IPR006214	Bax inhibitor-1-related
EnsVib1180	IPR008978	HSP20-like chaperone
EnsVib1180	IPR002068	Heat shock protein Hsp20
EnsVib0869	IPR013525	ABC-2 type transporter
EnsVib0869	IPR017871	ABC transporter, conserved site
EnsVib0869	IPR003593	ATPase, AAA+ type, core
EnsVib0869	IPR003439	ABC transporter-like
EnsVib0868	IPR020828	Glyceraldehyde 3-phosphate dehydrogenase, NAD(P) binding domain
EnsVib0868	IPR016040	NAD(P)-binding domain
EnsVib0868	IPR020829	Glyceraldehyde 3-phosphate dehydrogenase, catalytic domain
EnsVib0868	IPR006424	Glyceraldehyde-3-phosphate dehydrogenase, type I
EnsVib0868	IPR020831	Glyceraldehyde 3-phosphate dehydrogenase family
EnsVib0868	IPR000173	Glyceraldehyde 3-phosphate dehydrogenase subfamily
EnsVib0868	IPR020832	Glyceraldehyde 3-phosphate dehydrogenase, catalytic domain, subgroup
EnsVib0867	IPR017887	Transcription factor TCP subgroup
EnsVib0867	IPR005333	Transcription factor, TCP
EnsVib0864	IPR012463	Protein of unknown function DUF1675
EnsVib0862	IPR011598	Helix-loop-helix DNA-binding
EnsVib0862	IPR001092	Helix-loop-helix DNA-binding domain
EnsVib0860	IPR017972	Cytochrome P450, conserved site
EnsVib0860	IPR001128	Cytochrome P450
EnsVib0860	IPR017973	Cytochrome P450, C-terminal
EnsVib0860	IPR002401	Cytochrome P450, E-class, group I
EnsVib1174	IPR013154	Alcohol dehydrogenase GroES-like
EnsVib1174	IPR013149	Alcohol dehydrogenase, zinc-binding
EnsVib1174	IPR011032	GroES-like
EnsVib1174	IPR016040	NAD(P)-binding domain
EnsVib1174	IPR002085	Alcohol dehydrogenase superfamily, zinc-containing
EnsVib1174	IPR020843	Polyketide synthase, enoylreductase
EnsVib0098	IPR010028	Acid phosphatase, plant
EnsVib0098	IPR005519	Acid phosphatase (Class B)
EnsVib0098	IPR014403	Vegetative storage protein/acid phosphatase
EnsVib0099	IPR013525	ABC-2 type transporter
EnsVib0099	IPR001878	Zinc finger, CCHC-type
EnsVib0099	IPR012677	Nucleotide-binding, alpha-beta plait
EnsVib0099	IPR003593	ATPase, AAA+ type, core
EnsVib0099	IPR003439	ABC transporter-like
EnsVib0099	IPR000504	RNA recognition motif, RNP-1
EnsVib1172	IPR008978	HSP20-like chaperone
EnsVib1172	IPR002068	Heat shock protein Hsp20
EnsVib0096	IPR013785	Aldolase-type TIM barrel
EnsVib0096	IPR000741	Fructose-bisphosphate aldolase, class-I
EnsVib1179	IPR013781	Glycoside hydrolase, subgroup, catalytic core
EnsVib1179	IPR017853	Glycoside hydrolase, catalytic core
EnsVib1179	IPR001223	Glycoside hydrolase, family 18, catalytic domain
EnsVib0097	IPR013154	Alcohol dehydrogenase GroES-like
EnsVib0097	IPR013149	Alcohol dehydrogenase, zinc-binding
EnsVib0097	IPR011032	GroES-like
EnsVib0097	IPR016040	NAD(P)-binding domain
EnsVib0097	IPR002085	Alcohol dehydrogenase superfamily, zinc-containing
EnsVib0097	IPR020843	Polyketide synthase, enoylreductase
EnsVib0094	IPR000626	Ubiquitin
EnsVib0094	IPR009060	UBA-like
EnsVib0094	IPR015496	Ubiquilin
EnsVib0094	IPR006636	Heat shock chaperonin-binding
EnsVib0094	IPR000449	Ubiquitin-associated/translation elongation factor EF1B, N-terminal
EnsVib0094	IPR015940	Ubiquitin-associated/translation elongation factor EF1B, N-terminal, eukaryote
EnsVib0094	IPR019955	Ubiquitin supergroup
EnsVib1177	IPR013781	Glycoside hydrolase, subgroup, catalytic core
EnsVib1177	IPR017853	Glycoside hydrolase, catalytic core
EnsVib1177	IPR001223	Glycoside hydrolase, family 18, catalytic domain
EnsVib1176	IPR008802	Rubber elongation factor
EnsVib1176	IPR008801	Rapid ALkalinization Factor
EnsVib0873	IPR001232	SKP1 component
EnsVib0873	IPR016072	SKP1 component, dimerisation
EnsVib0873	IPR016073	SKP1 component, POZ
EnsVib0873	IPR011333	BTB/POZ fold
EnsVib0873	IPR016897	E3 ubiquitin ligase, SCF complex, Skp subunit
EnsVib0875	IPR009097	RNA ligase/cyclic nucleotide phosphodiesterase
EnsVib0875	IPR012386	2 , 3 cyclic phosphodiesterase, plant
EnsVib0874	IPR002985	Arginine decarboxylase
EnsVib0874	IPR000183	Orn/DAP/Arg decarboxylase 2
EnsVib0877	IPR010255	Haem peroxidase
EnsVib0877	IPR000823	Plant peroxidase
EnsVib0877	IPR002016	Haem peroxidase, plant/fungal/bacterial
EnsVib1148	IPR001199	Cytochrome b5
EnsVib0876	IPR001344	Chlorophyll A-B binding protein
EnsVib0879	IPR011032	GroES-like
EnsVib0879	IPR018369	Chaperonin Cpn10, conserved site
EnsVib0879	IPR001476	Chaperonin Cpn10, subgroup
EnsVib0879	IPR017416	Chaperonin 21, chloroplast
EnsVib0879	IPR020818	Chaperonin Cpn10
EnsVib0878	IPR004087	K Homology
EnsVib0878	IPR004088	K Homology, type 1
EnsVib0878	IPR018111	K Homology, type 1, subgroup
EnsVib1144	IPR011053	Single hybrid motif
EnsVib1144	IPR002930	Glycine cleavage H-protein
EnsVib1144	IPR017453	Glycine cleavage H-protein, subgroup
EnsVib1146	IPR020429	LanC-like protein superfamily
EnsVib1146	IPR008928	Six-hairpin glycosidase-like
EnsVib1146	IPR007822	Lanthionine synthetase C-like
EnsVib1146	IPR020464	LanC-like protein, eukaryotic
EnsVib1160	IPR001631	DNA topoisomerase I, C-terminal
EnsVib1160	IPR013030	DNA topoisomerase I, DNA binding, mixed alpha/beta motif, eukaryotic-type
EnsVib1160	IPR014727	DNA topoisomerase I, catalytic core, alpha/beta subdomain, eukaryotic-type
EnsVib1160	IPR011010	DNA breaking-rejoining enzyme, catalytic core
EnsVib1160	IPR013500	DNA topoisomerase I, catalytic core, eukaryotic-type
EnsVib1160	IPR013499	DNA topoisomerase I, C-terminal, eukaryotic-type
EnsVib1160	IPR014711	DNA topoisomerase I, catalytic core, alpha-helical subdomain, eukaryotic-type
EnsVib1160	IPR008336	DNA topoisomerase I, DNA binding, eukaryotic-type
EnsVib0885	IPR013785	Aldolase-type TIM barrel
EnsVib0885	IPR000262	FMN-dependent dehydrogenase
EnsVib0885	IPR012133	Alpha-hydroxy acid dehydrogenase, FMN-dependent
EnsVib0888	IPR000109	Oligopeptide transporter
EnsVib0888	IPR016196	Major facilitator superfamily, general substrate transporter
EnsVib1159	IPR003892	Ubiquitin system component Cue
EnsVib1156	IPR001950	Translation initiation factor SUI1
EnsVib1156	IPR005874	Eukaryotic translation initiation factor SUI1
EnsVib1155	IPR001023	Heat shock protein Hsp70
EnsVib1155	IPR013126	Heat shock protein 70
EnsVib0882	IPR008333	Oxidoreductase, FAD-binding domain
EnsVib0882	IPR017938	Riboflavin synthase-like beta-barrel
EnsVib0882	IPR001433	Oxidoreductase FAD/NAD(P)-binding
EnsVib0882	IPR017927	Ferredoxin reductase-type FAD-binding domain
EnsVib0882	IPR001709	Flavoprotein pyridine nucleotide cytochrome reductase
EnsVib0882	IPR012146	Ferredoxin--NADP reductase
EnsVib0882	IPR015701	Ferredoxin Reductase
EnsVib1153	IPR008797	Photosystem II oxygen evolving complex protein PsbQ
EnsVib0880	IPR009806	Photosystem II protein PsbW, class 2
EnsVib0451	IPR003757	Photosystem I reaction centre, subunit XI PsaL
EnsVib0453	IPR016040	NAD(P)-binding domain
EnsVib0453	IPR000672	Tetrahydrofolate dehydrogenase/cyclohydrolase
EnsVib0453	IPR020631	Tetrahydrofolate dehydrogenase/cyclohydrolase, NAD(P)-binding domain
EnsVib0453	IPR020630	Tetrahydrofolate dehydrogenase/cyclohydrolase, catalytic domain
EnsVib0458	IPR005123	Oxoglutarate/iron-dependent oxygenase
EnsVib0459	IPR002912	Amino acid-binding ACT
EnsVib0459	IPR010043	Protein-PII uridylyltransferase
EnsVib0070	IPR013785	Aldolase-type TIM barrel
EnsVib0070	IPR000741	Fructose-bisphosphate aldolase, class-I
EnsVib0454	IPR004528	3-deoxy-D-manno-octulosonate cytidylyltransferase
EnsVib0454	IPR003329	Acylneuraminate cytidylyltransferase
EnsVib0455	IPR001344	Chlorophyll A-B binding protein
EnsVib0456	IPR011046	WD40 repeat-like-containing domain
EnsVib0456	IPR017986	WD40-repeat-containing domain
EnsVib0456	IPR019782	WD40 repeat 2
EnsVib0456	IPR006595	CTLH, C-terminal LisH motif
EnsVib0456	IPR001680	WD40 repeat
EnsVib0456	IPR006594	LisH dimerisation motif
EnsVib0456	IPR019781	WD40 repeat, subgroup
EnsVib0456	IPR015943	WD40/YVTN repeat-like-containing domain
EnsVib0457	IPR002985	Arginine decarboxylase
EnsVib0457	IPR000183	Orn/DAP/Arg decarboxylase 2
EnsVib0890	IPR003959	ATPase, AAA-type, core
EnsVib0891	IPR001650	DNA/RNA helicase, C-terminal
EnsVib0891	IPR011545	DNA/RNA helicase, DEAD/DEAH box type, N-terminal
EnsVib0891	IPR014021	Helicase, superfamily 1/2, ATP-binding domain
[truncated: 158 more rows]
