# Supplementary material for: Suppression Substractive Hybridization and NGS Reveal Differential Transcriptome Expression Profiles in Wayfaring Tree (Viburnum lantana L.) Treated with Ozone
Source: Front Plant Sci. 2016 Jun 1;7:713. doi: 10.3389/fpls.2016.00713 (PMC4887494; doi:10.3389/fpls.2016.00713)
Supplement: Supplementary Table 2 — Detailed classification of expression log2(RPKM induced/RPKM repressed) of the up- and down-regulated Ensembl unigenes having homologous gene families according to PLAZA version 2.5 and associated InterPro domains. Abbreviations: RPKM: kilo base of exon model per million mapped reads. Detailed Classification of the associated functional categories associated with the expressed transcripts in ozone treatment. [file Table2.XLS]

## Sheet: RPKM_Control_Treated_Compared
RefID	RPKM (Induced)	(RPKM(Repressed)	LOG2(RPKMinduced/RPKMrepressed)
EnsVib0002	47466.9	355.172	7.06226
EnsVib0016	80.041	1988.37	-4.63471
EnsVib0022	1276.69	247.777	2.36529
EnsVib0032	1528.92	3798.13	-1.31278
EnsVib0035	2409.23	11134.9	-2.20844
EnsVib0036	51.8575	21739.1	-8.71152
EnsVib0039	3028.65	3319.3	-0.132205
EnsVib0041	12510.6	212.287	5.88099
EnsVib0046	320.828	166.042	0.950257
EnsVib0071	211.256	656	-1.63471
EnsVib0080	95.8111	4909.03	-5.6791
EnsVib0083	71.3939	665.086	-3.21967
EnsVib0085	1004.15	2425.21	-1.27214
EnsVib0120	560.287	347.965	0.687222
EnsVib0128	4314.97	362.136	3.57475
EnsVib0139	590.226	610.931	-0.0497433
EnsVib0140	2014.62	431.439	2.22328
EnsVib0148	258.378	401.163	-0.634706
EnsVib0155	1764.55	664.166	1.40969
EnsVib0159	21181.4	459.954	5.52517
EnsVib0162	161.082	10504.2	-6.02702
EnsVib0178	79.6698	2473.94	-4.95663
EnsVib0185	241.435	187.429	0.365294
EnsVib0199	787.284	32681.9	-5.37546
EnsVib0212	368.189	5012.99	-3.76716
EnsVib0217	1030.93	1164.1	-0.175274
EnsVib0225	2761.41	476.381	2.53522
EnsVib0241	30441.5	906.023	5.07035
EnsVib0243	32567.9	363.782	6.48424
EnsVib0244	2515.3	31135.4	-3.62976
EnsVib0251	12308.4	256.513	5.58446
EnsVib0266	74.0609	1609.84	-4.44206
EnsVib0267	13500.2	346.459	5.28416
EnsVib0271	1589.54	705.128	1.17265
EnsVib0273	4073.83	258.168	3.98
EnsVib0283	12530.1	2214.32	2.50045
EnsVib0284	122.148	379.299	-1.63471
EnsVib0308	4244.27	191.007	4.47382
EnsVib0313	122.73	4763.81	-5.27856
EnsVib0314	4625.96	373.11	3.63208
EnsVib0316	7848.86	3975.67	0.981284
EnsVib0332	17510	916.397	4.25607
EnsVib0341	12309.6	398.169	4.95026
EnsVib0359	7683.33	302.008	4.66907
EnsVib0376	12886.6	215.14	5.90445
EnsVib0383	7632.41	343.485	4.47382
EnsVib0387	11362.4	430.28	4.72285
EnsVib0402	16311	279.832	5.86514
EnsVib0416	58328.8	140.407	8.69845
EnsVib0419	25025.2	844.665	4.88886
EnsVib0421	1079.51	419.016	1.36529
EnsVib0435	1104.57	1905.52	-0.786709
EnsVib0445	45.5357	3110.78	-6.09414
EnsVib0462	2802.43	12982	-2.21176
EnsVib0469	672.344	347.965	0.950257
EnsVib0476	181.501	375.737	-1.04974
EnsVib0492	4698.98	442.166	3.40969
EnsVib0499	2592.57	6629.87	-1.3546
EnsVib0501	160.831	3620.79	-4.49269
EnsVib0505	10482.4	298.627	5.13348
EnsVib0509	124.508	4252.91	-5.09414
EnsVib0512	48.9055	18223.6	-8.5416
EnsVib0516	11980.5	312.625	5.26011
EnsVib0518	53.1406	7755.68	-7.18929
EnsVib0535	672.344	463.954	0.535219
EnsVib0638	505.357	1176.94	-1.21967
EnsVib0688	114.803	178.245	-0.634706
EnsVib0735	88.2644	548.164	-2.63471
EnsVib0746	64.1124	398.169	-2.63471
EnsVib0765	2996.88	265.887	3.49458
EnsVib0767	2502.25	259.003	3.27218
EnsVib0792	213.002	1322.84	-2.63471
EnsVib0812	1810.51	661.422	1.45276
EnsVib0830	12167	406.254	4.90445
EnsVib0869	1405.81	485.043	1.53522
EnsVib0899	1472.75	2286.63	-0.634706
EnsVib0984	660.851	1641.68	-1.31278
EnsVib1062	192.337	597.254	-1.63471

## Sheet: GO_Annotations
Ensembl_ID	Gene Ontology	Description
EnsVib0435	GO:0005488	binding
EnsVib0435	GO:0008152	metabolic process
EnsVib0435	GO:0016491	oxidoreductase activity
EnsVib0435	GO:0003824	catalytic activity
EnsVib0435	GO:0055114	oxidation reduction
EnsVib0638	GO:0032555	purine ribonucleotide binding
EnsVib0638	GO:0032553	ribonucleotide binding
EnsVib0638	GO:0005975	carbohydrate metabolic process
EnsVib0638	GO:0003824	catalytic activity
EnsVib0638	GO:0005524	ATP binding
EnsVib0638	GO:0032559	adenyl ribonucleotide binding
EnsVib0638	GO:0000166	nucleotide binding
EnsVib0638	GO:0005488	binding
EnsVib0638	GO:0001882	nucleoside binding
EnsVib0638	GO:0030554	adenyl nucleotide binding
EnsVib0638	GO:0016301	kinase activity
EnsVib0638	GO:0001883	purine nucleoside binding
EnsVib0638	GO:0008152	metabolic process
EnsVib0638	GO:0016773	phosphotransferase activity, alcohol group as acceptor
EnsVib0638	GO:0017076	purine nucleotide binding
EnsVib0638	GO:0008974	phosphoribulokinase activity
EnsVib0638	GO:0016740	transferase activity
EnsVib0638	GO:0016772	transferase activity, transferring phosphorus-containing groups
EnsVib0638	GO:0044238	primary metabolic process
EnsVib0421	GO:0005622	intracellular
EnsVib0421	GO:0044444	cytoplasmic part
EnsVib0421	GO:0009536	plastid
EnsVib0421	GO:0005737	cytoplasm
EnsVib0421	GO:0043226	organelle
EnsVib0421	GO:0044464	cell part
EnsVib0421	GO:0043227	membrane-bounded organelle
EnsVib0421	GO:0005623	cell
EnsVib0421	GO:0043229	intracellular organelle
EnsVib0421	GO:0044424	intracellular part
EnsVib0421	GO:0043231	intracellular membrane-bounded organelle
EnsVib0419	GO:0016020	membrane
EnsVib0419	GO:0044464	cell part
EnsVib0419	GO:0005623	cell
EnsVib0416	GO:0009314	response to radiation
EnsVib0416	GO:0042542	response to hydrogen peroxide
EnsVib0416	GO:0009408	response to heat
EnsVib0416	GO:0005623	cell
EnsVib0416	GO:0006950	response to stress
EnsVib0416	GO:0009642	response to light intensity
EnsVib0416	GO:0042221	response to chemical stimulus
EnsVib0416	GO:0009644	response to high light intensity
EnsVib0416	GO:0043231	intracellular membrane-bounded organelle
EnsVib0416	GO:0009266	response to temperature stimulus
EnsVib0416	GO:0005622	intracellular
EnsVib0416	GO:0044444	cytoplasmic part
EnsVib0416	GO:0009536	plastid
EnsVib0416	GO:0005737	cytoplasm
EnsVib0416	GO:0010035	response to inorganic substance
EnsVib0416	GO:0043226	organelle
EnsVib0416	GO:0044464	cell part
EnsVib0416	GO:0009628	response to abiotic stimulus
EnsVib0416	GO:0043227	membrane-bounded organelle
EnsVib0416	GO:0043229	intracellular organelle
EnsVib0416	GO:0044424	intracellular part
EnsVib0416	GO:0009416	response to light stimulus
EnsVib0416	GO:0000302	response to reactive oxygen species
EnsVib0416	GO:0006979	response to oxidative stress
EnsVib0416	GO:0050896	response to stimulus
EnsVib0416	GO:0009507	chloroplast
EnsVib0688	GO:0005515	protein binding
EnsVib0688	GO:0032555	purine ribonucleotide binding
EnsVib0688	GO:0016817	hydrolase activity, acting on acid anhydrides
EnsVib0688	GO:0032553	ribonucleotide binding
EnsVib0688	GO:0043169	cation binding
EnsVib0688	GO:0043167	ion binding
EnsVib0688	GO:0046914	transition metal ion binding
EnsVib0688	GO:0003824	catalytic activity
EnsVib0688	GO:0016818	hydrolase activity, acting on acid anhydrides, in phosphorus-containing anhydrides
EnsVib0688	GO:0032559	adenyl ribonucleotide binding
EnsVib0688	GO:0046872	metal ion binding
EnsVib0688	GO:0016462	pyrophosphatase activity
EnsVib0688	GO:0000166	nucleotide binding
EnsVib0688	GO:0030554	adenyl nucleotide binding
EnsVib0688	GO:0001882	nucleoside binding
EnsVib0688	GO:0017076	purine nucleotide binding
EnsVib0688	GO:0017111	nucleoside-triphosphatase activity
EnsVib0688	GO:0004386	helicase activity
EnsVib0688	GO:0003676	nucleic acid binding
EnsVib0688	GO:0003677	DNA binding
EnsVib0688	GO:0005524	ATP binding
EnsVib0688	GO:0016787	hydrolase activity
EnsVib0688	GO:0005488	binding
EnsVib0688	GO:0001883	purine nucleoside binding
EnsVib0688	GO:0008270	zinc ion binding
EnsVib0128	GO:0031406	carboxylic acid binding
EnsVib0128	GO:0005488	binding
EnsVib0128	GO:0008152	metabolic process
EnsVib0128	GO:0043176	amine binding
EnsVib0128	GO:0016597	amino acid binding
EnsVib0162	GO:0005506	iron ion binding
EnsVib0162	GO:0043169	cation binding
EnsVib0162	GO:0043167	ion binding
EnsVib0162	GO:0046914	transition metal ion binding
EnsVib0162	GO:0009055	electron carrier activity
EnsVib0162	GO:0003824	catalytic activity
EnsVib0162	GO:0046906	tetrapyrrole binding
EnsVib0162	GO:0046872	metal ion binding
EnsVib0162	GO:0004497	monooxygenase activity
EnsVib0162	GO:0005488	binding
EnsVib0162	GO:0008152	metabolic process
EnsVib0162	GO:0016491	oxidoreductase activity
EnsVib0162	GO:0020037	heme binding
EnsVib0162	GO:0055114	oxidation reduction
EnsVib0155	GO:0003824	catalytic activity
EnsVib0155	GO:0043231	intracellular membrane-bounded organelle
EnsVib0155	GO:0005622	intracellular
EnsVib0155	GO:0005737	cytoplasm
EnsVib0155	GO:0043226	organelle
EnsVib0155	GO:0043227	membrane-bounded organelle
EnsVib0155	GO:0006508	proteolysis
EnsVib0155	GO:0043229	intracellular organelle
EnsVib0155	GO:0043170	macromolecule metabolic process
EnsVib0155	GO:0044238	primary metabolic process
EnsVib0155	GO:0031988	membrane-bounded vesicle
EnsVib0155	GO:0005623	cell
EnsVib0155	GO:0031410	cytoplasmic vesicle
EnsVib0155	GO:0031982	vesicle
EnsVib0155	GO:0070011	peptidase activity, acting on L-amino acid peptides
EnsVib0155	GO:0004197	cysteine-type endopeptidase activity
EnsVib0155	GO:0044444	cytoplasmic part
EnsVib0155	GO:0004175	endopeptidase activity
EnsVib0155	GO:0016787	hydrolase activity
EnsVib0155	GO:0044464	cell part
EnsVib0155	GO:0008152	metabolic process
EnsVib0155	GO:0016023	cytoplasmic membrane-bounded vesicle
EnsVib0155	GO:0044424	intracellular part
EnsVib0155	GO:0008233	peptidase activity
EnsVib0155	GO:0008234	cysteine-type peptidase activity
EnsVib0155	GO:0019538	protein metabolic process
EnsVib0159	GO:0006099	tricarboxylic acid cycle
EnsVib0159	GO:0044262	cellular carbohydrate metabolic process
EnsVib0159	GO:0016746	transferase activity, transferring acyl groups
EnsVib0159	GO:0005975	carbohydrate metabolic process
EnsVib0159	GO:0009987	cellular process
EnsVib0159	GO:0046912	transferase activity, transferring acyl groups, acyl groups converted into alkyl on transfer
EnsVib0159	GO:0009056	catabolic process
EnsVib0159	GO:0006091	generation of precursor metabolites and energy
EnsVib0159	GO:0003824	catalytic activity
EnsVib0159	GO:0006084	acetyl-CoA metabolic process
EnsVib0159	GO:0009060	aerobic respiration
EnsVib0159	GO:0045333	cellular respiration
EnsVib0159	GO:0008152	metabolic process
EnsVib0159	GO:0004108	citrate (Si)-synthase activity
EnsVib0159	GO:0009109	coenzyme catabolic process
EnsVib0159	GO:0044248	cellular catabolic process
EnsVib0159	GO:0051186	cofactor metabolic process
EnsVib0159	GO:0046356	acetyl-CoA catabolic process
EnsVib0159	GO:0016740	transferase activity
EnsVib0159	GO:0015980	energy derivation by oxidation of organic compounds
EnsVib0159	GO:0051187	cofactor catabolic process
EnsVib0159	GO:0044237	cellular metabolic process
EnsVib0159	GO:0044238	primary metabolic process
EnsVib0159	GO:0006732	coenzyme metabolic process
EnsVib0140	GO:0003824	catalytic activity
EnsVib0140	GO:0043231	intracellular membrane-bounded organelle
EnsVib0140	GO:0005622	intracellular
EnsVib0140	GO:0005737	cytoplasm
EnsVib0140	GO:0043226	organelle
EnsVib0140	GO:0043227	membrane-bounded organelle
EnsVib0140	GO:0006508	proteolysis
EnsVib0140	GO:0043229	intracellular organelle
EnsVib0140	GO:0043170	macromolecule metabolic process
EnsVib0140	GO:0044238	primary metabolic process
EnsVib0140	GO:0031988	membrane-bounded vesicle
EnsVib0140	GO:0005623	cell
EnsVib0140	GO:0031410	cytoplasmic vesicle
EnsVib0140	GO:0031982	vesicle
EnsVib0140	GO:0070011	peptidase activity, acting on L-amino acid peptides
EnsVib0140	GO:0004197	cysteine-type endopeptidase activity
EnsVib0140	GO:0044444	cytoplasmic part
EnsVib0140	GO:0004175	endopeptidase activity
EnsVib0140	GO:0016787	hydrolase activity
EnsVib0140	GO:0044464	cell part
EnsVib0140	GO:0008152	metabolic process
EnsVib0140	GO:0016023	cytoplasmic membrane-bounded vesicle
EnsVib0140	GO:0044424	intracellular part
EnsVib0140	GO:0008233	peptidase activity
EnsVib0140	GO:0008234	cysteine-type peptidase activity
EnsVib0140	GO:0019538	protein metabolic process
EnsVib0148	GO:0008152	metabolic process
EnsVib0148	GO:0016491	oxidoreductase activity
EnsVib0148	GO:0003824	catalytic activity
EnsVib0148	GO:0055114	oxidation reduction
EnsVib0139	GO:0005515	protein binding
EnsVib0139	GO:0005488	binding
EnsVib0139	GO:0043169	cation binding
EnsVib0139	GO:0043167	ion binding
EnsVib0139	GO:0046914	transition metal ion binding
EnsVib0139	GO:0008270	zinc ion binding
EnsVib0139	GO:0046872	metal ion binding
EnsVib0199	GO:0032555	purine ribonucleotide binding
EnsVib0199	GO:0000166	nucleotide binding
EnsVib0199	GO:0032553	ribonucleotide binding
EnsVib0199	GO:0030554	adenyl nucleotide binding
EnsVib0199	GO:0001882	nucleoside binding
EnsVib0199	GO:0005488	binding
EnsVib0199	GO:0001883	purine nucleoside binding
EnsVib0199	GO:0017076	purine nucleotide binding
EnsVib0199	GO:0005524	ATP binding
EnsVib0199	GO:0032559	adenyl ribonucleotide binding
EnsVib0376	GO:0014070	response to organic cyclic substance
EnsVib0376	GO:0051716	cellular response to stimulus
EnsVib0376	GO:0006805	xenobiotic metabolic process
EnsVib0376	GO:0009651	response to salt stress
EnsVib0376	GO:0003824	catalytic activity
EnsVib0376	GO:0042221	response to chemical stimulus
EnsVib0376	GO:0071466	cellular response to xenobiotic stimulus
EnsVib0376	GO:0009410	response to xenobiotic stimulus
EnsVib0376	GO:0044237	cellular metabolic process
EnsVib0376	GO:0080043	quercetin 3-O-glucosyltransferase activity
EnsVib0376	GO:0010033	response to organic substance
EnsVib0376	GO:0016758	transferase activity, transferring hexosyl groups
EnsVib0376	GO:0016757	transferase activity, transferring glycosyl groups
EnsVib0376	GO:0009987	cellular process
EnsVib0376	GO:0042178	xenobiotic catabolic process
EnsVib0376	GO:0006950	response to stress
EnsVib0376	GO:0009636	response to toxin
EnsVib0376	GO:0008194	UDP-glycosyltransferase activity
EnsVib0376	GO:0006970	response to osmotic stress
EnsVib0376	GO:0009056	catabolic process
EnsVib0376	GO:0070887	cellular response to chemical stimulus
EnsVib0376	GO:0035251	UDP-glucosyltransferase activity
EnsVib0376	GO:0010583	response to cyclopentenone
EnsVib0376	GO:0008152	metabolic process
EnsVib0376	GO:0009628	response to abiotic stimulus
EnsVib0376	GO:0046527	glucosyltransferase activity
EnsVib0376	GO:0044248	cellular catabolic process
EnsVib0376	GO:0016740	transferase activity
EnsVib0376	GO:0050896	response to stimulus
EnsVib0185	GO:0008361	regulation of cell size
EnsVib0185	GO:0010183	pollen tube guidance
EnsVib0185	GO:0048610	reproductive cellular process
EnsVib0185	GO:0042221	response to chemical stimulus
EnsVib0185	GO:0009653	anatomical structure morphogenesis
EnsVib0185	GO:0030154	cell differentiation
EnsVib0185	GO:0009932	cell tip growth
EnsVib0185	GO:0032502	developmental process
EnsVib0185	GO:0032501	multicellular organismal process
EnsVib0185	GO:0010035	response to inorganic substance
EnsVib0185	GO:0048589	developmental growth
EnsVib0185	GO:0006935	chemotaxis
EnsVib0185	GO:0010038	response to metal ion
EnsVib0185	GO:0050789	regulation of biological process
EnsVib0185	GO:0007610	behavior
EnsVib0185	GO:0051704	multi-organism process
EnsVib0185	GO:0016209	antioxidant activity
EnsVib0185	GO:0009987	cellular process
EnsVib0185	GO:0065007	biological regulation
EnsVib0185	GO:0065008	regulation of biological quality
EnsVib0185	GO:0007275	multicellular organismal development
EnsVib0185	GO:0009826	unidimensional cell growth
EnsVib0185	GO:0048588	developmental cell growth
EnsVib0185	GO:0016491	oxidoreductase activity
EnsVib0185	GO:0016049	cell growth
EnsVib0185	GO:0045454	cell redox homeostasis
EnsVib0185	GO:0040007	growth
EnsVib0185	GO:0046686	response to cadmium ion
EnsVib0185	GO:0090066	regulation of anatomical structure size
EnsVib0185	GO:0016043	cellular component organization
EnsVib0185	GO:0022414	reproductive process
EnsVib0185	GO:0032535	regulation of cellular component size
EnsVib0185	GO:0048868	pollen tube development
EnsVib0185	GO:0048869	cellular developmental process
EnsVib0185	GO:0003824	catalytic activity
EnsVib0185	GO:0040011	locomotion
EnsVib0185	GO:0009860	pollen tube growth
EnsVib0185	GO:0007626	locomotory behavior
EnsVib0185	GO:0048468	cell development
EnsVib0185	GO:0000003	reproduction
EnsVib0185	GO:0019725	cellular homeostasis
EnsVib0185	GO:0042330	taxis
EnsVib0185	GO:0042592	homeostatic process
EnsVib0185	GO:0048856	anatomical structure development
EnsVib0185	GO:0060560	developmental growth involved in morphogenesis
EnsVib0185	GO:0050918	positive chemotaxis
EnsVib0185	GO:0000902	cell morphogenesis
EnsVib0185	GO:0003006	reproductive developmental process
EnsVib0185	GO:0009605	response to external stimulus
EnsVib0185	GO:0000904	cell morphogenesis involved in differentiation
EnsVib0185	GO:0050794	regulation of cellular process
EnsVib0185	GO:0032989	cellular component morphogenesis
EnsVib0185	GO:0035295	tube development
EnsVib0185	GO:0009856	pollination
EnsVib0185	GO:0050896	response to stimulus
EnsVib0178	GO:0005506	iron ion binding
EnsVib0178	GO:0043169	cation binding
EnsVib0178	GO:0043167	ion binding
EnsVib0178	GO:0046914	transition metal ion binding
EnsVib0178	GO:0051213	dioxygenase activity
EnsVib0178	GO:0003824	catalytic activity
EnsVib0178	GO:0046872	metal ion binding
EnsVib0178	GO:0005488	binding
EnsVib0178	GO:0016165	lipoxygenase activity
EnsVib0178	GO:0008152	metabolic process
EnsVib0178	GO:0016491	oxidoreductase activity
EnsVib0178	GO:0016702	oxidoreductase activity, acting on single donors with incorporation of molecular oxygen, incorporation of two atoms of oxygen
EnsVib0178	GO:0016701	oxidoreductase activity, acting on single donors with incorporation of molecular oxygen
EnsVib0178	GO:0055114	oxidation reduction
EnsVib0341	GO:0005215	transporter activity
EnsVib0341	GO:0051704	multi-organism process
EnsVib0341	GO:0005623	cell
EnsVib0341	GO:0009624	response to nematode
EnsVib0341	GO:0051234	establishment of localization
EnsVib0341	GO:0009607	response to biotic stimulus
EnsVib0341	GO:0015833	peptide transport
EnsVib0341	GO:0016020	membrane
EnsVib0341	GO:0006857	oligopeptide transport
EnsVib0341	GO:0044464	cell part
EnsVib0341	GO:0006810	transport
EnsVib0341	GO:0050896	response to stimulus
EnsVib0341	GO:0051179	localization
EnsVib0341	GO:0051707	response to other organism
EnsVib0746	GO:0031406	carboxylic acid binding
EnsVib0746	GO:0006807	nitrogen compound metabolic process
EnsVib0746	GO:0006790	sulfur metabolic process
EnsVib0746	GO:0043169	cation binding
EnsVib0746	GO:0043167	ion binding
EnsVib0746	GO:0046914	transition metal ion binding
EnsVib0746	GO:0009693	ethylene biosynthetic process
EnsVib0746	GO:0009815	1-aminocyclopropane-1-carboxylate oxidase activity
EnsVib0746	GO:0009620	response to fungus
EnsVib0746	GO:0009692	ethylene metabolic process
EnsVib0746	GO:0044283	small molecule biosynthetic process
EnsVib0746	GO:0019842	vitamin binding
EnsVib0746	GO:0044281	small molecule metabolic process
EnsVib0746	GO:0009066	aspartate family amino acid metabolic process
EnsVib0746	GO:0043436	oxoacid metabolic process
EnsVib0746	GO:0003824	catalytic activity
EnsVib0746	GO:0046872	metal ion binding
EnsVib0746	GO:0034641	cellular nitrogen compound metabolic process
EnsVib0746	GO:0006575	cellular amino acid derivative metabolic process
EnsVib0746	GO:0006555	methionine metabolic process
EnsVib0746	GO:0044106	cellular amine metabolic process
EnsVib0746	GO:0044237	cellular metabolic process
EnsVib0746	GO:0044238	primary metabolic process
EnsVib0746	GO:0006520	cellular amino acid metabolic process
EnsVib0746	GO:0031418	L-ascorbic acid binding
EnsVib0746	GO:0043449	cellular alkene metabolic process
EnsVib0746	GO:0051704	multi-organism process
EnsVib0746	GO:0009058	biosynthetic process
EnsVib0746	GO:0005506	iron ion binding
EnsVib0746	GO:0009987	cellular process
EnsVib0746	GO:0042398	cellular amino acid derivative biosynthetic process
EnsVib0746	GO:0016638	oxidoreductase activity, acting on the CH-NH2 group of donors
EnsVib0746	GO:0006082	organic acid metabolic process
EnsVib0746	GO:0009607	response to biotic stimulus
EnsVib0746	GO:0016641	oxidoreductase activity, acting on the CH-NH2 group of donors, oxygen as acceptor
EnsVib0746	GO:0000096	sulfur amino acid metabolic process
EnsVib0746	GO:0043450	alkene biosynthetic process
EnsVib0746	GO:0005488	binding
EnsVib0746	GO:0008152	metabolic process
EnsVib0746	GO:0016491	oxidoreductase activity
EnsVib0746	GO:0009308	amine metabolic process
EnsVib0746	GO:0042180	cellular ketone metabolic process
EnsVib0746	GO:0044249	cellular biosynthetic process
EnsVib0746	GO:0019752	carboxylic acid metabolic process
EnsVib0746	GO:0050896	response to stimulus
EnsVib0746	GO:0006519	cellular amino acid and derivative metabolic process
EnsVib0746	GO:0055114	oxidation reduction
EnsVib0746	GO:0051707	response to other organism
EnsVib0735	GO:0005515	protein binding
EnsVib0735	GO:0044260	cellular macromolecule metabolic process
EnsVib0735	GO:0005634	nucleus
EnsVib0735	GO:0043231	intracellular membrane-bounded organelle
EnsVib0735	GO:0005622	intracellular
EnsVib0735	GO:0009536	plastid
EnsVib0735	GO:0005737	cytoplasm
EnsVib0735	GO:0044434	chloroplast part
EnsVib0735	GO:0043226	organelle
EnsVib0735	GO:0009532	plastid stroma
EnsVib0735	GO:0044435	plastid part
EnsVib0735	GO:0006457	protein folding
EnsVib0735	GO:0031072	heat shock protein binding
EnsVib0735	GO:0009570	chloroplast stroma
EnsVib0735	GO:0043227	membrane-bounded organelle
EnsVib0735	GO:0043229	intracellular organelle
EnsVib0735	GO:0043170	macromolecule metabolic process
EnsVib0735	GO:0044237	cellular metabolic process
EnsVib0735	GO:0044238	primary metabolic process
EnsVib0735	GO:0009987	cellular process
EnsVib0735	GO:0006950	response to stress
EnsVib0735	GO:0005623	cell
EnsVib0735	GO:0044444	cytoplasmic part
EnsVib0735	GO:0005488	binding
EnsVib0735	GO:0044464	cell part
EnsVib0735	GO:0008152	metabolic process
EnsVib0735	GO:0044446	intracellular organelle part
EnsVib0735	GO:0044424	intracellular part
EnsVib0735	GO:0051082	unfolded protein binding
EnsVib0735	GO:0044422	organelle part
EnsVib0735	GO:0044267	cellular protein metabolic process
EnsVib0735	GO:0019538	protein metabolic process
EnsVib0735	GO:0050896	response to stimulus
EnsVib0735	GO:0009507	chloroplast
EnsVib0535	GO:0005198	structural molecule activity
EnsVib0765	GO:0031976	plastid thylakoid
EnsVib0765	GO:0044085	cellular component biogenesis
EnsVib0765	GO:0034357	photosynthetic membrane
EnsVib0765	GO:0070271	protein complex biogenesis
EnsVib0765	GO:0043933	macromolecular complex subunit organization
EnsVib0765	GO:0043623	cellular protein complex assembly
EnsVib0765	GO:0043231	intracellular membrane-bounded organelle
EnsVib0765	GO:0009535	chloroplast thylakoid membrane
EnsVib0765	GO:0005622	intracellular
EnsVib0765	GO:0009536	plastid
EnsVib0765	GO:0005737	cytoplasm
EnsVib0765	GO:0044434	chloroplast part
EnsVib0765	GO:0022607	cellular component assembly
EnsVib0765	GO:0043226	organelle
EnsVib0765	GO:0044436	thylakoid part
EnsVib0765	GO:0009532	plastid stroma
EnsVib0765	GO:0044435	plastid part
EnsVib0765	GO:0009570	chloroplast stroma
EnsVib0765	GO:0009534	chloroplast thylakoid
EnsVib0765	GO:0031090	organelle membrane
EnsVib0765	GO:0043227	membrane-bounded organelle
EnsVib0765	GO:0043229	intracellular organelle
EnsVib0765	GO:0009579	thylakoid
EnsVib0765	GO:0034621	cellular macromolecular complex subunit organization
EnsVib0765	GO:0034622	cellular macromolecular complex assembly
EnsVib0765	GO:0009987	cellular process
EnsVib0765	GO:0005623	cell
EnsVib0765	GO:0042651	thylakoid membrane
EnsVib0765	GO:0031984	organelle subcompartment
EnsVib0765	GO:0065003	macromolecular complex assembly
EnsVib0765	GO:0044444	cytoplasmic part
EnsVib0765	GO:0010275	NAD(P)H dehydrogenase complex assembly
EnsVib0765	GO:0006461	protein complex assembly
EnsVib0765	GO:0016020	membrane
EnsVib0765	GO:0044464	cell part
EnsVib0765	GO:0044446	intracellular organelle part
EnsVib0765	GO:0044424	intracellular part
EnsVib0765	GO:0044422	organelle part
EnsVib0765	GO:0055035	plastid thylakoid membrane
EnsVib0765	GO:0009507	chloroplast
EnsVib0765	GO:0016043	cellular component organization
EnsVib0501	GO:0009987	cellular process
EnsVib0505	GO:0005515	protein binding
EnsVib0505	GO:0016817	hydrolase activity, acting on acid anhydrides
EnsVib0505	GO:0043169	cation binding
EnsVib0505	GO:0043167	ion binding
EnsVib0505	GO:0034357	photosynthetic membrane
EnsVib0505	GO:0046914	transition metal ion binding
EnsVib0505	GO:0006091	generation of precursor metabolites and energy
EnsVib0505	GO:0009642	response to light intensity
EnsVib0505	GO:0016818	hydrolase activity, acting on acid anhydrides, in phosphorus-containing anhydrides
EnsVib0505	GO:0009644	response to high light intensity
EnsVib0505	GO:0005622	intracellular
EnsVib0505	GO:0030163	protein catabolic process
EnsVib0505	GO:0000166	nucleotide binding
EnsVib0505	GO:0043170	macromolecule metabolic process
EnsVib0505	GO:0009987	cellular process
EnsVib0505	GO:0004175	endopeptidase activity
EnsVib0505	GO:0010205	photoinhibition
EnsVib0505	GO:0010206	photosystem II repair
EnsVib0505	GO:0001883	purine nucleoside binding
EnsVib0505	GO:0004176	ATP-dependent peptidase activity
EnsVib0505	GO:0009628	response to abiotic stimulus
EnsVib0505	GO:0008270	zinc ion binding
EnsVib0505	GO:0044424	intracellular part
EnsVib0505	GO:0044425	membrane part
EnsVib0505	GO:0044422	organelle part
EnsVib0505	GO:0009526	plastid envelope
EnsVib0505	GO:0042623	ATPase activity, coupled
EnsVib0505	GO:0003824	catalytic activity
EnsVib0505	GO:0046872	metal ion binding
EnsVib0505	GO:0030554	adenyl nucleotide binding
EnsVib0505	GO:0009579	thylakoid
EnsVib0505	GO:0009314	response to radiation
EnsVib0505	GO:0043155	negative regulation of photosynthesis, light reaction
EnsVib0505	GO:0005623	cell
EnsVib0505	GO:0009056	catabolic process
EnsVib0505	GO:0009057	macromolecule catabolic process
EnsVib0505	GO:0016020	membrane
EnsVib0505	GO:0050794	regulation of cellular process
EnsVib0505	GO:0008152	metabolic process
EnsVib0505	GO:0016021	integral to membrane
EnsVib0505	GO:0022900	electron transport chain
EnsVib0505	GO:0009507	chloroplast
EnsVib0505	GO:0044265	cellular macromolecule catabolic process
EnsVib0505	GO:0031976	plastid thylakoid
EnsVib0505	GO:0031977	thylakoid lumen
EnsVib0505	GO:0032555	purine ribonucleotide binding
EnsVib0505	GO:0032553	ribonucleotide binding
EnsVib0505	GO:0044260	cellular macromolecule metabolic process
EnsVib0505	GO:0019222	regulation of metabolic process
EnsVib0505	GO:0031224	intrinsic to membrane
EnsVib0505	GO:0042548	regulation of photosynthesis, light reaction
EnsVib0505	GO:0032559	adenyl ribonucleotide binding
EnsVib0505	GO:0031974	membrane-enclosed lumen
EnsVib0505	GO:0043231	intracellular membrane-bounded organelle
EnsVib0505	GO:0031975	envelope
EnsVib0505	GO:0043226	organelle
EnsVib0505	GO:0043227	membrane-bounded organelle
EnsVib0505	GO:0050789	regulation of biological process
EnsVib0505	GO:0006508	proteolysis
EnsVib0505	GO:0043229	intracellular organelle
EnsVib0505	GO:0009416	response to light stimulus
EnsVib0505	GO:0044257	cellular protein catabolic process
EnsVib0505	GO:0031967	organelle envelope
EnsVib0505	GO:0010109	regulation of photosynthesis
EnsVib0505	GO:0065007	biological regulation
EnsVib0505	GO:0009941	chloroplast envelope
EnsVib0505	GO:0019684	photosynthesis, light reaction
EnsVib0505	GO:0070011	peptidase activity, acting on L-amino acid peptides
EnsVib0505	GO:0010304	PSII associated light-harvesting complex II catabolic process
EnsVib0505	GO:0070013	intracellular organelle lumen
EnsVib0505	GO:0043233	organelle lumen
EnsVib0505	GO:0009892	negative regulation of metabolic process
EnsVib0505	GO:0044464	cell part
EnsVib0505	GO:0008233	peptidase activity
EnsVib0505	GO:0004222	metalloendopeptidase activity
EnsVib0505	GO:0044267	cellular protein metabolic process
EnsVib0505	GO:0008237	metallopeptidase activity
EnsVib0505	GO:0019538	protein metabolic process
EnsVib0505	GO:0055114	oxidation reduction
EnsVib0505	GO:0015979	photosynthesis
EnsVib0505	GO:0048519	negative regulation of biological process
EnsVib0505	GO:0009535	chloroplast thylakoid membrane
EnsVib0505	GO:0009767	photosynthetic electron transport chain
EnsVib0505	GO:0009536	plastid
EnsVib0505	GO:0005737	cytoplasm
EnsVib0505	GO:0044434	chloroplast part
EnsVib0505	GO:0016462	pyrophosphatase activity
EnsVib0505	GO:0044436	thylakoid part
EnsVib0505	GO:0001882	nucleoside binding
EnsVib0505	GO:0044435	plastid part
EnsVib0505	GO:0009765	photosynthesis, light harvesting
EnsVib0505	GO:0009534	chloroplast thylakoid
EnsVib0505	GO:0031090	organelle membrane
EnsVib0505	GO:0017076	purine nucleotide binding
EnsVib0505	GO:0016887	ATPase activity
EnsVib0505	GO:0044237	cellular metabolic process
EnsVib0505	GO:0044238	primary metabolic process
EnsVib0505	GO:0043467	regulation of generation of precursor metabolites and energy
EnsVib0505	GO:0017111	nucleoside-triphosphatase activity
EnsVib0505	GO:0030091	protein repair
EnsVib0505	GO:0048523	negative regulation of cellular process
EnsVib0505	GO:0042651	thylakoid membrane
EnsVib0505	GO:0031984	organelle subcompartment
EnsVib0505	GO:0005524	ATP binding
EnsVib0505	GO:0031324	negative regulation of cellular metabolic process
EnsVib0505	GO:0031323	regulation of cellular metabolic process
EnsVib0505	GO:0044444	cytoplasmic part
EnsVib0505	GO:0016787	hydrolase activity
EnsVib0505	GO:0005488	binding
EnsVib0505	GO:0044446	intracellular organelle part
EnsVib0505	GO:0044248	cellular catabolic process
EnsVib0505	GO:0050896	response to stimulus
EnsVib0505	GO:0055035	plastid thylakoid membrane
EnsVib0518	GO:0004091	carboxylesterase activity
EnsVib0518	GO:0006807	nitrogen compound metabolic process
EnsVib0518	GO:0006030	chitin metabolic process
EnsVib0518	GO:0042545	cell wall modification
EnsVib0518	GO:0009505	plant-type cell wall
EnsVib0518	GO:0016788	hydrolase activity, acting on ester bonds
EnsVib0518	GO:0005618	cell wall
EnsVib0518	GO:0006037	cell wall chitin metabolic process
EnsVib0518	GO:0003824	catalytic activity
EnsVib0518	GO:0071555	cell wall organization
EnsVib0518	GO:0030234	enzyme regulator activity
EnsVib0518	GO:0071554	cell wall organization or biogenesis
EnsVib0518	GO:0010383	cell wall polysaccharide metabolic process
EnsVib0518	GO:0043170	macromolecule metabolic process
EnsVib0518	GO:0044238	primary metabolic process
EnsVib0518	GO:0004857	enzyme inhibitor activity
EnsVib0518	GO:0030599	pectinesterase activity
EnsVib0518	GO:0044036	cell wall macromolecule metabolic process
EnsVib0518	GO:0030312	external encapsulating structure
EnsVib0518	GO:0005976	polysaccharide metabolic process
EnsVib0518	GO:0005975	carbohydrate metabolic process
EnsVib0518	GO:0005623	cell
EnsVib0518	GO:0006022	aminoglycan metabolic process
EnsVib0518	GO:0016787	hydrolase activity
EnsVib0518	GO:0008152	metabolic process
EnsVib0518	GO:0044464	cell part
EnsVib0518	GO:0009308	amine metabolic process
EnsVib0516	GO:0009407	toxin catabolic process
EnsVib0516	GO:0043169	cation binding
EnsVib0516	GO:0043167	ion binding
EnsVib0516	GO:0046914	transition metal ion binding
EnsVib0516	GO:0005618	cell wall
EnsVib0516	GO:0010043	response to zinc ion
EnsVib0516	GO:0042221	response to chemical stimulus
EnsVib0516	GO:0043231	intracellular membrane-bounded organelle
EnsVib0516	GO:0005622	intracellular
EnsVib0516	GO:0004602	glutathione peroxidase activity
EnsVib0516	GO:0010035	response to inorganic substance
EnsVib0516	GO:0004601	peroxidase activity
EnsVib0516	GO:0043226	organelle
EnsVib0516	GO:0010038	response to metal ion
EnsVib0516	GO:0043227	membrane-bounded organelle
EnsVib0516	GO:0009414	response to water deprivation
EnsVib0516	GO:0043229	intracellular organelle
EnsVib0516	GO:0009415	response to water
EnsVib0516	GO:0042742	defense response to bacterium
EnsVib0516	GO:0016209	antioxidant activity
EnsVib0516	GO:0051704	multi-organism process
EnsVib0516	GO:0005507	copper ion binding
EnsVib0516	GO:0009987	cellular process
EnsVib0516	GO:0019748	secondary metabolic process
EnsVib0516	GO:0006950	response to stress
EnsVib0516	GO:0006952	defense response
EnsVib0516	GO:0004364	glutathione transferase activity
EnsVib0516	GO:0009628	response to abiotic stimulus
EnsVib0516	GO:0044464	cell part
EnsVib0516	GO:0016491	oxidoreductase activity
EnsVib0516	GO:0016765	transferase activity, transferring alkyl or aryl (other than methyl) groups
EnsVib0516	GO:0044424	intracellular part
EnsVib0516	GO:0044422	organelle part
EnsVib0516	GO:0046686	response to cadmium ion
EnsVib0516	GO:0051707	response to other organism
EnsVib0516	GO:0005886	plasma membrane
EnsVib0516	GO:0003824	catalytic activity
EnsVib0516	GO:0046872	metal ion binding
EnsVib0516	GO:0009617	response to bacterium
EnsVib0516	GO:0009536	plastid
EnsVib0516	GO:0044434	chloroplast part
EnsVib0516	GO:0005737	cytoplasm
EnsVib0516	GO:0043295	glutathione binding
EnsVib0516	GO:0009532	plastid stroma
EnsVib0516	GO:0044435	plastid part
EnsVib0516	GO:0009570	chloroplast stroma
EnsVib0516	GO:0009579	thylakoid
EnsVib0516	GO:0048046	apoplast
EnsVib0516	GO:0044237	cellular metabolic process
EnsVib0516	GO:0005773	vacuole
EnsVib0516	GO:0042277	peptide binding
EnsVib0516	GO:0030312	external encapsulating structure
EnsVib0516	GO:0005623	cell
EnsVib0516	GO:0009056	catabolic process
EnsVib0516	GO:0005576	extracellular region
EnsVib0516	GO:0009607	response to biotic stimulus
EnsVib0516	GO:0044444	cytoplasmic part
EnsVib0516	GO:0016020	membrane
EnsVib0516	GO:0005488	binding
EnsVib0516	GO:0008152	metabolic process
EnsVib0516	GO:0044446	intracellular organelle part
EnsVib0516	GO:0009404	toxin metabolic process
EnsVib0516	GO:0016684	oxidoreductase activity, acting on peroxide as acceptor
EnsVib0516	GO:0044248	cellular catabolic process
EnsVib0516	GO:0050896	response to stimulus
EnsVib0516	GO:0016740	transferase activity
EnsVib0516	GO:0009507	chloroplast
EnsVib0512	GO:0010467	gene expression
EnsVib0512	GO:0044260	cellular macromolecule metabolic process
EnsVib0512	GO:0006412	translation
EnsVib0512	GO:0005622	intracellular
EnsVib0512	GO:0005737	cytoplasm
EnsVib0512	GO:0043226	organelle
EnsVib0512	GO:0034645	cellular macromolecule biosynthetic process
EnsVib0512	GO:0032991	macromolecular complex
EnsVib0512	GO:0043228	non-membrane-bounded organelle
EnsVib0512	GO:0043229	intracellular organelle
EnsVib0512	GO:0043170	macromolecule metabolic process
EnsVib0512	GO:0044237	cellular metabolic process
EnsVib0512	GO:0044238	primary metabolic process
EnsVib0512	GO:0003735	structural constituent of ribosome
EnsVib0512	GO:0009058	biosynthetic process
EnsVib0512	GO:0009059	macromolecule biosynthetic process
EnsVib0512	GO:0009987	cellular process
EnsVib0512	GO:0005623	cell
EnsVib0512	GO:0044444	cytoplasmic part
EnsVib0512	GO:0043232	intracellular non-membrane-bounded organelle
EnsVib0512	GO:0005198	structural molecule activity
EnsVib0512	GO:0030529	ribonucleoprotein complex
EnsVib0512	GO:0008152	metabolic process
EnsVib0512	GO:0044464	cell part
EnsVib0512	GO:0005840	ribosome
EnsVib0512	GO:0044424	intracellular part
EnsVib0512	GO:0044249	cellular biosynthetic process
EnsVib0512	GO:0044267	cellular protein metabolic process
EnsVib0512	GO:0019538	protein metabolic process
EnsVib0308	GO:0032555	purine ribonucleotide binding
EnsVib0308	GO:0032553	ribonucleotide binding
EnsVib0308	GO:0044260	cellular macromolecule metabolic process
EnsVib0308	GO:0006796	phosphate metabolic process
EnsVib0308	GO:0003824	catalytic activity
EnsVib0308	GO:0006793	phosphorus metabolic process
EnsVib0308	GO:0032559	adenyl ribonucleotide binding
EnsVib0308	GO:0000166	nucleotide binding
EnsVib0308	GO:0016301	kinase activity
EnsVib0308	GO:0030554	adenyl nucleotide binding
EnsVib0308	GO:0001882	nucleoside binding
EnsVib0308	GO:0016773	phosphotransferase activity, alcohol group as acceptor
EnsVib0308	GO:0017076	purine nucleotide binding
EnsVib0308	GO:0043170	macromolecule metabolic process
EnsVib0308	GO:0044237	cellular metabolic process
EnsVib0308	GO:0016772	transferase activity, transferring phosphorus-containing groups
EnsVib0308	GO:0044238	primary metabolic process
EnsVib0308	GO:0009987	cellular process
EnsVib0308	GO:0005524	ATP binding
EnsVib0308	GO:0016310	phosphorylation
EnsVib0308	GO:0004672	protein kinase activity
EnsVib0308	GO:0005488	binding
EnsVib0308	GO:0004674	protein serine/threonine kinase activity
EnsVib0308	GO:0001883	purine nucleoside binding
EnsVib0308	GO:0008152	metabolic process
EnsVib0308	GO:0043412	macromolecule modification
EnsVib0308	GO:0006468	protein amino acid phosphorylation
EnsVib0308	GO:0004713	protein tyrosine kinase activity
EnsVib0308	GO:0044267	cellular protein metabolic process
EnsVib0308	GO:0019538	protein metabolic process
EnsVib0308	GO:0006464	protein modification process
EnsVib0308	GO:0016740	transferase activity
EnsVib0308	GO:0043687	post-translational protein modification
EnsVib0313	GO:0015976	carbon utilization
EnsVib0313	GO:0015977	carbon utilization by fixation of carbon dioxide
EnsVib0313	GO:0008152	metabolic process
EnsVib0313	GO:0016831	carboxy-lyase activity
EnsVib0313	GO:0016830	carbon-carbon lyase activity
EnsVib0313	GO:0016984	ribulose-bisphosphate carboxylase activity
EnsVib0313	GO:0003824	catalytic activity
EnsVib0313	GO:0016829	lyase activity
EnsVib0314	GO:0006807	nitrogen compound metabolic process
EnsVib0314	GO:0003991	acetylglutamate kinase activity
EnsVib0314	GO:0019202	amino acid kinase activity
EnsVib0314	GO:0009084	glutamine family amino acid biosynthetic process
EnsVib0314	GO:0043231	intracellular membrane-bounded organelle
EnsVib0314	GO:0005622	intracellular
EnsVib0314	GO:0034641	cellular nitrogen compound metabolic process
EnsVib0314	GO:0016053	organic acid biosynthetic process
EnsVib0314	GO:0043226	organelle
EnsVib0314	GO:0016301	kinase activity
EnsVib0314	GO:0043227	membrane-bounded organelle
EnsVib0314	GO:0016774	phosphotransferase activity, carboxyl group as acceptor
EnsVib0314	GO:0043229	intracellular organelle
EnsVib0314	GO:0006591	ornithine metabolic process
EnsVib0314	GO:0018130	heterocycle biosynthetic process
EnsVib0314	GO:0016772	transferase activity, transferring phosphorus-containing groups
EnsVib0314	GO:0046483	heterocycle metabolic process
EnsVib0314	GO:0042450	arginine biosynthetic process via ornithine
EnsVib0314	GO:0009987	cellular process
EnsVib0314	GO:0044271	cellular nitrogen compound biosynthetic process
EnsVib0314	GO:0008652	cellular amino acid biosynthetic process
EnsVib0314	GO:0006082	organic acid metabolic process
EnsVib0314	GO:0044464	cell part
EnsVib0314	GO:0044424	intracellular part
EnsVib0314	GO:0019752	carboxylic acid metabolic process
EnsVib0314	GO:0004349	glutamate 5-kinase activity
EnsVib0314	GO:0044283	small molecule biosynthetic process
EnsVib0314	GO:0043436	oxoacid metabolic process
EnsVib0314	GO:0044281	small molecule metabolic process
EnsVib0314	GO:0003824	catalytic activity
EnsVib0314	GO:0009064	glutamine family amino acid metabolic process
EnsVib0314	GO:0009536	plastid
EnsVib0314	GO:0005737	cytoplasm
EnsVib0314	GO:0006526	arginine biosynthetic process
EnsVib0314	GO:0006525	arginine metabolic process
EnsVib0314	GO:0044106	cellular amine metabolic process
EnsVib0314	GO:0044237	cellular metabolic process
EnsVib0314	GO:0044238	primary metabolic process
EnsVib0314	GO:0006520	cellular amino acid metabolic process
EnsVib0314	GO:0009058	biosynthetic process
EnsVib0314	GO:0005623	cell
EnsVib0314	GO:0044444	cytoplasmic part
EnsVib0314	GO:0006560	proline metabolic process
EnsVib0314	GO:0008152	metabolic process
EnsVib0314	GO:0006561	proline biosynthetic process
EnsVib0314	GO:0009308	amine metabolic process
EnsVib0314	GO:0009309	amine biosynthetic process
EnsVib0314	GO:0042180	cellular ketone metabolic process
EnsVib0314	GO:0046394	carboxylic acid biosynthetic process
EnsVib0314	GO:0044249	cellular biosynthetic process
EnsVib0314	GO:0016740	transferase activity
EnsVib0314	GO:0006519	cellular amino acid and derivative metabolic process
EnsVib0314	GO:0009507	chloroplast
EnsVib0022	GO:0044264	cellular polysaccharide metabolic process
EnsVib0022	GO:0044262	cellular carbohydrate metabolic process
EnsVib0022	GO:0044260	cellular macromolecule metabolic process
EnsVib0022	GO:0031224	intrinsic to membrane
EnsVib0022	GO:0043231	intracellular membrane-bounded organelle
EnsVib0022	GO:0016051	carbohydrate biosynthetic process
EnsVib0022	GO:0005622	intracellular
EnsVib0022	GO:0043226	organelle
EnsVib0022	GO:0034645	cellular macromolecule biosynthetic process
EnsVib0022	GO:0043227	membrane-bounded organelle
EnsVib0022	GO:0006810	transport
EnsVib0022	GO:0043229	intracellular organelle
EnsVib0022	GO:0033692	cellular polysaccharide biosynthetic process
EnsVib0022	GO:0043170	macromolecule metabolic process
EnsVib0022	GO:0016759	cellulose synthase activity
EnsVib0022	GO:0005976	polysaccharide metabolic process
EnsVib0022	GO:0016758	transferase activity, transferring hexosyl groups
EnsVib0022	GO:0005975	carbohydrate metabolic process
EnsVib0022	GO:0009987	cellular process
EnsVib0022	GO:0016757	transferase activity, transferring glycosyl groups
EnsVib0022	GO:0034637	cellular carbohydrate biosynthetic process
EnsVib0022	GO:0044464	cell part
EnsVib0022	GO:0044424	intracellular part
EnsVib0022	GO:0044425	membrane part
EnsVib0022	GO:0016760	cellulose synthase (UDP-forming) activity
EnsVib0022	GO:0051179	localization
EnsVib0022	GO:0006073	cellular glucan metabolic process
EnsVib0022	GO:0003824	catalytic activity
EnsVib0022	GO:0051234	establishment of localization
EnsVib0022	GO:0005737	cytoplasm
EnsVib0022	GO:0044237	cellular metabolic process
EnsVib0022	GO:0044238	primary metabolic process
EnsVib0022	GO:0005773	vacuole
EnsVib0022	GO:0009058	biosynthetic process
EnsVib0022	GO:0009059	macromolecule biosynthetic process
EnsVib0022	GO:0005623	cell
EnsVib0022	GO:0008194	UDP-glycosyltransferase activity
EnsVib0022	GO:0035251	UDP-glucosyltransferase activity
EnsVib0022	GO:0044444	cytoplasmic part
EnsVib0022	GO:0016020	membrane
EnsVib0022	GO:0008152	metabolic process
EnsVib0022	GO:0009250	glucan biosynthetic process
EnsVib0022	GO:0016021	integral to membrane
EnsVib0022	GO:0046527	glucosyltransferase activity
EnsVib0022	GO:0044249	cellular biosynthetic process
EnsVib0022	GO:0016740	transferase activity
EnsVib0022	GO:0030243	cellulose metabolic process
EnsVib0022	GO:0000271	polysaccharide biosynthetic process
EnsVib0022	GO:0030244	cellulose biosynthetic process
EnsVib0022	GO:0044042	glucan metabolic process
EnsVib0016	GO:0010467	gene expression
EnsVib0016	GO:0044260	cellular macromolecule metabolic process
EnsVib0016	GO:0006412	translation
EnsVib0016	GO:0005622	intracellular
EnsVib0016	GO:0005737	cytoplasm
EnsVib0016	GO:0043226	organelle
EnsVib0016	GO:0034645	cellular macromolecule biosynthetic process
EnsVib0016	GO:0032991	macromolecular complex
EnsVib0016	GO:0043228	non-membrane-bounded organelle
EnsVib0016	GO:0043229	intracellular organelle
EnsVib0016	GO:0043170	macromolecule metabolic process
EnsVib0016	GO:0044237	cellular metabolic process
EnsVib0016	GO:0044238	primary metabolic process
EnsVib0016	GO:0003735	structural constituent of ribosome
EnsVib0016	GO:0009058	biosynthetic process
EnsVib0016	GO:0009059	macromolecule biosynthetic process
EnsVib0016	GO:0009987	cellular process
EnsVib0016	GO:0005623	cell
EnsVib0016	GO:0044444	cytoplasmic part
EnsVib0016	GO:0043232	intracellular non-membrane-bounded organelle
EnsVib0016	GO:0005198	structural molecule activity
EnsVib0016	GO:0030529	ribonucleoprotein complex
EnsVib0016	GO:0008152	metabolic process
EnsVib0016	GO:0044464	cell part
EnsVib0016	GO:0005840	ribosome
EnsVib0016	GO:0044424	intracellular part
EnsVib0016	GO:0044249	cellular biosynthetic process
EnsVib0016	GO:0044267	cellular protein metabolic process
EnsVib0016	GO:0019538	protein metabolic process
EnsVib0212	GO:0015979	photosynthesis
EnsVib0212	GO:0009521	photosystem
EnsVib0212	GO:0009987	cellular process
EnsVib0212	GO:0043169	cation binding
EnsVib0212	GO:0009523	photosystem II
EnsVib0212	GO:0005509	calcium ion binding
EnsVib0212	GO:0043167	ion binding
EnsVib0212	GO:0005623	cell
EnsVib0212	GO:0034357	photosynthetic membrane
EnsVib0212	GO:0009654	oxygen evolving complex
EnsVib0212	GO:0046872	metal ion binding
EnsVib0212	GO:0005622	intracellular
EnsVib0212	GO:0043234	protein complex
EnsVib0212	GO:0016020	membrane
EnsVib0212	GO:0044436	thylakoid part
EnsVib0212	GO:0043226	organelle
EnsVib0212	GO:0005488	binding
EnsVib0212	GO:0032991	macromolecular complex
EnsVib0212	GO:0044464	cell part
EnsVib0212	GO:0008152	metabolic process
EnsVib0212	GO:0044446	intracellular organelle part
EnsVib0212	GO:0009579	thylakoid
EnsVib0212	GO:0043229	intracellular organelle
EnsVib0212	GO:0044424	intracellular part
EnsVib0212	GO:0044425	membrane part
EnsVib0212	GO:0044422	organelle part
EnsVib0212	GO:0044237	cellular metabolic process
EnsVib0212	GO:0019898	extrinsic to membrane
EnsVib0041	GO:0009266	response to temperature stimulus
EnsVib0041	GO:0010035	response to inorganic substance
EnsVib0041	GO:0009408	response to heat
EnsVib0041	GO:0010038	response to metal ion
EnsVib0041	GO:0009628	response to abiotic stimulus
EnsVib0041	GO:0006950	response to stress
EnsVib0041	GO:0042221	response to chemical stimulus
EnsVib0041	GO:0050896	response to stimulus
EnsVib0041	GO:0046686	response to cadmium ion
EnsVib0046	GO:0031976	plastid thylakoid
EnsVib0046	GO:0051716	cellular response to stimulus
EnsVib0046	GO:0042170	plastid membrane
EnsVib0046	GO:0009409	response to cold
EnsVib0046	GO:0009737	response to abscisic acid stimulus
EnsVib0046	GO:0034357	photosynthetic membrane
EnsVib0046	GO:0031224	intrinsic to membrane
EnsVib0046	GO:0042221	response to chemical stimulus
EnsVib0046	GO:0031975	envelope
EnsVib0046	GO:0043231	intracellular membrane-bounded organelle
EnsVib0046	GO:0005622	intracellular
EnsVib0046	GO:0031353	integral to plastid inner membrane
EnsVib0046	GO:0043226	organelle
EnsVib0046	GO:0031357	integral to chloroplast inner membrane
EnsVib0046	GO:0031668	cellular response to extracellular stimulus
EnsVib0046	GO:0043227	membrane-bounded organelle
EnsVib0046	GO:0019866	organelle inner membrane
EnsVib0046	GO:0009414	response to water deprivation
EnsVib0046	GO:0009415	response to water
EnsVib0046	GO:0043229	intracellular organelle
EnsVib0046	GO:0031967	organelle envelope
EnsVib0046	GO:0042631	cellular response to water deprivation
EnsVib0046	GO:0009987	cellular process
EnsVib0046	GO:0031969	chloroplast membrane
EnsVib0046	GO:0023052	signaling
EnsVib0046	GO:0006950	response to stress
EnsVib0046	GO:0009941	chloroplast envelope
EnsVib0046	GO:0033554	cellular response to stress
EnsVib0046	GO:0070887	cellular response to chemical stimulus
EnsVib0046	GO:0009631	cold acclimation
EnsVib0046	GO:0031351	integral to plastid membrane
EnsVib0046	GO:0031300	intrinsic to organelle membrane
EnsVib0046	GO:0031301	integral to organelle membrane
EnsVib0046	GO:0044464	cell part
EnsVib0046	GO:0009628	response to abiotic stimulus
EnsVib0046	GO:0044424	intracellular part
EnsVib0046	GO:0044425	membrane part
EnsVib0046	GO:0044422	organelle part
EnsVib0046	GO:0009719	response to endogenous stimulus
EnsVib0046	GO:0009526	plastid envelope
EnsVib0046	GO:0009991	response to extracellular stimulus
EnsVib0046	GO:0009528	plastid inner membrane
EnsVib0046	GO:0009266	response to temperature stimulus
EnsVib0046	GO:0009535	chloroplast thylakoid membrane
EnsVib0046	GO:0009536	plastid
EnsVib0046	GO:0005737	cytoplasm
EnsVib0046	GO:0044434	chloroplast part
EnsVib0046	GO:0007154	cell communication
EnsVib0046	GO:0044436	thylakoid part
EnsVib0046	GO:0044435	plastid part
EnsVib0046	GO:0009534	chloroplast thylakoid
EnsVib0046	GO:0031090	organelle membrane
EnsVib0046	GO:0009579	thylakoid
EnsVib0046	GO:0009725	response to hormone stimulus
EnsVib0046	GO:0010033	response to organic substance
EnsVib0046	GO:0009706	chloroplast inner membrane
EnsVib0046	GO:0005623	cell
EnsVib0046	GO:0042651	thylakoid membrane
EnsVib0046	GO:0031984	organelle subcompartment
EnsVib0046	GO:0071496	cellular response to external stimulus
EnsVib0046	GO:0070417	cellular response to cold
EnsVib0046	GO:0044444	cytoplasmic part
EnsVib0046	GO:0009605	response to external stimulus
EnsVib0046	GO:0016020	membrane
EnsVib0046	GO:0044446	intracellular organelle part
EnsVib0046	GO:0016021	integral to membrane
EnsVib0046	GO:0050896	response to stimulus
EnsVib0046	GO:0055035	plastid thylakoid membrane
EnsVib0046	GO:0009507	chloroplast
EnsVib0244	GO:0006091	generation of precursor metabolites and energy
EnsVib0244	GO:0006098	pentose-phosphate shunt
EnsVib0244	GO:0006096	glycolysis
EnsVib0244	GO:0005622	intracellular
EnsVib0244	GO:0034641	cellular nitrogen compound metabolic process
EnsVib0244	GO:0006753	nucleoside phosphate metabolic process
EnsVib0244	GO:0016052	carbohydrate catabolic process
EnsVib0244	GO:0043170	macromolecule metabolic process
EnsVib0244	GO:0010287	plastoglobule
EnsVib0244	GO:0009987	cellular process
EnsVib0244	GO:0005975	carbohydrate metabolic process
EnsVib0244	GO:0019748	secondary metabolic process
EnsVib0244	GO:0006739	NADP metabolic process
EnsVib0244	GO:0016829	lyase activity
EnsVib0244	GO:0006139	cellular nucleobase, nucleoside, nucleotide and nucleic acid metabolic process
EnsVib0244	GO:0006740	NADPH regeneration
EnsVib0244	GO:0016830	carbon-carbon lyase activity
EnsVib0244	GO:0044424	intracellular part
EnsVib0244	GO:0046496	nicotinamide nucleotide metabolic process
EnsVib0244	GO:0044422	organelle part
EnsVib0244	GO:0046686	response to cadmium ion
EnsVib0244	GO:0016832	aldehyde-lyase activity
EnsVib0244	GO:0009719	response to endogenous stimulus
EnsVib0244	GO:0009526	plastid envelope
EnsVib0244	GO:0044282	small molecule catabolic process
EnsVib0244	GO:0006767	water-soluble vitamin metabolic process
EnsVib0244	GO:0006769	nicotinamide metabolic process
EnsVib0244	GO:0044281	small molecule metabolic process
EnsVib0244	GO:0003824	catalytic activity
EnsVib0244	GO:0009820	alkaloid metabolic process
EnsVib0244	GO:0009570	chloroplast stroma
EnsVib0244	GO:0006007	glucose catabolic process
EnsVib0244	GO:0006006	glucose metabolic process
EnsVib0244	GO:0009579	thylakoid
EnsVib0244	GO:0009725	response to hormone stimulus
EnsVib0244	GO:0005996	monosaccharide metabolic process
EnsVib0244	GO:0051186	cofactor metabolic process
EnsVib0244	GO:0010033	response to organic substance
EnsVib0244	GO:0006066	alcohol metabolic process
EnsVib0244	GO:0005623	cell
EnsVib0244	GO:0005576	extracellular region
EnsVib0244	GO:0055086	cellular nucleobase, nucleoside and nucleotide metabolic process
EnsVib0244	GO:0009056	catabolic process
EnsVib0244	GO:0019318	hexose metabolic process
EnsVib0244	GO:0009057	macromolecule catabolic process
EnsVib0244	GO:0016020	membrane
EnsVib0244	GO:0006766	vitamin metabolic process
EnsVib0244	GO:0008152	metabolic process
EnsVib0244	GO:0005840	ribosome
EnsVib0244	GO:0019320	hexose catabolic process
EnsVib0244	GO:0009117	nucleotide metabolic process
EnsVib0244	GO:0009507	chloroplast
EnsVib0244	GO:0044265	cellular macromolecule catabolic process
EnsVib0244	GO:0031977	thylakoid lumen
EnsVib0244	GO:0006807	nitrogen compound metabolic process
EnsVib0244	GO:0044262	cellular carbohydrate metabolic process
EnsVib0244	GO:0044260	cellular macromolecule metabolic process
EnsVib0244	GO:0009737	response to abscisic acid stimulus
EnsVib0244	GO:0019362	pyridine nucleotide metabolic process
EnsVib0244	GO:0046164	alcohol catabolic process
EnsVib0244	GO:0042221	response to chemical stimulus
EnsVib0244	GO:0031974	membrane-enclosed lumen
EnsVib0244	GO:0043231	intracellular membrane-bounded organelle
EnsVib0244	GO:0031975	envelope
EnsVib0244	GO:0004332	fructose-bisphosphate aldolase activity
EnsVib0244	GO:0010035	response to inorganic substance
EnsVib0244	GO:0043226	organelle
EnsVib0244	GO:0010038	response to metal ion
EnsVib0244	GO:0032991	macromolecular complex
EnsVib0244	GO:0043228	non-membrane-bounded organelle
EnsVib0244	GO:0043227	membrane-bounded organelle
EnsVib0244	GO:0043229	intracellular organelle
EnsVib0244	GO:0031967	organelle envelope
EnsVib0244	GO:0046365	monosaccharide catabolic process
EnsVib0244	GO:0044275	cellular carbohydrate catabolic process
EnsVib0244	GO:0009941	chloroplast envelope
EnsVib0244	GO:0043233	organelle lumen
EnsVib0244	GO:0070013	intracellular organelle lumen
EnsVib0244	GO:0043232	intracellular non-membrane-bounded organelle
EnsVib0244	GO:0044464	cell part
EnsVib0244	GO:0043603	cellular amide metabolic process
EnsVib0244	GO:0009536	plastid
EnsVib0244	GO:0005737	cytoplasm
EnsVib0244	GO:0044434	chloroplast part
EnsVib0244	GO:0044436	thylakoid part
EnsVib0244	GO:0009532	plastid stroma
EnsVib0244	GO:0044435	plastid part
EnsVib0244	GO:0048046	apoplast
EnsVib0244	GO:0006733	oxidoreduction coenzyme metabolic process
EnsVib0244	GO:0044237	cellular metabolic process
EnsVib0244	GO:0044238	primary metabolic process
EnsVib0244	GO:0006732	coenzyme metabolic process
EnsVib0244	GO:0044444	cytoplasmic part
EnsVib0244	GO:0022626	cytosolic ribosome
EnsVib0244	GO:0030529	ribonucleoprotein complex
EnsVib0244	GO:0044446	intracellular organelle part
EnsVib0244	GO:0044248	cellular catabolic process
EnsVib0244	GO:0050896	response to stimulus
EnsVib0243	GO:0005730	nucleolus
EnsVib0243	GO:0005623	cell
EnsVib0243	GO:0005634	nucleus
EnsVib0243	GO:0003676	nucleic acid binding
EnsVib0243	GO:0031981	nuclear lumen
EnsVib0243	GO:0031974	membrane-enclosed lumen
EnsVib0243	GO:0043231	intracellular membrane-bounded organelle
EnsVib0243	GO:0005622	intracellular
EnsVib0243	GO:0070013	intracellular organelle lumen
EnsVib0243	GO:0043233	organelle lumen
EnsVib0243	GO:0043232	intracellular non-membrane-bounded organelle
EnsVib0243	GO:0000166	nucleotide binding
EnsVib0243	GO:0043226	organelle
EnsVib0243	GO:0005488	binding
EnsVib0243	GO:0044428	nuclear part
EnsVib0243	GO:0043228	non-membrane-bounded organelle
EnsVib0243	GO:0043227	membrane-bounded organelle
EnsVib0243	GO:0044464	cell part
EnsVib0243	GO:0044446	intracellular organelle part
EnsVib0243	GO:0043229	intracellular organelle
EnsVib0243	GO:0044424	intracellular part
EnsVib0243	GO:0044422	organelle part
EnsVib0241	GO:0005730	nucleolus
EnsVib0241	GO:0005623	cell
EnsVib0241	GO:0005634	nucleus
EnsVib0241	GO:0003676	nucleic acid binding
EnsVib0241	GO:0031981	nuclear lumen
EnsVib0241	GO:0031974	membrane-enclosed lumen
EnsVib0241	GO:0043231	intracellular membrane-bounded organelle
EnsVib0241	GO:0005622	intracellular
EnsVib0241	GO:0070013	intracellular organelle lumen
EnsVib0241	GO:0043233	organelle lumen
EnsVib0241	GO:0043232	intracellular non-membrane-bounded organelle
EnsVib0241	GO:0000166	nucleotide binding
EnsVib0241	GO:0043226	organelle
EnsVib0241	GO:0005488	binding
EnsVib0241	GO:0044428	nuclear part
EnsVib0241	GO:0043228	non-membrane-bounded organelle
EnsVib0241	GO:0043227	membrane-bounded organelle
EnsVib0241	GO:0044464	cell part
EnsVib0241	GO:0044446	intracellular organelle part
EnsVib0241	GO:0043229	intracellular organelle
EnsVib0241	GO:0044424	intracellular part
EnsVib0241	GO:0044422	organelle part
EnsVib0036	GO:0005506	iron ion binding
EnsVib0036	GO:0043169	cation binding
EnsVib0036	GO:0043167	ion binding
EnsVib0036	GO:0046914	transition metal ion binding
EnsVib0036	GO:0051213	dioxygenase activity
EnsVib0036	GO:0003824	catalytic activity
EnsVib0036	GO:0046872	metal ion binding
EnsVib0036	GO:0005488	binding
EnsVib0036	GO:0016165	lipoxygenase activity
EnsVib0036	GO:0008152	metabolic process
EnsVib0036	GO:0016491	oxidoreductase activity
EnsVib0036	GO:0016702	oxidoreductase activity, acting on single donors with incorporation of molecular oxygen, incorporation of two atoms of oxygen
EnsVib0036	GO:0016701	oxidoreductase activity, acting on single donors with incorporation of molecular oxygen
EnsVib0036	GO:0055114	oxidation reduction
EnsVib0039	GO:0031976	plastid thylakoid
EnsVib0039	GO:0005886	plasma membrane
EnsVib0039	GO:0043169	cation binding
EnsVib0039	GO:0043167	ion binding
EnsVib0039	GO:0034357	photosynthetic membrane
EnsVib0039	GO:0046914	transition metal ion binding
EnsVib0039	GO:0003824	catalytic activity
EnsVib0039	GO:0046872	metal ion binding
EnsVib0039	GO:0043231	intracellular membrane-bounded organelle
EnsVib0039	GO:0009535	chloroplast thylakoid membrane
EnsVib0039	GO:0005622	intracellular
EnsVib0039	GO:0009536	plastid
EnsVib0039	GO:0005737	cytoplasm
EnsVib0039	GO:0044434	chloroplast part
EnsVib0039	GO:0043226	organelle
EnsVib0039	GO:0044436	thylakoid part
EnsVib0039	GO:0044435	plastid part
EnsVib0039	GO:0043227	membrane-bounded organelle
EnsVib0039	GO:0009534	chloroplast thylakoid
EnsVib0039	GO:0031090	organelle membrane
EnsVib0039	GO:0043229	intracellular organelle
EnsVib0039	GO:0009579	thylakoid
EnsVib0039	GO:0005773	vacuole
EnsVib0039	GO:0005623	cell
EnsVib0039	GO:0042651	thylakoid membrane
EnsVib0039	GO:0031984	organelle subcompartment
EnsVib0039	GO:0044444	cytoplasmic part
EnsVib0039	GO:0016020	membrane
EnsVib0039	GO:0005488	binding
EnsVib0039	GO:0044464	cell part
EnsVib0039	GO:0044446	intracellular organelle part
EnsVib0039	GO:0008152	metabolic process
EnsVib0039	GO:0016491	oxidoreductase activity
EnsVib0039	GO:0044424	intracellular part
EnsVib0039	GO:0008270	zinc ion binding
EnsVib0039	GO:0044422	organelle part
EnsVib0039	GO:0055035	plastid thylakoid membrane
EnsVib0039	GO:0009507	chloroplast
EnsVib0039	GO:0055114	oxidation reduction
EnsVib0032	GO:0031976	plastid thylakoid
EnsVib0032	GO:0051716	cellular response to stimulus
EnsVib0032	GO:0042170	plastid membrane
EnsVib0032	GO:0009409	response to cold
EnsVib0032	GO:0009737	response to abscisic acid stimulus
EnsVib0032	GO:0034357	photosynthetic membrane
EnsVib0032	GO:0031224	intrinsic to membrane
EnsVib0032	GO:0042221	response to chemical stimulus
EnsVib0032	GO:0031975	envelope
EnsVib0032	GO:0043231	intracellular membrane-bounded organelle
EnsVib0032	GO:0005622	intracellular
EnsVib0032	GO:0031353	integral to plastid inner membrane
EnsVib0032	GO:0043226	organelle
EnsVib0032	GO:0031357	integral to chloroplast inner membrane
EnsVib0032	GO:0031668	cellular response to extracellular stimulus
EnsVib0032	GO:0043227	membrane-bounded organelle
EnsVib0032	GO:0019866	organelle inner membrane
EnsVib0032	GO:0009414	response to water deprivation
EnsVib0032	GO:0009415	response to water
EnsVib0032	GO:0043229	intracellular organelle
EnsVib0032	GO:0031967	organelle envelope
EnsVib0032	GO:0042631	cellular response to water deprivation
EnsVib0032	GO:0009987	cellular process
EnsVib0032	GO:0031969	chloroplast membrane
EnsVib0032	GO:0023052	signaling
EnsVib0032	GO:0006950	response to stress
EnsVib0032	GO:0009941	chloroplast envelope
EnsVib0032	GO:0033554	cellular response to stress
EnsVib0032	GO:0070887	cellular response to chemical stimulus
EnsVib0032	GO:0009631	cold acclimation
EnsVib0032	GO:0031351	integral to plastid membrane
EnsVib0032	GO:0031300	intrinsic to organelle membrane
EnsVib0032	GO:0031301	integral to organelle membrane
EnsVib0032	GO:0044464	cell part
EnsVib0032	GO:0009628	response to abiotic stimulus
EnsVib0032	GO:0044424	intracellular part
EnsVib0032	GO:0044425	membrane part
EnsVib0032	GO:0044422	organelle part
EnsVib0032	GO:0009719	response to endogenous stimulus
EnsVib0032	GO:0009526	plastid envelope
EnsVib0032	GO:0009991	response to extracellular stimulus
EnsVib0032	GO:0009528	plastid inner membrane
EnsVib0032	GO:0009266	response to temperature stimulus
EnsVib0032	GO:0009535	chloroplast thylakoid membrane
EnsVib0032	GO:0009536	plastid
EnsVib0032	GO:0005737	cytoplasm
EnsVib0032	GO:0044434	chloroplast part
EnsVib0032	GO:0007154	cell communication
EnsVib0032	GO:0044436	thylakoid part
EnsVib0032	GO:0044435	plastid part
EnsVib0032	GO:0009534	chloroplast thylakoid
EnsVib0032	GO:0031090	organelle membrane
EnsVib0032	GO:0009579	thylakoid
EnsVib0032	GO:0009725	response to hormone stimulus
EnsVib0032	GO:0010033	response to organic substance
EnsVib0032	GO:0009706	chloroplast inner membrane
EnsVib0032	GO:0005623	cell
EnsVib0032	GO:0042651	thylakoid membrane
EnsVib0032	GO:0031984	organelle subcompartment
EnsVib0032	GO:0071496	cellular response to external stimulus
EnsVib0032	GO:0070417	cellular response to cold
EnsVib0032	GO:0044444	cytoplasmic part
EnsVib0032	GO:0009605	response to external stimulus
EnsVib0032	GO:0016020	membrane
EnsVib0032	GO:0044446	intracellular organelle part
EnsVib0032	GO:0016021	integral to membrane
EnsVib0032	GO:0050896	response to stimulus
EnsVib0032	GO:0055035	plastid thylakoid membrane
EnsVib0032	GO:0009507	chloroplast
EnsVib0035	GO:0005506	iron ion binding
EnsVib0035	GO:0043169	cation binding
EnsVib0035	GO:0043167	ion binding
EnsVib0035	GO:0046914	transition metal ion binding
EnsVib0035	GO:0051213	dioxygenase activity
EnsVib0035	GO:0003824	catalytic activity
EnsVib0035	GO:0046872	metal ion binding
EnsVib0035	GO:0005488	binding
EnsVib0035	GO:0016165	lipoxygenase activity
EnsVib0035	GO:0008152	metabolic process
EnsVib0035	GO:0016491	oxidoreductase activity
EnsVib0035	GO:0016702	oxidoreductase activity, acting on single donors with incorporation of molecular oxygen, incorporation of two atoms of oxygen
EnsVib0035	GO:0016701	oxidoreductase activity, acting on single donors with incorporation of molecular oxygen
EnsVib0035	GO:0055114	oxidation reduction
EnsVib0812	GO:0005515	protein binding
EnsVib0812	GO:0004470	malic enzyme activity
EnsVib0812	GO:0043169	cation binding
EnsVib0812	GO:0043167	ion binding
EnsVib0812	GO:0046914	transition metal ion binding
EnsVib0812	GO:0004473	malate dehydrogenase (oxaloacetate-decarboxylating) (NADP+) activity
EnsVib0812	GO:0070271	protein complex biogenesis
EnsVib0812	GO:0009790	embryonic development
EnsVib0812	GO:0009791	post-embryonic development
EnsVib0812	GO:0043933	macromolecular complex subunit organization
EnsVib0812	GO:0051259	protein oligomerization
EnsVib0812	GO:0042803	protein homodimerization activity
EnsVib0812	GO:0009793	embryonic development ending in seed dormancy
EnsVib0812	GO:0042802	identical protein binding
EnsVib0812	GO:0043231	intracellular membrane-bounded organelle
EnsVib0812	GO:0048608	reproductive structure development
EnsVib0812	GO:0005622	intracellular
EnsVib0812	GO:0032502	developmental process
EnsVib0812	GO:0009845	seed germination
EnsVib0812	GO:0032501	multicellular organismal process
EnsVib0812	GO:0032787	monocarboxylic acid metabolic process
EnsVib0812	GO:0016053	organic acid biosynthetic process
EnsVib0812	GO:0000166	nucleotide binding
EnsVib0812	GO:0043226	organelle
EnsVib0812	GO:0043227	membrane-bounded organelle
EnsVib0812	GO:0046983	protein dimerization activity
EnsVib0812	GO:0043229	intracellular organelle
EnsVib0812	GO:0051260	protein homooligomerization
EnsVib0812	GO:0044255	cellular lipid metabolic process
EnsVib0812	GO:0008610	lipid biosynthetic process
EnsVib0812	GO:0048037	cofactor binding
EnsVib0812	GO:0009987	cellular process
EnsVib0812	GO:0016615	malate dehydrogenase activity
EnsVib0812	GO:0016614	oxidoreductase activity, acting on CH-OH group of donors
EnsVib0812	GO:0007275	multicellular organismal development
EnsVib0812	GO:0010154	fruit development
EnsVib0812	GO:0006082	organic acid metabolic process
EnsVib0812	GO:0065003	macromolecular complex assembly
EnsVib0812	GO:0016616	oxidoreductase activity, acting on the CH-OH group of donors, NAD or NADP as acceptor
EnsVib0812	GO:0044464	cell part
EnsVib0812	GO:0016491	oxidoreductase activity
EnsVib0812	GO:0044424	intracellular part
EnsVib0812	GO:0008270	zinc ion binding
EnsVib0812	GO:0019752	carboxylic acid metabolic process
EnsVib0812	GO:0055114	oxidation reduction
EnsVib0812	GO:0016043	cellular component organization
EnsVib0812	GO:0006629	lipid metabolic process
EnsVib0812	GO:0050662	coenzyme binding
EnsVib0812	GO:0022414	reproductive process
EnsVib0812	GO:0043648	dicarboxylic acid metabolic process
EnsVib0812	GO:0044085	cellular component biogenesis
EnsVib0812	GO:0044283	small molecule biosynthetic process
EnsVib0812	GO:0043436	oxoacid metabolic process
EnsVib0812	GO:0044281	small molecule metabolic process
EnsVib0812	GO:0003824	catalytic activity
EnsVib0812	GO:0046872	metal ion binding
EnsVib0812	GO:0016652	oxidoreductase activity, acting on NADH or NADPH, NAD or NADP as acceptor
EnsVib0812	GO:0009536	plastid
EnsVib0812	GO:0005737	cytoplasm
EnsVib0812	GO:0051287	NAD or NADH binding
EnsVib0812	GO:0022607	cellular component assembly
EnsVib0812	GO:0051289	protein homotetramerization
EnsVib0812	GO:0016651	oxidoreductase activity, acting on NADH or NADPH
EnsVib0812	GO:0006631	fatty acid metabolic process
EnsVib0812	GO:0006633	fatty acid biosynthetic process
EnsVib0812	GO:0000003	reproduction
EnsVib0812	GO:0044237	cellular metabolic process
EnsVib0812	GO:0044238	primary metabolic process
EnsVib0812	GO:0051262	protein tetramerization
EnsVib0812	GO:0009058	biosynthetic process
EnsVib0812	GO:0048316	seed development
EnsVib0812	GO:0005623	cell
EnsVib0812	GO:0006108	malate metabolic process
EnsVib0812	GO:0048856	anatomical structure development
EnsVib0812	GO:0003006	reproductive developmental process
EnsVib0812	GO:0044444	cytoplasmic part
EnsVib0812	GO:0006461	protein complex assembly
EnsVib0812	GO:0005488	binding
EnsVib0812	GO:0008152	metabolic process
EnsVib0812	GO:0042180	cellular ketone metabolic process
EnsVib0812	GO:0046394	carboxylic acid biosynthetic process
EnsVib0812	GO:0044249	cellular biosynthetic process
EnsVib0812	GO:0009507	chloroplast
EnsVib0812	GO:0050897	cobalt ion binding
EnsVib0267	GO:0017148	negative regulation of translation
EnsVib0267	GO:0010468	regulation of gene expression
EnsVib0267	GO:0010467	gene expression
EnsVib0267	GO:0044260	cellular macromolecule metabolic process
EnsVib0267	GO:0019222	regulation of metabolic process
EnsVib0267	GO:0003824	catalytic activity
EnsVib0267	GO:0048519	negative regulation of biological process
EnsVib0267	GO:0006412	translation
EnsVib0267	GO:0080090	regulation of primary metabolic process
EnsVib0267	GO:0034645	cellular macromolecule biosynthetic process
EnsVib0267	GO:0016798	hydrolase activity, acting on glycosyl bonds
EnsVib0267	GO:0050789	regulation of biological process
EnsVib0267	GO:0009889	regulation of biosynthetic process
EnsVib0267	GO:0044237	cellular metabolic process
EnsVib0267	GO:0043170	macromolecule metabolic process
EnsVib0267	GO:0044238	primary metabolic process
EnsVib0267	GO:0051246	regulation of protein metabolic process
EnsVib0267	GO:0030598	rRNA N-glycosylase activity
EnsVib0267	GO:0030597	RNA glycosylase activity
EnsVib0267	GO:0009058	biosynthetic process
EnsVib0267	GO:0009059	macromolecule biosynthetic process
EnsVib0267	GO:0009987	cellular process
EnsVib0267	GO:0065007	biological regulation
EnsVib0267	GO:0048523	negative regulation of cellular process
EnsVib0267	GO:0032268	regulation of cellular protein metabolic process
EnsVib0267	GO:0010558	negative regulation of macromolecule biosynthetic process
EnsVib0267	GO:0006417	regulation of translation
EnsVib0267	GO:0032269	negative regulation of cellular protein metabolic process
EnsVib0267	GO:0060255	regulation of macromolecule metabolic process
EnsVib0267	GO:0010556	regulation of macromolecule biosynthetic process
EnsVib0267	GO:0016799	hydrolase activity, hydrolyzing N-glycosyl compounds
EnsVib0267	GO:0051248	negative regulation of protein metabolic process
EnsVib0267	GO:0031324	negative regulation of cellular metabolic process
EnsVib0267	GO:0009890	negative regulation of biosynthetic process
EnsVib0267	GO:0031323	regulation of cellular metabolic process
EnsVib0267	GO:0010608	posttranscriptional regulation of gene expression
EnsVib0267	GO:0031326	regulation of cellular biosynthetic process
EnsVib0267	GO:0009892	negative regulation of metabolic process
EnsVib0267	GO:0016787	hydrolase activity
EnsVib0267	GO:0010605	negative regulation of macromolecule metabolic process
EnsVib0267	GO:0050794	regulation of cellular process
EnsVib0267	GO:0008152	metabolic process
EnsVib0267	GO:0031327	negative regulation of cellular biosynthetic process
EnsVib0267	GO:0044249	cellular biosynthetic process
EnsVib0267	GO:0044267	cellular protein metabolic process
EnsVib0267	GO:0019538	protein metabolic process
EnsVib0266	GO:0032555	purine ribonucleotide binding
EnsVib0266	GO:0000166	nucleotide binding
EnsVib0266	GO:0032553	ribonucleotide binding
EnsVib0266	GO:0030554	adenyl nucleotide binding
EnsVib0266	GO:0001882	nucleoside binding
EnsVib0266	GO:0005488	binding
EnsVib0266	GO:0001883	purine nucleoside binding
EnsVib0266	GO:0017076	purine nucleotide binding
EnsVib0266	GO:0005524	ATP binding
EnsVib0266	GO:0032559	adenyl ribonucleotide binding
EnsVib0002	GO:0005506	iron ion binding
EnsVib0002	GO:0043169	cation binding
EnsVib0002	GO:0043167	ion binding
EnsVib0002	GO:0046914	transition metal ion binding
EnsVib0002	GO:0051213	dioxygenase activity
EnsVib0002	GO:0003824	catalytic activity
EnsVib0002	GO:0046872	metal ion binding
EnsVib0002	GO:0005488	binding
EnsVib0002	GO:0016165	lipoxygenase activity
EnsVib0002	GO:0008152	metabolic process
EnsVib0002	GO:0016491	oxidoreductase activity
EnsVib0002	GO:0016702	oxidoreductase activity, acting on single donors with incorporation of molecular oxygen, incorporation of two atoms of oxygen
EnsVib0002	GO:0016701	oxidoreductase activity, acting on single donors with incorporation of molecular oxygen
EnsVib0002	GO:0055114	oxidation reduction
EnsVib0830	GO:0010468	regulation of gene expression
EnsVib0830	GO:0006807	nitrogen compound metabolic process
EnsVib0830	GO:0010467	gene expression
EnsVib0830	GO:0003700	transcription factor activity
EnsVib0830	GO:0051171	regulation of nitrogen compound metabolic process
EnsVib0830	GO:0044260	cellular macromolecule metabolic process
EnsVib0830	GO:0019222	regulation of metabolic process
EnsVib0830	GO:0080090	regulation of primary metabolic process
EnsVib0830	GO:0019219	regulation of cellular nucleobase, nucleoside, nucleotide and nucleic acid metabolic process
EnsVib0830	GO:0034645	cellular macromolecule biosynthetic process
EnsVib0830	GO:0050789	regulation of biological process
EnsVib0830	GO:0009889	regulation of biosynthetic process
EnsVib0830	GO:0045449	regulation of cellular transcription
EnsVib0830	GO:0044237	cellular metabolic process
EnsVib0830	GO:0043170	macromolecule metabolic process
EnsVib0830	GO:0044238	primary metabolic process
EnsVib0830	GO:0009058	biosynthetic process
EnsVib0830	GO:0009987	cellular process
EnsVib0830	GO:0009059	macromolecule biosynthetic process
EnsVib0830	GO:0065007	biological regulation
EnsVib0830	GO:0003676	nucleic acid binding
EnsVib0830	GO:0003677	DNA binding
EnsVib0830	GO:0060255	regulation of macromolecule metabolic process
EnsVib0830	GO:0010556	regulation of macromolecule biosynthetic process
EnsVib0830	GO:0006350	cellular transcription
EnsVib0830	GO:0061018	transcription
EnsVib0830	GO:0061019	regulation of transcription
EnsVib0830	GO:0031323	regulation of cellular metabolic process
EnsVib0830	GO:0031326	regulation of cellular biosynthetic process
EnsVib0830	GO:0006139	cellular nucleobase, nucleoside, nucleotide and nucleic acid metabolic process
EnsVib0830	GO:0005488	binding
EnsVib0830	GO:0050794	regulation of cellular process
EnsVib0830	GO:0030528	transcription regulator activity
EnsVib0830	GO:0008152	metabolic process
EnsVib0830	GO:0044249	cellular biosynthetic process
EnsVib0273	GO:0005215	transporter activity
EnsVib0273	GO:0016020	membrane
EnsVib0273	GO:0009987	cellular process
EnsVib0273	GO:0044464	cell part
EnsVib0273	GO:0006810	transport
EnsVib0273	GO:0005623	cell
EnsVib0273	GO:0031224	intrinsic to membrane
EnsVib0273	GO:0044425	membrane part
EnsVib0273	GO:0016021	integral to membrane
EnsVib0273	GO:0055085	transmembrane transport
EnsVib0273	GO:0051234	establishment of localization
EnsVib0273	GO:0051179	localization
EnsVib0492	GO:0005488	binding
EnsVib0869	GO:0017111	nucleoside-triphosphatase activity
EnsVib0869	GO:0032555	purine ribonucleotide binding
EnsVib0869	GO:0016817	hydrolase activity, acting on acid anhydrides
EnsVib0869	GO:0032553	ribonucleotide binding
EnsVib0869	GO:0005623	cell
EnsVib0869	GO:0016818	hydrolase activity, acting on acid anhydrides, in phosphorus-containing anhydrides
EnsVib0869	GO:0003824	catalytic activity
EnsVib0869	GO:0005524	ATP binding
EnsVib0869	GO:0032559	adenyl ribonucleotide binding
EnsVib0869	GO:0016462	pyrophosphatase activity
EnsVib0869	GO:0000166	nucleotide binding
EnsVib0869	GO:0016787	hydrolase activity
EnsVib0869	GO:0016020	membrane
EnsVib0869	GO:0005488	binding
EnsVib0869	GO:0001882	nucleoside binding
EnsVib0869	GO:0030554	adenyl nucleotide binding
EnsVib0869	GO:0001883	purine nucleoside binding
EnsVib0869	GO:0044464	cell part
EnsVib0869	GO:0017076	purine nucleotide binding
EnsVib0869	GO:0016887	ATPase activity
EnsVib0462	GO:0010467	gene expression
EnsVib0462	GO:0044260	cellular macromolecule metabolic process
EnsVib0462	GO:0003723	RNA binding
EnsVib0462	GO:0006412	translation
EnsVib0462	GO:0005622	intracellular
EnsVib0462	GO:0005737	cytoplasm
EnsVib0462	GO:0043226	organelle
EnsVib0462	GO:0034645	cellular macromolecule biosynthetic process
EnsVib0462	GO:0032991	macromolecular complex
EnsVib0462	GO:0043228	non-membrane-bounded organelle
EnsVib0462	GO:0043229	intracellular organelle
EnsVib0462	GO:0044237	cellular metabolic process
EnsVib0462	GO:0043170	macromolecule metabolic process
EnsVib0462	GO:0044238	primary metabolic process
EnsVib0462	GO:0003735	structural constituent of ribosome
EnsVib0462	GO:0009058	biosynthetic process
EnsVib0462	GO:0009987	cellular process
EnsVib0462	GO:0009059	macromolecule biosynthetic process
EnsVib0462	GO:0005623	cell
EnsVib0462	GO:0003676	nucleic acid binding
EnsVib0462	GO:0044444	cytoplasmic part
EnsVib0462	GO:0043232	intracellular non-membrane-bounded organelle
EnsVib0462	GO:0005488	binding
EnsVib0462	GO:0005198	structural molecule activity
EnsVib0462	GO:0030529	ribonucleoprotein complex
EnsVib0462	GO:0044464	cell part
EnsVib0462	GO:0008152	metabolic process
EnsVib0462	GO:0005840	ribosome
EnsVib0462	GO:0044424	intracellular part
EnsVib0462	GO:0044249	cellular biosynthetic process
EnsVib0462	GO:0044267	cellular protein metabolic process
EnsVib0462	GO:0019538	protein metabolic process
EnsVib0469	GO:0016667	oxidoreductase activity, acting on sulfur group of donors
EnsVib0469	GO:0015035	protein disulfide oxidoreductase activity
EnsVib0469	GO:0015036	disulfide oxidoreductase activity
EnsVib0469	GO:0003824	catalytic activity
EnsVib0469	GO:0043231	intracellular membrane-bounded organelle
EnsVib0469	GO:0005622	intracellular
EnsVib0469	GO:0005737	cytoplasm
EnsVib0469	GO:0043226	organelle
EnsVib0469	GO:0050789	regulation of biological process
EnsVib0469	GO:0043227	membrane-bounded organelle
EnsVib0469	GO:0043229	intracellular organelle
EnsVib0469	GO:0005773	vacuole
EnsVib0469	GO:0019725	cellular homeostasis
EnsVib0469	GO:0009987	cellular process
EnsVib0469	GO:0005623	cell
EnsVib0469	GO:0065007	biological regulation
EnsVib0469	GO:0009055	electron carrier activity
EnsVib0469	GO:0065008	regulation of biological quality
EnsVib0469	GO:0042592	homeostatic process
EnsVib0469	GO:0044444	cytoplasmic part
EnsVib0469	GO:0050794	regulation of cellular process
EnsVib0469	GO:0044464	cell part
EnsVib0469	GO:0016491	oxidoreductase activity
EnsVib0469	GO:0044424	intracellular part
EnsVib0469	GO:0045454	cell redox homeostasis
EnsVib0476	GO:0010467	gene expression
EnsVib0476	GO:0044260	cellular macromolecule metabolic process
EnsVib0476	GO:0003723	RNA binding
EnsVib0476	GO:0015935	small ribosomal subunit
EnsVib0476	GO:0006412	translation
EnsVib0476	GO:0005622	intracellular
EnsVib0476	GO:0033279	ribosomal subunit
EnsVib0476	GO:0005737	cytoplasm
EnsVib0476	GO:0043226	organelle
EnsVib0476	GO:0034645	cellular macromolecule biosynthetic process
EnsVib0476	GO:0043228	non-membrane-bounded organelle
EnsVib0476	GO:0032991	macromolecular complex
EnsVib0476	GO:0043229	intracellular organelle
EnsVib0476	GO:0044237	cellular metabolic process
EnsVib0476	GO:0043170	macromolecule metabolic process
EnsVib0476	GO:0044238	primary metabolic process
EnsVib0476	GO:0003735	structural constituent of ribosome
EnsVib0476	GO:0009058	biosynthetic process
EnsVib0476	GO:0009987	cellular process
EnsVib0476	GO:0009059	macromolecule biosynthetic process
EnsVib0476	GO:0005623	cell
EnsVib0476	GO:0003676	nucleic acid binding
EnsVib0476	GO:0044444	cytoplasmic part
EnsVib0476	GO:0043232	intracellular non-membrane-bounded organelle
EnsVib0476	GO:0005198	structural molecule activity
EnsVib0476	GO:0005488	binding
EnsVib0476	GO:0030529	ribonucleoprotein complex
EnsVib0476	GO:0044446	intracellular organelle part
EnsVib0476	GO:0044464	cell part
EnsVib0476	GO:0008152	metabolic process
EnsVib0476	GO:0005840	ribosome
EnsVib0476	GO:0044424	intracellular part
EnsVib0476	GO:0044422	organelle part
EnsVib0476	GO:0044249	cellular biosynthetic process
EnsVib0476	GO:0044267	cellular protein metabolic process
EnsVib0476	GO:0019538	protein metabolic process
EnsVib0083	GO:0005515	protein binding
EnsVib0083	GO:0010468	regulation of gene expression
EnsVib0083	GO:0010467	gene expression
EnsVib0083	GO:0006807	nitrogen compound metabolic process
EnsVib0083	GO:0051252	regulation of RNA metabolic process
EnsVib0083	GO:0051171	regulation of nitrogen compound metabolic process
EnsVib0083	GO:0043169	cation binding
EnsVib0083	GO:0044260	cellular macromolecule metabolic process
EnsVib0083	GO:0043167	ion binding
EnsVib0083	GO:0046914	transition metal ion binding
EnsVib0083	GO:0019222	regulation of metabolic process
EnsVib0083	GO:0006412	translation
EnsVib0083	GO:0043231	intracellular membrane-bounded organelle
EnsVib0083	GO:0005622	intracellular
EnsVib0083	GO:0019219	regulation of cellular nucleobase, nucleoside, nucleotide and nucleic acid metabolic process
EnsVib0083	GO:0043226	organelle
EnsVib0083	GO:0034645	cellular macromolecule biosynthetic process
EnsVib0083	GO:0043228	non-membrane-bounded organelle
EnsVib0083	GO:0032991	macromolecular complex
EnsVib0083	GO:0050789	regulation of biological process
EnsVib0083	GO:0043227	membrane-bounded organelle
EnsVib0083	GO:0043229	intracellular organelle
EnsVib0083	GO:0009889	regulation of biosynthetic process
EnsVib0083	GO:0045449	regulation of cellular transcription
EnsVib0083	GO:0043170	macromolecule metabolic process
EnsVib0083	GO:0016070	cellular RNA metabolic process
EnsVib0083	GO:0009987	cellular process
EnsVib0083	GO:0065007	biological regulation
EnsVib0083	GO:0010556	regulation of macromolecule biosynthetic process
EnsVib0083	GO:0061018	transcription
EnsVib0083	GO:0061019	regulation of transcription
EnsVib0083	GO:0006139	cellular nucleobase, nucleoside, nucleotide and nucleic acid metabolic process
EnsVib0083	GO:0043232	intracellular non-membrane-bounded organelle
EnsVib0083	GO:0032774	RNA biosynthetic process
EnsVib0083	GO:0044464	cell part
EnsVib0083	GO:0008270	zinc ion binding
EnsVib0083	GO:0044424	intracellular part
EnsVib0083	GO:0044267	cellular protein metabolic process
EnsVib0083	GO:0019538	protein metabolic process
EnsVib0083	GO:0003723	RNA binding
EnsVib0083	GO:0005634	nucleus
EnsVib0083	GO:0046872	metal ion binding
EnsVib0083	GO:0080090	regulation of primary metabolic process
EnsVib0083	GO:0005737	cytoplasm
EnsVib0083	GO:0044237	cellular metabolic process
EnsVib0083	GO:0061022	transcription, DNA-dependent
EnsVib0083	GO:0044238	primary metabolic process
EnsVib0083	GO:0006355	regulation of cellular transcription, DNA-dependent
EnsVib0083	GO:0003735	structural constituent of ribosome
EnsVib0083	GO:0009058	biosynthetic process
EnsVib0083	GO:0009059	macromolecule biosynthetic process
EnsVib0083	GO:0005623	cell
EnsVib0083	GO:0003676	nucleic acid binding
EnsVib0083	GO:0003677	DNA binding
EnsVib0083	GO:0060255	regulation of macromolecule metabolic process
EnsVib0083	GO:0006351	cellular transcription, DNA-dependent
EnsVib0083	GO:0006350	cellular transcription
EnsVib0083	GO:0031323	regulation of cellular metabolic process
EnsVib0083	GO:0044444	cytoplasmic part
EnsVib0083	GO:0031326	regulation of cellular biosynthetic process
EnsVib0083	GO:0005198	structural molecule activity
EnsVib0083	GO:0005488	binding
EnsVib0083	GO:0050794	regulation of cellular process
EnsVib0083	GO:0030529	ribonucleoprotein complex
EnsVib0083	GO:0008152	metabolic process
EnsVib0083	GO:0005840	ribosome
EnsVib0083	GO:0044249	cellular biosynthetic process
EnsVib0085	GO:0032555	purine ribonucleotide binding
EnsVib0085	GO:0000166	nucleotide binding
EnsVib0085	GO:0032553	ribonucleotide binding
EnsVib0085	GO:0030554	adenyl nucleotide binding
EnsVib0085	GO:0001882	nucleoside binding
EnsVib0085	GO:0005488	binding
EnsVib0085	GO:0001883	purine nucleoside binding
EnsVib0085	GO:0017076	purine nucleotide binding
EnsVib0085	GO:0005524	ATP binding
EnsVib0085	GO:0032559	adenyl ribonucleotide binding
EnsVib0080	GO:0015979	photosynthesis
EnsVib0080	GO:0009521	photosystem
EnsVib0080	GO:0009987	cellular process
EnsVib0080	GO:0043169	cation binding
EnsVib0080	GO:0009523	photosystem II
EnsVib0080	GO:0005509	calcium ion binding
EnsVib0080	GO:0043167	ion binding
EnsVib0080	GO:0005623	cell
EnsVib0080	GO:0034357	photosynthetic membrane
EnsVib0080	GO:0009654	oxygen evolving complex
EnsVib0080	GO:0046872	metal ion binding
EnsVib0080	GO:0005622	intracellular
EnsVib0080	GO:0043234	protein complex
EnsVib0080	GO:0016020	membrane
EnsVib0080	GO:0044436	thylakoid part
EnsVib0080	GO:0043226	organelle
EnsVib0080	GO:0005488	binding
EnsVib0080	GO:0032991	macromolecular complex
EnsVib0080	GO:0044464	cell part
EnsVib0080	GO:0008152	metabolic process
EnsVib0080	GO:0044446	intracellular organelle part
EnsVib0080	GO:0009579	thylakoid
EnsVib0080	GO:0043229	intracellular organelle
EnsVib0080	GO:0044424	intracellular part
EnsVib0080	GO:0044425	membrane part
EnsVib0080	GO:0044422	organelle part
EnsVib0080	GO:0044237	cellular metabolic process
EnsVib0080	GO:0019898	extrinsic to membrane

## Sheet: Interpro Annotations
Ensembl_ID	InterPro	Functional Description
EnsVib0445	IPR017498	Photosystem I PsaO
EnsVib0435	IPR016040	NAD(P)-binding domain
EnsVib0435	IPR002347	Glucose/ribitol dehydrogenase
EnsVib0435	IPR002198	Short-chain dehydrogenase/reductase SDR
EnsVib0638	IPR006082	Phosphoribulokinase
EnsVib0421	IPR003823	Protein of unknown function CP12
EnsVib0419	IPR005016	TMS membrane protein/tumour differentially expressed protein
EnsVib0416	IPR008978	HSP20-like chaperone
EnsVib0416	IPR002068	Heat shock protein Hsp20
EnsVib0688	IPR018957	Zinc finger, C3HC4 RING-type
EnsVib0688	IPR001650	DNA/RNA helicase, C-terminal
EnsVib0688	IPR001841	Zinc finger, RING-type
EnsVib0688	IPR014021	Helicase, superfamily 1/2, ATP-binding domain
EnsVib0688	IPR014001	DEAD-like helicase, N-terminal
EnsVib0688	IPR000330	SNF2-related
EnsVib0128	IPR002912	Amino acid-binding ACT
EnsVib0162	IPR001128	Cytochrome P450
EnsVib0162	IPR017973	Cytochrome P450, C-terminal
EnsVib0162	IPR002401	Cytochrome P450, E-class, group I
EnsVib0155	IPR013128	Peptidase C1A, papain
EnsVib0155	IPR000668	Peptidase C1A, papain C-terminal
EnsVib0155	IPR013201	Proteinase inhibitor I29, cathepsin propeptide
EnsVib0159	IPR002020	Citrate synthase-like
EnsVib0159	IPR016142	Citrate synthase-like, large alpha subdomain
EnsVib0159	IPR016141	Citrate synthase-like, core
EnsVib0140	IPR013128	Peptidase C1A, papain
EnsVib0140	IPR000668	Peptidase C1A, papain C-terminal
EnsVib0140	IPR013201	Proteinase inhibitor I29, cathepsin propeptide
EnsVib0148	IPR001395	Aldo/keto reductase
EnsVib0139	IPR018957	Zinc finger, C3HC4 RING-type
EnsVib0139	IPR001841	Zinc finger, RING-type
EnsVib0199	IPR003959	ATPase, AAA-type, core
EnsVib0376	IPR002213	UDP-glucuronosyl/UDP-glucosyltransferase
EnsVib0185	IPR017936	Thioredoxin-like
EnsVib0185	IPR012335	Thioredoxin fold
EnsVib0185	IPR000866	Alkyl hydroperoxide reductase/ Thiol specific antioxidant/ Mal allergen
EnsVib0185	IPR012336	Thioredoxin-like fold
EnsVib0387	IPR008580	Protein of unknown function DUF862, eukaryotic
EnsVib0383	IPR007608	Protein of unknown function DUF584
EnsVib0178	IPR001024	Lipoxygenase, LH2
EnsVib0178	IPR008976	Lipase/lipooxygenase, PLAT/LH2
EnsVib0178	IPR001246	Lipoxygenase, plant
EnsVib0178	IPR000907	Lipoxygenase
EnsVib0178	IPR013819	Lipoxygenase, C-terminal
EnsVib0341	IPR000109	Oligopeptide transporter
EnsVib0341	IPR016196	Major facilitator superfamily, general substrate transporter
EnsVib0746	IPR005123	Oxoglutarate/iron-dependent oxygenase
EnsVib0735	IPR003095	Heat shock protein DnaJ
EnsVib0735	IPR015609	Molecular chaperone, heat shock protein, Hsp40, DnaJ
EnsVib0735	IPR001623	Heat shock protein DnaJ, N-terminal
EnsVib0535	IPR008962	PapD-like
EnsVib0535	IPR002110	Ankyrin repeat
EnsVib0535	IPR000535	Major sperm protein
EnsVib0535	IPR020683	Ankyrin repeat-containing domain
EnsVib0765	IPR014946	Protein of unknown function DUF1817
EnsVib0501	IPR006214	Bax inhibitor-1-related
EnsVib0505	IPR003959	ATPase, AAA-type, core
EnsVib0505	IPR005936	Peptidase M41, FtsH
EnsVib0505	IPR003593	ATPase, AAA+ type, core
EnsVib0505	IPR000642	Peptidase M41
EnsVib0518	IPR012334	Pectin lyase fold
EnsVib0518	IPR000070	Pectinesterase, catalytic
EnsVib0518	IPR006501	Pectinesterase inhibitor
EnsVib0518	IPR011050	Pectin lyase fold/virulence factor
EnsVib0516	IPR012335	Thioredoxin fold
EnsVib0516	IPR010987	Glutathione S-transferase, C-terminal-like
EnsVib0516	IPR004046	Glutathione S-transferase, C-terminal
EnsVib0516	IPR012336	Thioredoxin-like fold
EnsVib0516	IPR004045	Glutathione S-transferase, N-terminal
EnsVib0516	IPR017933	Glutathione S-transferase/chloride channel, C-terminal
EnsVib0512	IPR008991	Translation protein SH3-like
EnsVib0512	IPR018259	Ribosomal protein L21e, conserved site
EnsVib0512	IPR001147	Ribosomal protein L21e
EnsVib0313	IPR000894	Ribulose bisphosphate carboxylase, small chain
EnsVib0314	IPR004662	Acetylglutamate kinase
EnsVib0314	IPR011148	N-acetylglutamate kinase
EnsVib0314	IPR001057	Glutamate 5-kinase
EnsVib0314	IPR001048	Aspartate/glutamate/uridylate kinase
EnsVib0022	IPR009038	GOLD
EnsVib0022	IPR000348	emp24/gp25L/p24
EnsVib0016	IPR020568	Ribosomal protein S5 domain 2-type fold
EnsVib0016	IPR000754	Ribosomal protein S9
EnsVib0016	IPR014721	Ribosomal protein S5 domain 2-type fold, subgroup
EnsVib0212	IPR006311	Twin-arginine translocation pathway, signal sequence
EnsVib0212	IPR008797	Photosystem II oxygen evolving complex protein PsbQ
EnsVib0041	IPR008978	HSP20-like chaperone
EnsVib0041	IPR002068	Heat shock protein Hsp20
EnsVib0046	IPR008892	Cold acclimation WCOR413
EnsVib0244	IPR013785	Aldolase-type TIM barrel
EnsVib0244	IPR000741	Fructose-bisphosphate aldolase, class-I
EnsVib0243	IPR012677	Nucleotide-binding, alpha-beta plait
EnsVib0243	IPR000504	RNA recognition motif, RNP-1
EnsVib0241	IPR012677	Nucleotide-binding, alpha-beta plait
EnsVib0241	IPR000504	RNA recognition motif, RNP-1
EnsVib0036	IPR001024	Lipoxygenase, LH2
EnsVib0036	IPR008976	Lipase/lipooxygenase, PLAT/LH2
EnsVib0036	IPR001246	Lipoxygenase, plant
EnsVib0036	IPR000907	Lipoxygenase
EnsVib0036	IPR013819	Lipoxygenase, C-terminal
EnsVib0039	IPR011032	GroES-like
EnsVib0039	IPR013149	Alcohol dehydrogenase, zinc-binding
EnsVib0039	IPR013154	Alcohol dehydrogenase GroES-like
EnsVib0039	IPR016040	NAD(P)-binding domain
EnsVib0039	IPR002085	Alcohol dehydrogenase superfamily, zinc-containing
EnsVib0039	IPR020843	Polyketide synthase, enoylreductase
EnsVib0032	IPR008892	Cold acclimation WCOR413
EnsVib0035	IPR001024	Lipoxygenase, LH2
EnsVib0035	IPR008976	Lipase/lipooxygenase, PLAT/LH2
EnsVib0035	IPR001246	Lipoxygenase, plant
EnsVib0035	IPR000907	Lipoxygenase
EnsVib0035	IPR013819	Lipoxygenase, C-terminal
EnsVib0812	IPR016040	NAD(P)-binding domain
EnsVib0812	IPR001891	Malic oxidoreductase
EnsVib0812	IPR012301	Malic enzyme, N-terminal
EnsVib0812	IPR012302	Malic enzyme, NAD-binding
EnsVib0267	IPR000772	Ricin B lectin
EnsVib0267	IPR001574	Ribosome-inactivating protein
EnsVib0267	IPR017989	Ribosome-inactivating protein subgroup
EnsVib0267	IPR016139	Ribosome-inactivating protein, subdomain 2
EnsVib0267	IPR016138	Ribosome-inactivating protein, subdomain 1
EnsVib0267	IPR008997	Ricin B-related lectin
EnsVib0266	IPR003959	ATPase, AAA-type, core
EnsVib0002	IPR001024	Lipoxygenase, LH2
EnsVib0002	IPR008976	Lipase/lipooxygenase, PLAT/LH2
EnsVib0002	IPR001246	Lipoxygenase, plant
EnsVib0002	IPR000907	Lipoxygenase
EnsVib0002	IPR013819	Lipoxygenase, C-terminal
EnsVib0830	IPR014778	Myb, DNA-binding
EnsVib0830	IPR012287	Homeodomain-related
EnsVib0830	IPR017930	HTH transcriptional regulator, Myb-type, DNA-binding
EnsVib0830	IPR006447	Myb-like DNA-binding domain, SHAQKYF class
EnsVib0830	IPR009057	Homeodomain-like
EnsVib0284	IPR009346	GRIM-19
EnsVib0273	IPR012269	Aquaporin
EnsVib0273	IPR000425	Major intrinsic protein
EnsVib0492	IPR011990	Tetratricopeptide-like helical
EnsVib0492	IPR006597	Sel1-like
EnsVib0869	IPR013525	ABC-2 type transporter
EnsVib0869	IPR017871	ABC transporter, conserved site
EnsVib0869	IPR003593	ATPase, AAA+ type, core
EnsVib0869	IPR003439	ABC transporter-like
EnsVib0462	IPR013845	Ribosomal protein S4e, central
EnsVib0462	IPR000876	Ribosomal protein S4e
EnsVib0462	IPR013843	Ribosomal protein S4e, N-terminal
EnsVib0462	IPR005824	KOW
EnsVib0462	IPR002942	RNA-binding S4
EnsVib0469	IPR012335	Thioredoxin fold
EnsVib0469	IPR002109	Glutaredoxin
EnsVib0469	IPR012336	Thioredoxin-like fold
EnsVib0469	IPR014756	Immunoglobulin E-set
EnsVib0469	IPR003172	MD-2-related lipid-recognition
EnsVib0476	IPR020568	Ribosomal protein S5 domain 2-type fold
EnsVib0476	IPR000851	Ribosomal protein S5
EnsVib0476	IPR013810	Ribosomal protein S5, N-terminal
EnsVib0476	IPR005324	Ribosomal protein S5, C-terminal
EnsVib0476	IPR014721	Ribosomal protein S5 domain 2-type fold, subgroup
EnsVib0476	IPR018192	Ribosomal protein S5, N-terminal, conserved site
EnsVib0476	IPR005711	Ribosomal protein S5, eukaryotic/archaeal
EnsVib0476	IPR014720	Double-stranded RNA-binding-like
EnsVib0083	IPR020478	A.T hook-like
EnsVib0083	IPR010979	Ribosomal protein S13-like, H2TH
EnsVib0083	IPR001892	Ribosomal protein S13
EnsVib0083	IPR001965	Zinc finger, PHD-type
EnsVib0083	IPR011011	Zinc finger, FYVE/PHD-type
EnsVib0083	IPR017956	AT hook, DNA-binding motif
EnsVib0085	IPR003959	ATPase, AAA-type, core
EnsVib0080	IPR006311	Twin-arginine translocation pathway, signal sequence
EnsVib0080	IPR008797	Photosystem II oxygen evolving complex protein PsbQ
