# Supplementary material for: Suppression Substractive Hybridization and NGS Reveal Differential Transcriptome Expression Profiles in Wayfaring Tree (Viburnum lantana L.) Treated with Ozone
Source: Front Plant Sci. 2016 Jun 1;7:713. doi: 10.3389/fpls.2016.00713 (PMC4887494; doi:10.3389/fpls.2016.00713)
Supplement: Supplementary Table 3 — Table showing the family and associated InterPro domains of ensembl transcription factors. [file Table3.XLS]

## Sheet: Ensembl_Tanscription_Factors
Family	Family_type	Sequence_Acc	Domains
GRAS	transcription factor	EnsVib0268_ORF-1	IPR005202
Znf-LSD	transcription factor	EnsVib0270_ORF-2	IPR005735
GRAS	transcription factor	EnsVib0294_ORF+3	IPR005202
Hap3/NF-YB	transcription factor	EnsVib0440_ORF-1	IPR009072
C2C2-Dof	transcription factor	EnsVib0477_ORF-3	IPR003851
C2C2-GATA	transcription factor	EnsVib0557_ORF-2	IPR000679
MADS-type1	transcription factor	EnsVib0563_ORF-1	IPR002100
C2H2	transcription factor	EnsVib0565_ORF-3	IPR001841,IPR013083,IPR018957
Hap3/NF-YB	transcription factor	EnsVib0053_ORF-2	IPR009072
CCHC(Zn)	transcription factor interactor and regulator	EnsVib0054_ORF+3	IPR001878
WD40-like	transcription factor	EnsVib0591_ORF-2	IPR001680,IPR015943,IPR017986
Hap3/NF-YB	transcription factor	EnsVib0595_ORF-1	IPR009072
SBP	transcription factor	EnsVib0056_ORF-2	IPR004333
C2H2	transcription factor	EnsVib0605_ORF+3	IPR007087,IPR013087,IPR015880
MYB-HB-like	transcription factor	EnsVib0607_ORF+3	IPR001005,IPR009057
RR-A-type	response regulator and putative novel transcription factor	EnsVib0058_ORF+1	IPR001789
WD40-like	transcription factor	EnsVib0652_ORF-1	IPR015943
AP2-EREBP	transcription factor	EnsVib0670_ORF+1	IPR001471
Lambda-DB	putative novel transcription factor	EnsVib0697_ORF+3	IPR010982
HMG	chromatin remodeling & transcriptional activation	EnsVib0708_ORF+1	IPR009071
AUX-IAA	transcription factor interactor and regulator	EnsVib0709_ORF+2	IPR011525
C2H2	transcription factor	EnsVib0721_ORF-1	IPR007087
AUX-IAA	transcription factor interactor and regulator	EnsVib0726_ORF+3	IPR011525
C2C2-GATA	transcription factor	EnsVib0754_ORF+2	IPR000679,IPR013088
WRKY	transcription factor	EnsVib0769_ORF-1	IPR003657
C2H2	transcription factor	EnsVib0791_ORF+2	IPR007087,IPR015880
TCP	transcription factor	EnsVib0867_ORF-1	IPR005333
WD40-like	transcription factor	EnsVib0912_ORF+1	IPR001680,IPR015943,IPR017986
WD40-like	transcription factor	EnsVib0915_ORF-3	IPR015943,IPR017986
Hap3/NF-YB	transcription factor	EnsVib1044_ORF+2	IPR009072
AP2-EREBP	transcription factor	EnsVib1063_ORF-2	IPR001471
C3H	transcription factor	EnsVib1076_ORF+2	IPR000571
CCHC(Zn)	transcription factor interactor and regulator	EnsVib0099_ORF-1	IPR001878
C2H2	transcription factor	EnsVib0189_ORF+3	IPR001841,IPR013083,IPR018957
