# Supplementary material for: Suppression Substractive Hybridization and NGS Reveal Differential Transcriptome Expression Profiles in Wayfaring Tree (Viburnum lantana L.) Treated with Ozone
Source: Front Plant Sci. 2016 Jun 1;7:713. doi: 10.3389/fpls.2016.00713 (PMC4887494; doi:10.3389/fpls.2016.00713)
Supplement: Supplementary file 5 [file DataSheet1.ZIP]

Archive with 1 entries (1 files):
- Ensembl_Unigene.fasta
