# Supplementary material for: Suppression Substractive Hybridization and NGS Reveal Differential Transcriptome Expression Profiles in Wayfaring Tree (Viburnum lantana L.) Treated with Ozone
Source: Front Plant Sci. 2016 Jun 1;7:713. doi: 10.3389/fpls.2016.00713 (PMC4887494; doi:10.3389/fpls.2016.00713)
Supplement: Supplementary file 5 [file DataSheet1.ZIP › Ensembl_Unigene.fasta]

>EnsVib0001
ACGCGTGGTCGCGGCCGAGGTACGAGAAATATTTGACAAGGCTCGTGGATCTGCTCCTTGCGTCCTATTCTTTGACGAACTGGACTCAATTGCTACTCAGAGGGGAAGCAGTGTTGGAGATGCTGGTGGTGCAGCTGATAGGGTTTTAAATCAACTCCTTACTGAAATGGATGGAATGTCAGCCAAGAAGACTGTTTTCATTATTGGGGCTACTAACCGACCTGATATAATTGATCCCGCGCTTTTGCGTCCAGGCCGTCTTAATCAATTGATTTATATCCCTCTGCCAGATGAGGAGTCTCGCTATCAAATTTTCAAGTCGTGCCTGAGGAAATCTCCTGTTTCGAAAGATGTTGATCTGAGAGCTCTCGCCAAGTATACTCAAGGCTTCAGTGGTGCCGATATTACAGAAATATGCCAACGTGCATGCAAATATGCCATTAGAGAAAACATTGAGAAAGATATTGAGAAGGAGAGGAGAAGAAGCGAGAATCCTGAGGCTATGGAGGAGGACGTTGAAGATGAGGTGTCGGAGATCAAGGCTGCACACTTCGAAGAATCAATGAAGTATGCGCGGAGGAGTGTGAGTGATGCCGACATTCGCAAGTATCAGGCATTTGCTCAGACATTACAGCAGTCTAGAGGATTTGGTACCTGCCCGGGCGGCCGCTCGAGCCCTATAGTGAGTCGTATTAG
>EnsVib0002
CTAATACGACTCACTATAGGGCTCGAGCGGCCGCCCGGGCAGGTACTCTATGGAGCTTTGCTCCGCTGCCTACGACCTGCAGTGGCGTTTCGACCACCAAGCATTGCCGGCAGACCTCATTAGCAGGGGAATGGCTGTGGAAGATCCAACTGCTCCCTATGGCGTAAAGCTAACAATTGAAGACTACCCCTTTGCTAGTGATGGTCTAATCCTTTGGGACATCATCAAGCAATGGGTTACAAACTATGTCAACCACTACTACCCCACCGCAAGCCTTGTAGAATCTGACACCGAGCTCCAAGCATGGTGGACCGAAATTCGAACAGTAGGCCACAGTGACAAGAAGGACGAGCCATGGTGGCCGGACCTCAAAACCCCCGAAGACCTCATCGGAATCCTCACAACCATTATATGGGTAACCTCGGGCCACCATTCTGCCGTCAACTTTGGACAATATACTTATGCAGGCTATTTCCCAAACAGACCCACAATTGCCAGGACTAAACTACCCTGCGAGGATCCATCGGACGACGAGTGGAAGACCTTCAAAAAGAGGCCGGAGGACAAGTTGTTGTCGTGCTTCCCGTCGAAGATTCAAGCAGTGAAAGTTATGGGCGTCTTGGACTTGTTGTCGAATCATTCTCCCGACGAAGAGTACCTCGGCCGCGACCACGCT
>EnsVib0003
GCGTGGCCGCCCGGGCAGGTACTAATAGCTTAGCAGCAATTCCCAAAGCAAATCCCAGGAATAATAGGGCATCCACACCCAGGGGCGCATGCCATGATGTCGTCGAGGCAGAATGCACCATTGCAACGATCACCGTTACCACCGGCGCCGCCGAGGATCAGTTCAATGGCAGCCATTTTGAGGGTGTTAGCATTGATATTGACAGCAGCAGAGGGAGAAATGGTGGCTACAAGCACCATGGCCACCACCACTGCCATCAAACTTACCTTCTTACTCTCCATCTCTTTTTTCTCTCTCTTCTCTCTCTAATTCTTGCACCTCGGCCGCGACCACGCT
>EnsVib0004
GACTCACTATAGGGCTCGAGCGGCCGCCCGGGCAGGTGAAGCCGGTCGATGTCTATGCCGAGTCCACCTACGCCACTGACACTATGGGCGGCTACGGCGAATCTACCGAATTTGCGGCGGTCACCCCCACCGAGACCCAAGACTACAAGAATGAAGAGAAGCAACACAAGAAACATGAACACCTCGGCCGCGACCACGCT
>EnsVib0005
AGCGTGGTCGCGGCCGAGGTACATCCCTGGGAGCTGCACATTGGTTGGGTTATCGGCTATGTTCATGAGCGTGGCATTGACCATCTGGTTGTTCACCGTGTACTGGGTGGTCCCACCGAGTCGACCAGCTCCGGCATCAAGATCATTGATGAAGAGGCAGCACATCTTTCCTTTCCTGATAATATCGGCTGCTTCGCGGTACCTGCCCGGGCGGCCGCTCG
>EnsVib0006
TCGAGCGGCCGCCCGGGCAGGTCCACATTCGGGTTCGATTCGTCGGCGGCGGTGGCACAAGCGGTCATGAATTCCCGGTCTGCTGCTTTTGCTAAGCGCAGCCAGAGCTTTGTTGACCGTGGAGCCGCGGCAAACCATCGTCCTGGACCTACTTTGATGTCGTCGAACCTCTCGGGTTGGAGCTCTCCTGATGGGAAATTGGACTGGGGCTACAATGGTGAAGATCTAAACAAGCTCAAGAAGTCGGCTTCGTTTGGGTTTCGAAGTGCTAATGCTGGAACAACAAAAATGGGGACGATGACCACATCGAACGCAGATGAGCCAGATGTGTCTTGGGTTCATTCGTTGGTGAAGGATGTTCCTTCTGTGGGGGCTGGGCTATACAGTTCGGAGCAGAAGTATGGGAGTATGAATGAGATGTTACCACCGTGGGTGGAACAGATGTACATAGAGCAGGAGCAGATGGTGGCATAAACAACTTGTATGCCATACTCTGAAATTCGTCTTGATTTTTGATATATGTTTGTATTTTGTAGTAGTAATAATAATAGTACCTGCCCGGGCGGCCGCTCGGGCAGGTACTGCTAGTGTCGATCGTCAATCGAAACATCTGCCATGAGTTTCCCGATGGCACATTTGGCGTGGCCCTGGTTGGAAGAATCTGAAGAAATCAACGCCGCATAGGTTTCATCCCAGACAACCCTATCCTCAAGAGGGAAACCGCCAGCCTTACGAAACTCAGTGTAGACCTTGTTCTTCAATTCACGCCCTCCCACCACCCACGAAATCATCCAGTCAGTACCTGCCCGGGCGGCCGCGACCACGC
>EnsVib0007
TCGAGCGGCCGCCCGGGCAGGTACCTTCTGGGTCCGAAAGGCCTAGTGGGTCGAATCCATAGTCGCCTGGGAGGCTGCCATCCAAGTAAGAAAGGCTCTGCTTGGATGCAAACCAAAGTTGTCTATCTGCTCCTTGCTTAACAGGGGGAGTAGAAGCAGCCCTTACAACAAAGGAAACCTTCCTTGTAGAAGAGTGGAGTGGCCTTCCTCCTAGTAATTGTCTTGCAGCCTCCACTGAAGAGGTGATAGAGGATGATGATACCAATGCTTGTGTTGCCATTTTTGTTTACTCTCTATGAAAGCTTTGCAGATAGTTAACCTGCCCGGGCGGCCGCTCGA
>EnsVib0008
CACCACTCGTTCGAGCGGCCGCCCGGGCAGGTACTGTATACACATGCCAACTTTTACCTCGAGGCGATCACGAACAAACCGGACAGTGTACCAACCCGTTCTCGTTACACTCTGGACACCTCTCCTTCTTATCACCCACCACCACCTTACAACTCCCGCCGCAATCCAAGCATGGCACAAATCTCACGCCGCCGCACCCCTCGCACGCTTGCCTCCCCACCCCTCTCTCCACCCCTGCCCAATTCATCATTCTCCTCAGTCGTCCCGTTTCGTTCAGACTCACTACCTCCTCAACTCCCCCACGTACCTGCCCGGGCGGCC
>EnsVib0009
TCGAGCGGCCGCCCGGGCAGGTCAGAGGAGGAGGTGGTTATGGAGGAGGAGGTAAGGGAGGTGGTGGTGGTGGTGGTTATGGTGGAGGTGGAGGTGGAGGCAAGGGAGGAGGTGGTGGTTATGGAGGAGGTGGAGGCAAGGGAGGAGGAGGAGGAGGCAAGGGAGGAGGAAGACATTGCAAGCATTGCTGAGGTGGCCATGGTTAGGGCAGAGGGGAAGCTTGCAGGTGCTGCCTCAACTCATCAGAAGACAAAGACAAGCCTTAAATCTGGAGCCAACATATGTAACAGTATACAAACATGCACAAATATAAATTATGTGTCAATGTATTAGTGTGAGGAAATAATGAATAAGATGCATGCTAGTGTGATCTTTGTCCCCACTCATGCCCTAGCTAGCGTTTGTATCCCCAAGTTTATTTCTCTAAGGACACTAGTCCATGTACCTCGGCCGCGACCACGCT
>EnsVib0010
GAGCGGCCGCCCGGGCAGGTACAACTCCTTCAAACATAACATACAAAGCAGACAACAACATAGCTCCACAGACATCATACAAATCCAAGACATAGATTTGCAGATGTCTTATTATTACAACCTTAATTTATATATTCATCACATTCTTAATTTACTTCAACCATAAAAACACAAGCTGCTTTGTTGCATGGGACCCATTGTGTATTGATCGGATCAACAGGTGCGTGGGTCACAGGTGCAATTATCACCACACTTGCAGGTATGCCCTCCTTCTGCTCCAAAACTCTTCTCTGACCCCTCAGAGTATGTCTTTGTTGGAGCAAACCCACCAATGATGGTTGCAGTAGTGGTTGTCTTCTCTATGTCAGGATACATCTTCCCGCATTTGCACCTCGGCCGCGACCACGCT
>EnsVib0011
ACACACTTCGAGCGGCCGCCCGGGCAGGTGAAGAATGGCGTTCTGAAAGTCAAAGTTCCTAAAGTGAGAGAAGAAGAGAGGAAGGATGTGTTTCAGGTTAAGGTTGAATGAGTTCTAATTTGCACGTTGGAGGGTTACTATGCTTGTGGTGTGGTGTACCTCGGCCGCGACCACGCT
>EnsVib0012
AGCGTGGTCGCGGCCGAGGTACATGAGGGCAGCTTTGGTGCCACCACCAGCAACTGATATTGAGGTCCCTGTTCCAGTCCCAGTAATGTAAAGCCATTTATGGTGGCAACCGTCTAAATTAGCTTCCAATTTTATATTTCTTGAAATGTTTTGAGTGCTTTTTCTCATTGACAGTTTTGGGTACCTGCCCGGGCGGCCGCTCGAGTGTGT
>EnsVib0013
CCTTTTGAGTGCAGTTCTTCAAGCCCCATGCCTCTACAGCAAGCCTAGTTGCTTTGGCAAGGCGACCATGCCTTTCAATGACATTGTCGAGTCCACCTGCCCGGGCGGCCGCTCGAGCAGGTACCGACTCTTCGGGTCCTGATCAACAGCTACAACCGACCCAACTCCTTTATACCAGTAGGACTCCTTCCTAAGAATTTTGACCTTAGTCCCTCTCTTGGGTCCAATTGGAGGTGGCTTTGGCTTGGCTTCCGCGGGAGGGGCGGTGGTGGCTGCTGCTGGTGGCGCCGCCTCTTCAGCGGCCCTCACAACCAGCCTTGAGTTGCTGTTGGTCCTGGAAGGGAACGACACCGTATTGACCCGAGGCGTGCTTGTGTTGGAAGTCACACTAGGTGCCACCACAAACCCACACGCAGCAGATGCCATACTGCAGCTTGCCATTCTCTCTCTCTCTCTCTCTCTCTCTAGAACTTGCAGAGATAGGAATTACCTGCCCGGGCGGCCGCTCGAGCCCTATAGTGAGTCGTATTAG
>EnsVib0014
AGCGTGGTCGCGGCCGAGGTACCGATGACGCCTTTTACGGTGAGAATGAGCTTGTAAAGGGTGCCAGTTTCGAGTTCTACGGTCCCACCGCGAAGCACTTTCCTGAAGACCAAATTCGTGTGGTTTGTCTCGTTGGCTTTTGCGACCGCGAACTCTGCCATCTTGATCACTTCAGGGTCTTTTACATCTTTAAGAGGTGTCCAGTCTATTTTCGGTGGATCGTCGTTGCCATTGGCACCGGCTTTGACAATGAAATCGGCATCGGCACCCTCACCGGCATAGCAGGAACGAAAATGTACCTGCCCGGGCGGCCGCCCGGGCAGGTCCATGGTGCTTGTAGCCACCATTGCTTCCTCTGCCGCCGTCAATATCAATGCTAACACCCTCAAAATGGCAGCCATTGAACTGATTCTTGGCGCCGCTGGTGGTAACGGTGATCGTTGCAATGGTGAAACTTGTTTCGACGACATCATGGCATGCGCCCCTGGGTGTGGATGCCTTGTCGGGTTCTGCTATGGGAATTGCTGCTAAGGTTAGAGTAGGCCGACAAGCTAATGGGGATCGAGCGATGCTTATCTTATCTTATATATATATAAAATAATCACGATCCCGTGTTCTGTATCTACATAATTGTACCTCGGCCGCGACCACGCT
>EnsVib0015
GCGTGGTCGCGGCCGAGGTTTTTAGTCAACTCTAGGTCTCTCAACATCGGGAAAAGATTTTCGCCTCTCTCCGCCGATGATGATTTGGATTTCGGCGGTGTCTATATTATGTTTCCGATGAGGAGAGTAAATTCAGTAGTCACCGCCGCCGATATGGCCGTGTTCTTCATGTCTGCCAACTCGGCGGCGAAGCGGATTTCGAGCAGCAAGGTGAGGACGGTGCCGGAAGCGGTGTCGAAAGCCGTCGTTGATTCTACAGAAAGTGAAGTTGGTCGGTCGGGATTGAATTTGGATGAGGTGGAAGGGTTTACGACGCCGGAGTACCTGCCCGGGCGGCCGCTCGA
>EnsVib0016
ACACACTAGCGTGGTCGCGGCCGAGGTGTCAGTACAGTGCTTCGGCCGCAAGAAGACGGCCGTGGCCGTGACCCACTGCAAGCGCGGCCGAGGACTGATAAAGATCAACGGAGTCCCCATCGAGCTTGTCGAGCCGGAGATCCTCCGCTACAAGGCCTTCGAGCCCATACTCCTCCTCGGTCGCCACCGCTTCGCCGGCGTCGACATGAGGATCCGCGTCAAGGGAGGCGGACACACCTCGCAGATCTACGCTATACGTCAGAGCATCGCCAAGGCACTCGTGGCTTACTATCAGTAAGTACCTGCCCGGGCGGCCGCTCGA
>EnsVib0017
AGCGTGGTCGCGGCCGAGGTACCTTTGCACCAGACAGGCAAGAGCGATTCATCTGCCGATGGGTTAGTGCTTTATCCGACCCACGTGTCACCCATGAGATCCGCAGCATTTGGATCTCATACTGGTCTCAGGCTGACAAGTCTCTCGGTCAGAAGATCGCATCTCGCCTCAACGTAAGGCCGAGCATTTGAATGTGAGATACTGAAGGGATGATTCTGGGTGTGAGAAAGTAGTTTTAGAGTTTACAGATGATGTCTATTGTTTGGAAGTATAAAGTCAGTGGTGGTCCTTTCGATTATTACTGTCATTGTTATAAACTAAACGTACCTGCCCGGGCGGCCGCCCGGGCAGGTACACATTGATAAGAATGAGACGAGCTATTTAGCAGGAGACACCAATGACAGTGGAATACTATAAATAAAAACATAGTGGCACAACACACTCAGATTTAAACTTCTTGGATCTCATCCAATGCATAGTTGTTTGTTGATACATTCGCATAGTTCACTTTGTTCGAACCTCACAACCACTGGGTACCTCGGCCGCGACCACGCT
>EnsVib0018
AGCGTGGTCGCGGCCGAGGTACCCCATGATCCTACTATGCTTTCCGTCAAATAGTATGGGCGATGAAACTTTACCCTAACTAGTATGTTTGTCATGAAAGACTGCATTGATTCCAATTGCAAGAGGACCATTTTTCTACCAGATTTGCAGCGATTTGGTCATCATCAATGGAAACAACACTGAAATTAGAAACAGATGCAACAATTTTGCTCTTGTCAACTTTGCAGGTACCTGCCCGGGCGGCCGCTCGAAGTGTGT
>EnsVib0019
ACACACTAGCGTGGTCGCGGCCGAGGTATTGAGGTTAGAGAGGAAGAAAGAGGTCTATATACTTATAAAGTGATAAATACATATATACATAGAGAAATATAGAGAGAGAAGGATGACTTCACGACCAAGCGGGAGTGGGAGGACGAGAGTGGGGAAGTACCTGCCCGGGCGGCCGCTCGAAGTGTGT
>EnsVib0020
AGCGTGGTCGCGGCCGAGGTACCCCAAACCGACACAGGTGAACAAGTAGAGTATACTAGGGCGCTTGAGAGAACCATGTCGAAGGAACTCGGCAAAATGACCCCGTAACTTCGGGAGAAGGGGTGCTCTCCTATCTTTTGATTAGGAAAGCGGCACATACCAGGGGGTAGCGACTGTTTATTAAAAACACAGGACTCTGCTAAGTGGTAACACGATGTATAGAGTCTGACACCTGCCCGGGCGGCCGCTCGAGCCCTATAGTGAGTCGTATTAG
>EnsVib0021
TCGAGCGGCCGCCCGGGCAGGTACCATCAGATTGTCATAAGAGCCATTCCTTTCAAGAGCAGGGCTTAAGTTTAAGAGACCCAGCAATCATCATCCCCATGCTTTTTTTTC
>EnsVib0022
ACACACTAGCGTGGTCGCGGCCGAGGTCATGCTCATTGGGAATATGACCAACGTGTATATAGAAAGACACAGTCTCTGGCGTTGAGTAAGGATTGTGAAAACAGAATTTGTACATTCCACTTCGAGGGGCCTTAAACTCGAATTTGTCCCCAGATGTCCCCATCAATGTGTGCACCGTATTACCTCCAAGAGATGTCACTGGGTGGCGGATTTGGAGGGATCGTCGTAGCCGCAGCGGGCGGCAACGGTGACGGCGACTTCTTCCCACTGGCTGGCCTTGAGCTGCCCTTTCTTGAGGGAGTACCTGCCCGGGCGGCCGCTCG
>EnsVib0023
GCCAATACCAAAACAGAACATTGTACTTTTATCAAATTGTTCCAATACAATGTGCCCCAAATGTAAGATGTAACTTACAATCATATCACACGTCAACTTGTCATGCTAAAGCTCCTCATAATTTAGTTCAAATTCTGAAAATAAAAAATTCACCTAAGAACTTTCTGACAAACTTCCAGAAAATGGCGTATGAAACTTCTTGGATTCGAATGCATAAAGTAATCTGTAATCCCAACAGATGCCTTTGTGGTTTGGTTCAAAAATATATTCGTGCTGTTAAGAATTAAAGCGAGAGCTTCCCCACAAACCCTTGACCATCATCATACACCAGTTTCATCATTAACAGCTTCATTAAATGAGGCAGCCAGGTATTCAGCAAGGCTCGATTGAGAACTAGACTGAGTTGAAGTTTCTGCAACTCTAGCTTTCTTCGTGCTAACAGATTTCAGAAGCCAGGATTTTACGGAGTCGGAGGCCTTCAAACTCGGTATATTCTGTCTTCTCCAAATATTGGGTTTCAAGAACTTCCACGGGTCTTCTACCATTGACTTGTTGTAATATATATCCGGTCTAACCTCGGCCGCGACCACGCT
>EnsVib0024
TCGAGCGGCCGCCCGGGCAGGTTGAGGACACTTGAAGAGGTTGCATTGGTAATTAGCCCATGTGACTTCACGGCAGAATTGAATTTGATTGGAGACAATGACAAGGAAGACAGTTTTACAAAAGTAGAAGGGGATGTTTCCAAATCTGGTATTTCAGATATACTCGACGTAGAACCTTCTGTTTTTCCACTCACCGTGCGTCTCCTTTCGACAATCCCTGTTGCCCTTCACGCAGTTGGTGGGGATGATGGACCCCTTGAGATAGGGGCAAGGGTATACATGAGCTCATATTTACAGTAATAGTAATTTTGGGTTTGGAATCATGCTAAGTGACATACTAATGAAGGGATAATGAAACAGAGAATATGGGAAGGATAAGCTCTGTTGTAGATATGAAGGTAGTGTATAGTTAAATTAGAGTTTTGGTTTTTAAAAAATGGAAAAAAGGGAAGTCATCTATATTTTAGATTGGTGATGCACTATGAATAAGGTCAATGCTGGATATACATCTGGTGGGAGGCAGTGGTTTTGCCATGGCTGTTTTAGTAGTAGTACCTCGGCCGCGACCACGCT
>EnsVib0025
CTAATACGACTCACTATAGGGCTCGAGCGGCCGCCCGGGCAGGTACAGGAGGCTTCATCGAGCCGAAATGGCTAGCTTACGGAGAGGTCATCAATGGCCGTTACGCCATGTTGGGTGCTGTAGGAGCCATTGCGCCCGAGATTTTTGGGAAGCTCGGCCTCATTCCGGAGGAAACGGCCCTCCCGTGGTTCAAAACCGGCGTTATTCCCCCAGCCGGGACCTACAACTACTGGGCAGACTCATACACCCTATTTGTGTTCGAGATGGCACTGATGGGCTTTGCGGAGCACAGGAGGTTCCAAGACTGGGCCAATCCAGGGTCCATGGGCAAGCAGTATTTCTTGGGGTTCGAGAAGTACCTCGGCCGCGACCACGCT
>EnsVib0026
TCGAGCGGCCGCCCGGGCAGGTACACATAGTTTTCACTAAAAACTATGTATACATATATGTAGATGTGCAATACAAGATCAAGATTATTTTTTTATATATAAGATAAACGTCGATCGATCGATCCCCATTAGCTTGTTGGCCTGCTCTTAGCTTAGCAGCATTTCCCAAAACAGACCCCAGGAATAATAAGGCATCCACACCCAGGGGCGCATGCCATGATGTTGTCGAGGCAGAATGCACCATTGCAACGATCACCGTTACCACCGCCGGCAGCGAGGATTAGTTCGATGGCTGCCATTTTGATACCATTAGCATTGATATTGACGGCAGCAGAGGGAGCAATGGTGGCCACAAGCACCATGGCCACCACCACTGCCATCAAACTTGACTTATTGCCCACCTCGGCCGCGACCACGC
>EnsVib0027
TCGAGCGGCCGCCCGGGCAGGTACGATGGGGATGCCATCCAACTGTGGCCTTGTGGACGACAGCCAAACCAAAATTGGACGTTCCACGCAGACGGAACAATCCGCTCCATGGGAAAATGCATGACTGTCTACGGCTATAGCCATGGAAGCTATGTCATGATATTCGACTGTAATACGGCTGTCCCGGAAGCCACCAGGTGGGTAGTATCTATTGACGGCAGCATCTCCCATCCTCGCTCTGGACTCGTCCTGACGGCTCCCAGCGCTACACAGGGTACCTCGGCCGCGACCACGCT
>EnsVib0028
AGCGTGGTCGCGGCCGAGGTGGACGAGAAGATAGCATCTAAGCTTCCCCCAGCTGATAAAAAGAAGGTTGAGGACGCCATTGAGTCAACCATCCAGTGGCTGGACAGCAACCAGCTTGCTGAGGCGGATGAGTTCGAAGACAAGATGAAGGAGCTGGAGAGCATCTGCAACCCTATCATAGCAAAGATGTACCTGCCCGGGCGGCCGCTCGA
>EnsVib0029
TCGAGCGGCCGCCCGGGCAGGTTACTTAGCTGCCCCAGCTGCCATTGCTGCTGCTCCAGCTTTCGCTTACCCAGCAGCCGCATATGCTGCTCCAGCATACGCTGCACCTCTTGCTGCCACTTACAGTCACACCATCCACGCTGCTCCAGCATACGCTGCCCCAATCGCCAGCTACGCCGCTCCTTATGCTCCACTTGCCGCTAAAGTTGTTGCCCCCGCATACGCTCCATACGCCGCATACGCTGCACCAGCTTTCGCCCCATACGCTAAGGTCTTATCTGCTCCAGCTCTTGCCCCAGCCATCTACGGTGCCCCAATCGCAACCATCCTCAAGAAATAAATGCATTGATTCAATCAATTCAAACAAGTGTTAATGGATCTAGGAATTTATACAAAATATAAATGCTAGAAGTGTCAACACAAACCAAAACTACTGTGAACCAAATCAGCTTTACATTTTCCCGATATTCATTGAATCGTTTGTGATTCACCATTATGAACGATCTCCTAGGATATCTTTTTTCATGTACCTCGGCCGCGACCACGCT
>EnsVib0030
AGCGTGGTCGCGGCCGAGGTACCTAAGATCCGTGTCGACCGAGTGGGGGGTTCAGGGTCATTTTCGTCATCGGCTTCGCCTGCTTCTCTCGACTCGGAGGTTTTGGGGTCTAGATTGCTGGGTCTGAAAGATTATGAGGAGTATAGGAGAGCTTTGTATGGTGGGATCACTCACAAAGCTCTCTTGGTTGACGCTGTTGGCACTCTTGTTATCCCTTCTCAGCCCATGGCCCAGATTTATAGAGAAATCGGTGAGAAGTATGGGGTGGATTACTCTGAAGCTGAGATATTAAACAGATACAGGAGAGCATATGAGCAGCCTTGGGGTAGATCTCGACTCAGATATGTTAATGATGGGAGACCATTCTGGCAATATATCGTCAGCTCATCTACTGGATGTTCAGATTCTCAGTACCTGCCCGGGCGGCCGCTCGA
>EnsVib0031
TAATACGACTCACTATAGGGCTCGAGCGGCCGCCCGGGCAGGTGAAAGAAGAGATGGAGAGCAAGAAAATTAGTCTGGTGGTAGTGGTGATGGCCATGGTGCTTGTGGCCACCATTCCTCCCTCTAACGCCGTCAATATCAATGCTAACACCATGAAAATGGCAGCCATTAAACTGATCCTTACCGCCAATAGTATCGGTCAGCAATGCGCCGGCGAAGTCTGTACCGCCTTCCCCCCACTCTTAACATGTGCTCCTGGGTGTGAATGCATAACTTCTGGAATGGTCGGGGCGCCCGGGGTCTGTATTGGGCTTTGCTGCTAGACTGATATAGCCAATCGGATCGATTGACGATATCTTATATGTATATATATAGCATATTTAAAATAATGTCAATCGTATGTTCTGATTCTGCATATGCGTACCTGCCCGGGCGGCCGCTCGA
>EnsVib0032
TCGAGCGGCCGCCCGGGCAGGTACCTTCTTGTCTTCCCCTTAGGTTCATAACTTGATAAGGAGCCACAATTACCAGTAAAAATGCCATAAAAGGTAACTCCAGTTCACCAGGAATAAAAAAAGAGACGAACAAGAATTGTCAAGAATGCAGTCCAAATCCCATATTCGCCCTTGATCCATGAGATGATGCTTGTAGGAGCTTGTAGAGCAAATAAAGGAACAATAAAGGATTTCTGAATTGCAGTGCCCCTTGCAAACATTAAAACCGCGGATGAAACGGTGAAGATCCATTGAAGGTTACGAGGTGTGAGAGGCGCAGAGTAACAAACAGGACCAAACCCTCGGCGACGATTCTTGTTCATCATCTCTTTAGAGTCGATCGAAACTCTGAGACTGGGATGGCTGAACCCTAGGAAGCTTGATTTTTGAGAGAGATGGAGTGGTTGCCTACTCTGACGAGGCGCAGGAGCTTTAAGAGAGAGAGAGTGTCTATTGTAGATAGACAAAGGTAGCGTGGAGGAGGAGAGAGAAACACTCAGCATCTCGTCTTCTACTTTAGTCTTTTGCTTTACCTCGGCCGCGACCACGCT
>EnsVib0033
GTGGCGTGCTGTCCTCAAGATTGGGCCCACCGAGCCGTCTGAACTGTCTATCCAGCAGAACGCGCAGGGATTGGCTCGCTACGCGATCATTTGTCAGGAGAATGGGCTGGTGCCCACTGTGGAGCCTGAGATCCTAACTGATGGGAGTCATGACATTAAGAAATGTGCTGCTGCTACTGAAATTGTGCTTGCGGCAGTTTACAAGGCACTGAATGATCAACATGTTCTTCTGGAAGGAACACTCTTGAAGCCCAACATGGTCACTCCAGGCTCTGATAGCCCTAAGGTTGCACCAGAAGTGATTGCTGAATACACCCTATAAAACTGGTACTTAATCTTATACTTGGACCTCAGCCTTGTCCCTAGAGCCAAACACTGCTCTTTCCGAGCCAGTTTCAGTAGGTTCGGACCTTGCCTCATGATGGCGGCGCCGCCAGTGGGCATCTCAAAGATCTGCTCCTTCGGGGACTCCCAGGTTATCACGTAGAACTCTTCGACCTGGGCCTTTCGAAGTAGACCGCCGGTGCTGCCGCCGAAGATTGGGGAGGGAGTGTTTGGGTCGAGCTCCGGCGGGGTGAACCCCACCGGTGCCGCTTCTTTGGTGGGTGCCTCGGTTTTCTCGACGGAGGCTTTGATGGCGGTGCGCGGTGGTGGTGCGGTGGACTTGAGTGGGGAAGGGGTTGTGAATGAGGATTGTTTCCATAATGGGGATGGTTTAGGGTTGGAGAGAGATGGGGTGAAGAAGGAAGCTTGGGTTGCCATGGCCATGGCGGAGTTTTGGGTGGAGGAGGTTTTGGTGGTGATGGATGGTTTACCTGCCCGGGCGGCCGCTCGA
>EnsVib0034
TCGAGCGGCCGCCCGGGCAGGTGTACTGATTAGTGTTAACCAATTCTTATTTTTATGATGATTTGAAAACCCGTACAATATTGATTATGATCGACATGGTGCTATATTAATTACTAAAACCCATAAGTTAATTGTAAGTGTCTAATTGTATACAGACTCCTCAACACATTTCTATTACACTCCCCCCTCAAATATTAAAGTTTCATAGTATGATCTTGTGTATGTTTTTACTCGTTCATGTGTTTATTTGAACTTGTTTGTGTATTCATCGGTCTATTTGTTGTTTTGTTTGCAGATGCTAAGAGGTTGATTGGTAGAAGATTCTCTGATGCCCCGGTACAGCACGACGTGAAGCAGTGGCCCTTCAAGGTCATTGGTGGTCAAGGCGACAAGCCGAAGGTTGTGGTGCGCTACAAAGGTGAGGAGAAGCAATTTGCCGCGGAGGAGATCTCATCTATGGTTCTCATGAAGATGCGCGAGATTGCTGAGGTCCACGTTGGATTGCCAGTGAAGAATGCTGTCATTACTGTCCCTGCCTGTTTCAATTCCGCCCAACGACAGGCTACCAATGATTCTGGATTTATTGCTGGACTCCATGTGATGCGTATCATCAACGAGACCACAGCTACTGCCATTGCTTATTGCTTGCAAAAGGAGGCGCGTACCTCGGCCGCGACCACACT
>EnsVib0035
CTAATACGACTCACTATAGGGCTCGAGCGGCCGCCCGGGCAGGTACTCTGTGGAGCTTAGCTCTGCCGCCTACGACCTGCAGTGGCGTTTCGACCACCAGGCATTGCCGGCCGACCTCATTAGCAGAGGAATGGCTGTGGAAGATCCAACAGCTCCACATGGCGTAAAGCTTACAATTGAAGACTACCCCTTTGCTAATGATGGTCTAGTCCTTTGGGACGCCATCAAGCAATGGGTTACGGACTACGTCAACCACTACTATAGCACTGCAAGCCTTGTAGAATCCGACACCGAGCTCCAAGCATGGTGGACCGAAATTCGAACAGTAGGCCACGGTGACAAGAAGGACGAGCCATGGTGGCCGGACCTCAAAACCCCCGAAGACCTCATTGGAATCCTCACCACCATTATATGGGTAACCTCGGCCGCGACCACGCTGCCCTATAGTGAGTCGTATTAG
>EnsVib0036
ACACACTAGCGTGGTCGCGGCCGAGGTACCATTGAAGAACTTATTCTCTTCACGGATGCAATCGAGAGGTGGGATAGCAGTGCCTTAGATCAACTACCAGAGTCCGACACCGAGCTCCAAGCATGGTGGACCGAAATTCGAACAGTAGGCCACGGTGACAAGAAGGACGAGCCATGGTGGCCGGACCTCAAAACCCCCGAAGACCTCATTGGAATCCTCACCACCATTATATGGGTAACCTCGGGCCACCATTCCGCGGTCAACTTTGGACAATATACTTATGGAGGCTATTTCCCAAACAGACCCACAATTGCCAGGACTAAAATACCCTGTGAGGATCCGTCAGACGAAGAGTGGAAGACCTTCATAAACAGGCCGGAGGACGAGCTGTTGTCGTGCTTCCCGTCGCAGATTCAAGCGACGAAAGTTATGGCCATCTTGGACGTGTTGTCGAATCATTCTCCCGACGAAGAGTACCTGCCCGGGCGGCCGCTCGA
>EnsVib0037
CTAATACGACTCACTATAGGGCTCGAGCGGCCGCCCGGGCAGGTTGAGGCAGGATTTGTACGACAAGGATCGCGTAATAGTGGAGCTCGAAGATAAGGTTTCGCAACTCCAACAGGCCTATCAGGAGGCCGAATTGCGCTTCAAGATTACTCGTGAAGATAATATGAAGCTTTCAAAGGAGCGAGATTCGTTGGCCATGACGGCAAAGAAACTAGGGCGTGATTTGGCAAAGTTGGAGACGTTCAAGAGACAATTGGTGCAATCGTTAAATGACGATGTTTCATCTCAAGCTGAAACTGTTGATATAGGGACTTGTGATCAACCAGTTCCCAAAGCCTATCCTTCAAAAGAGGAGGAGGCGAATGGCTACACCACACAACATTCTTTCAGTGGTTCCTCAGAAAGTAGAAACATTACGGATGATGCCTCAACGCAAACCGCACAAAGATTTTCTCTGACACCATATATCACACCCCGGCTTACTCCAACTGGAACTCCAAAAACTCTCTCCACGAGTGTGTCCCCCAGAAGGTATTCTGCTGTTGGATCTCCTCAGAAAACCTCGGGAACCACATCTCCAACAAAAACTCAATACGAAGGCAGTGCTGGACTGTCTTCATGGTACCTCGGCCGCGACCACGCT
>EnsVib0038
TCGAGCGGCCGCCCGGGCAGGTACTTGGTTTTTCCGCATAGTTACTATGCTGTTCTCTGTTTTTTTCTCTATTCTAGATATGTATAGGTATGGTATATGCTTTGTTAGTTATTTTGTTGGCAATCGATATTCTGTGATTTTTATTTTGTTAG
>EnsVib0039
AGCGTGGTCGCGGCCGAGGTTCTTGACTACAAAACCCCTGAGGGAGCAGCTCTGAAAAGCCCATCGGGCCAGAAATATGACGCTGTGATCCACTGCGCCACTGGTATTCCTTGGTCCACTTTTGAGCCCAATTTGAGCGAGAAGGGGATGGTAATCGATCTGTCTCCTGGCCCTAGTGCCTTCTGCACTTTTGTGCTGAAGAAACTCACCTTCTCTAAGAAACAGCTGGTGCCACTGCTTGTAGCTCCCAAAAGTGAGAACCTGGATTATCTTGTTAAGTTGGTTGCAGAAGGGAAGCTTAAGACGGTGGTTGACTCGAGGTTTCCTCTGAGCAAGGCTGAGGATGCTTGGGCTAAGAGCATCGATAGCCATGCCACCGGGAAAATCATCGTGGAGCCCTAGAAGAATAAGTACCTGCCCGGGCGGCCGCTCGA
>EnsVib0040
AGCGTGGTCGCGGCCGAGGTTGAAGGGTATGGGCAAACCATACTTCGTTCTGAAAATCAAAAGGTTGACTGGGCTGATAGGTTTTATATGATAACCAACCCTACCCATAGAAGGAAATCACACCTCCTGCCAGAGCTCCCTTCATCTCTAAGGGAGACCTTGGAATCGTACCTGCCCGGGCGGCCGCTCGAGCCCTATAGTGAGTCGTATTA
>EnsVib0041
CTTCGAGCGGCCGCCCGGGCAGGTCAACGAGGCCCTGTATCTTCGGATGGACATGCCTGGTGTTGACAAGGAGAAGGTGAAAATCTCCGTGGAGCACAACACACTAATTATCAGAGGAGAAGGTGAGAAAGAGTCGGAGGAGGAAGAGAGCAGACGGAGATATTCAAGCAGGTTGGATCTGCCTCTGGATCTCTACAAGGTTGATGAGATCAAGGCGGAAATGAAGAATGGCGTTCTGAAAGTCAAAGTTCCTAAAGTGAGAGAAGAAGAGAGGAAGGATGTGTTTCAGGTTAAGGTTGAATGAGTTCTAATTTGCATGATGGAGGTTTTCTATGCTTGTGGTTTGGTGTACCTCGGCCGCGACCACGCTAGTGTGT
>EnsVib0042
CTAATACGACTCACTATAGGGCTCGAGCGGCCGCCCGGGCAGGTACAGATGAGGTTGCGATCACCATACACATTGTCAACACGTCCTGTGGTTGGCCAGAACTTGGAAGACCGGAGCCAGGAAGCAGGGAAGGCTGCATCTTCCCGAGAGTAAGGTCTCGTCCACTTGTCGGCCATGAGGAGTGATGGTGGATGAGGAGCTCCCTTGAGAAGATTGTTGTTAGCATCAGCTTTTCCTTTCTCAATAAGTGCAATTTCTTCCCTAATGGAGATAAGAGCATCACAAAACCTATCTAACTCGGCCTTGCTTTCACTTTCAGTGGGTTCAATCATGAGTGTTCCTGGAACTGGCCATGACATTGTTGGTCCATGAAATCCATAGTCCATAAGACGTTTAGCGACATCTTCAGGCTCTATCCCAGCAGTATTCTTGAAACCCCTCAAATCGACAATAAATTCATGGGCAACCGTTCCATTGACACCACGGAAAAGAATAGGGTACCTCGGCCGCGACCACGCTGCCCTATAGTGAGTCGTATTAG
>EnsVib0043
CTTCGAGCGGCCGCCCGGGCAGGTACAGCAACAGTGGGCACTCTATGGTGACGGCACCATCCGACTAAATATTGATCGTAGCCTATGCGTGACCTCCGATGGCCACAGCTCCGATGCTGTCATCATCCTCCTTCGATGCCAAGGGATAGGCAACCAGCGCTGGGTATTCAATGCCGACGGCACCATCTTAAACCCAAATGCTAACCTAGTTATGGACGTCAAACAAAGCAATGTCACTCTTCGAGAAATCATTCTCTATCGGTCCACTCGGACTCCTAACCAGCAATGGCTGACATACAGCATACCAAACTAGATCTGGTTATTATGTTCTATCCACACATATAGCTAGCATTATTAATGTCTGTTAACATTAACGTGTATGCTCTTATAATAAGTGTGGAGATTTGTAACCACTATGCTTAAATAATGTACCTCGGCCGCGACCACGCTAGTG
>EnsVib0044
AGCGTGGTCGCGGCCGAGGTTGGAGAACGGTGTGCTCACGGTGACTGTGCCCAAAGAGGAAGTCAAAAAGCCTGATGTCAAGTCCATTCAGATCTCTGGTTGATCAATGAGTTCGTGACTCATGTCGTCTCTAACTAGTACCTGCCCGGGCGGCCGCTCGA
>EnsVib0045
TAATACGACTCACTATAGGGCTCGAGGGGCCGCCCGGGCAGGTACACACGAGCCGAGTACGAGACCATGCCGGAGTGGAAGGTCGACTGCCTGCTCGCCGAGTACGGCCTTCCCGCCGCCGGAGACGTGAACCAGAAGAGGAAGTTCGCCATGGGAGCTTTCCTGTGGCATCACTAAATTAATTTGTCATACGGATTCTAATATTTGTGAATTTTATTATGCTATGCGTGGGTAAATCATGCTTATAAATATTTCCTTTTTGTGGTGTAGTAATAGAAAAACTAATTATGTATTATTATGATGATAGGGAAAATATTATTATTGGTGGTGGTACCTCGGCCGCGACCA
>EnsVib0046
TTTGTCTATCTACAATAGACACTCTCTCTCTCTTAAAGCTCCTGCGCCTCGTCAGAGTAGGCAACCACTCCATCTCTCTCAAAAATCAAGCTTCCTAGGGTTCAGCCATCCCAGTCTCAGAGTTTCGATCGACTCTAAAGAGATGATGAACAAGAATCGTCGCCGAGGGTTTGGTCCTGTTTGTTACTCTGCGCCTCTCACACCTCGTAACCTTCAATGGATCTTCACCGTTTCATCCGCGGTTTTAATGTTTGCAAGGGGCACTGCAATTCAGAAATCCTTTATTGTTCCTTTATTTGCTCTACAAGCTCCTACAAGCATCATCTCATGGATCAAGGGCGAATATGGGATTTGGACTGCATTCTTGACAATTCTTGTTCGTCTCTTTTTTATTCCTGGTGAACTGGAGTTACCTTTTATGGCATCTTTCCTTTCCTGATAATATCGGCTGCTTCGCGGTACCTGCCCGGGCGGCCGCTCGA
>EnsVib0047
AGCGTGGTCGCGGCCGAGGTACCCAGTGGTTGTGAGGTTCAACAAAGTGAACTATGCGAATGTATCAACAAACAACTATGCATTGGATGAGATCCAAGAAGTTTAAATCTGAGTGTGTTGTGCCACTATGTTTTTATTTATAGTATTCCACTGTCATTGGTGTCTCCTGCTAAATAGCTCGTCTCATTCTTATCAATGTGTACCTGCCCGGGCGGCCGCTCGAGCGTGGTCGCGGCCGAGGTACTACTTGCACCAAGTAGTCTCCACAAACACTAAATCTTCAGAAACACCAGCACATGTGTTTATACTAGATGGTAAAACAAAAGGTCGGAAATGTTTTTT
>EnsVib0048
AGCGTGGTCGCGGCCGAGGTACTACAACTCAGTTGACAATCACTTTGCCAACCATGCCAGCTCCCTGGTGAGGAGAACAGTAGAAACTGTAAGTCCCTTTTTCAGTCAAGGTCACTGAGTAAGTCTCACCTGGTGCATTCAGGAGGTCCTCTTCACTCATGGAGATCTTTGACACGTCGACACCCGACGGAACCTCGTCCTCGTCGAAAACAATGTTGTGAGGAAACCCAGCATTGTTCTTGAACACAATCTTCTCTCCCGAGGGTACAGAGAAGCTGCCCGGAACGAAAGCCAAGGACCCGTCATCGCCACCGAGCAAGATCTCAATGGCCAGCGCATTGCTGGCGAGCAATGCGCTGGCCGCGGTGGCGGCGACGGCGAGACCCACTTCTTTGAGGGAAGCCTTCACGGCTAGTCTCGGGAATGGGGTGGTGGCTGCCACCACCTTGGCGGTGGTGGTGGTTCCGCCGCCTCTTGTAGTGGCTGACTTTAAGCCGGTGAATGATGGGATGACAACGGCGGCGGAGGTGATACACCTCGGCCGCGACCACGCT
>EnsVib0049
CTAATACGACTCACTATAGGGCAGGTGGTCGGGCGAGGTGACGGTGTGGCTGGTGACGAAGGAGTGGGTGTCACTGCCGGTGACGCACCCGGCGTTCACGTGCCGGGTTAGGGTCACGTGCGGGAAGGAGATGAACTCACTGACTACGCTGCCTTGTGATGTGTGGAGGATGGACGGAGGGGGTTTTGCATGGAGGTTGGATCTCAAGGCTGCGCTCTGTTTGGGTCGGTAAAAACCATTTATACCCTTTAATTGAACACTCTTCCAAGCCCCTACTAGTCTAGTACCTGCCCAACATGGCCATGGCAACCCAAGCTTCCCTCTTCACCCCAACTCTCTCCAACCCAAAATCACCATGGAAACAATCATCCATCTCCTCCTTCACCATCCCCAAGCCACTCAAATCCACCACACTGCCACCGCGCACCGCCATCAAGGCGTCGTCTGAGTTAGCCGAGACACCCACGAAAGAGGCACCGGCAGGCTTCACCCCACCGGAATTGGACCCAAACACCCCTCCCCGATCTTCGGCGGCAGTACCTCGGCCGCGACCACGCT
>EnsVib0050
ACACACTTCGAGCGGCCGCCCGGGCAGGTACTGACTGGATGATTTCGTGGGTGGTGGGAGGGCGTGAATTGAAGAACAAGGTCTACACTGAGTTTCGTAAGGCTGGCGGTTTCCCTCTTGAGGATAGGGTTGTCTGGGATGAAATCTATGCGGCGTTGATTTCTTCAGATTCTTCCAACCAGGGCCACGCCAAATGTGCCATCGGGAAACTCATGGCAGATGTTTCGATTGACGATGACACTAGCAGTACCTGCCCGGGCGGCCGCTCGGGCAGGTACTCGGCTTTCCCCGCATCGTGATCGAGTTCATCTTGTTCCACTATGTCGAGATCAGACGATGGCAAGACATCAAGAACCCAGGAAGTGTCAACCAAGACCCAATCTTCAAGAGCTACAGCCTGCCTCCCAATGAGGTGGGCTACCCCGGAGGCATCTTCAATCCCCTCAACTTTGCACCCACTCTCGAGGCCAAGGAGAAAGAGCTTGCCAATGGGAGATTGGCAATGTTGGCATTCTTAGGGTTTGTGGTTCAACACAATGTCACCGGAAAAGGACCATTTGAAAACCTTTTGCAGCACCTCTCTGACCCATGGCACAACACAATTATCCAAACTCTCGGGGGTTACTAGAATATGGCATAGACATAAATTTGAATATCTTGTGTACCTCGGCCGCGACCACGC
>EnsVib0051
TACCGCGAAGCAGCCGATATTATCAGGAAAGGAAAGATGTGCTGCCTCTTCATCAATGATCTTGATGCCGGAGCTGGTCGACTCGGTGGGACCACCCAATACACTGTGAACAACCAGATGGTTAATGCCACCCTCATGAACATAGCCGATAACCCAACAAATGTCCAGCTCCCCGGAATGTACAACAAGGAGGATAATCCCCGTCGTCCCACTCATCGTCACCGGTAATGACTTCTCGACCTTATATGCTCCTCTCATTCGTGACGGTCGTATGGAGAAATTCTACTGGGCCCCCACCAGGGATGATCGGATCGGTGTTTGTCTCGGTATTTTCCGCTCCGATAATGTCCCCAAAGAAGATGTTGTCAAGATTGTTGACACCTTCCCTGGCCAATCCATTGATTTCTTTGGTGCCTTGAGGGCGAGAGTGTACCTCGGCCGCGACCACGC
>EnsVib0052
TCGAGCGGCCGCCCGGGCAGGTACCTCCCCTCCGATAGACTGGTTCCTTCCTGGGAAGGTCATTGCATCCTCGAATAGTCGGTCCATGGTGTCCAACATTTGCCGCATTGTCCTCATTGGAGACCAGGGGTCCAAAAGACCGAAAGGTGAAATATCAACGGCCAAACGCTGGGACCTCGGCCGCGACCACGCTAGTGTGT
>EnsVib0053
TAATACGACTCACTATAGGGCTCGAGCGGCCGCCCGGGCAGGTACCAAACCAGACCAAACAGCGATTAACCTCCGAATCCATAAAGAGTCCTCCCCTGCCTCTTCAGAGCATAGACCACGTCCATCGCCGTCACCGTCTTTCTCCTCGCGTGCTCAGTGTAGGTCACGGCGTCGCGAATCACGTTCTCGAGAAAGATCTTGAGGACGCCCCGGGTCTCTTCGTAGATGAGCCCACTGATCCTCTTAACTCCACCCCTTCTTGCCAGACGCCTAATTGCCGGCTTCGTAATGCCCTGGATGTTGTCCCTCAGGACCTTCCTGTGACGCTTCGCGCCGCCCTTGCCCAGCCCCTTGCCGCCCTTTCCTCGACCGGACATTTTTCTTTTTCCACCTCGGCCGCGACCACGC
>EnsVib0054
AGCGTGGTCGCGGCCGAGGTGACAGAGGCGGCCATAGTGGTCGCGGCGATCAAGGAAATCGAGGAGGTGCACAAGGCGGTCGCACTGATCGAACGTGCTATGCATGTGGCCAAGTGGGACACCAGAAACGCGAATGCCCGACCCTCAAGCCCCAGCTCGATCGAGGCAGGCAGCAAAACCAAGGTGGCCAGCAGCAAGACAACCGCCAGAACAACGGACCTTATCAAGACCAGCGTTCGGCAACGTCTGCATCTCCGAATCGCAACCAGCGCGGGCAGTCGCAGCAATCATCGCAGCCACAGCACTCCCCACCTGCGAAGAGCAAGAACAAGAACCGCAAGCAACGAGCGCGAGAGAAGAAGGAAAAGGAACGCGAGCAGCAACAGCAGCAGGCTCAACAGCAGCAGCACGGCCAACAGCAACAACAACAGCAGCAGCATCATCAAGCACAGCAACACGCGTCACCCGCTCCTACTGCTCCAGCAGTGCCAGCGAATACAAATGCATATGTCAACAACAGTGCTGCAGGCTGGCCACAGCAGTACCTGCCCGGGCGGCCGCTCGA
>EnsVib0055
AGCGTGGTCGCGGCCGAGGTACCCGTGTAGTTGGCTTGGAACCACGCACCCATCACGGCCAACATGGCCAATCTCCCATTTTTGATCTCCTTTGTCCTCAATTCCTTGATTTTCTCAGGAGAACCACTTCCCCAGCCCAGTGGGTCGAACCATAAGCCACCCGGGTAGCCGACATCTGTCCCCGTGAGCTTGTTGTTGGGGGAAGATGGGGGTCCTCGTTCACACACCCTGGCTTGATTATGTCTGCCCACCTTCTTCCTTCAGCCCAACCTATCAAAATCACCTGCCCGGGCGCGCTCGACGACAAAGAGAGTGGTTTTGTCGGTGAAGTACCTCGG
>EnsVib0056
TCGAGCGGCCGCCCGGGCAGGTACCTCCCCAAACTATTAATATTGTAAAAAATCCTCGAACTATCCCATTCATTTGCATTTTCTCCCATCTCGCTAAAAACGGTTTTTAGCAACACTTTTTAGCAATACAAGGGGGTATTTGCAACTTTTCATAATTTAGGGGGATATTTTCAAGCTAGGGAGAGATTTTCAATCAGGGGATCTTTTACATTTTACCCAAAGAAAAACTTCAAAACCAAGTATATTTCACACAAGTTTCAGGGAAAAGTGACGAGGATCTTGAAAGGGATATTGTTACTGATGTCTAACCAAGGATAAATGAAGAGAGATTTCCAAAGCGCGTGGACAACAGAGATCTAGGCGGTAGTTTCCTTCTACGCTCGTTATGGCCAGCTAGGCGTCTGCGGCAACTTCGTTTTCCTTGGTCAAACTCAGGCAGTTGATGGAACCTGCTGCACTGCTGGCAGAACCTCTGCTGAAGACCTGCTACAATGACCATAGGTGACTTGGAATGCATACCACATACTTTATGCCTTGAATAGTAGGCTTTAACATCACTCAGATCTGCTTTACACCCTTCGACCTGACACCTCGGCCGCGACCACGCT
>EnsVib0057
AGCGTGGTCGCGGCCGAGGTGGTGAAGAGAAGAAAGAGGAGGAAAAGAAAGAAGAAGAAAAGAAGGAAGCAGAAGAGAAGAAAGATGAAAAGAAGGAAGAAGTGGCTGAGGAGATTGTGCTCAAGGTTGATATGCATTGCGAGGCTTGTGCCAGAAAAGTTGCAAGATCCTTGAGAGGATTCCAAGGAGTGGAGGATGTAACAGCGGATTGCAAAGCCAGTAAGGTGGTAGTAAAAGGAAAAACAGCAGACCCGATAAAGGTGTGCCAGAGAATTCAAAAGAAAAGTGGCCGAAAAGTTGACATCATTTCACCTTTACCCAAACCTCCTCAGCCCGAACCCACCAACAAGGAGGAGCAAATTAAGGAACCCAAACAAGATAACAAACAAGAGCCACCTGCTGTTATCACAGTCGTGTTAAAAGTTGGAATGCATTGTGATGCATGCGCTCAAGCTTTGCAAAAGCGAATCAGGAAGATCCAAGGTGTTGAATCGGTTGCAACAGACCTGGCAAAGGATCAAGTAACTGTGAAAGGTGTAGTTGATCCTGCAAAGTTGGTGAATGATGTGTACCTGCCCGGGCGGCCGCTCGA
>EnsVib0058
CTAATACGACTCACTATAGGGCTCGAGCGGCCGCCCGGGCAGGTATCTGTGGAAGCTTACGCTCAAGATTCAAGCTGGCATGTGCCCATTATGGCTATGACTGCTGATGTGATTCAAGCTACAAACGAAGAATGCCTGAAATGGGGAATGGATGGATATGTTTCAAAACCGTTTGAAGCTGAACAACTTTACCGTGAAGTTTCACGGTTTTTCATGTAGTGCATTGAATCAGAACCTATGGAGAAGTCTTCTGGTGAAGGCTTTGCTGATCACATAAGCAGCTGTGCCTGTTTTTTGGGGGCCTTTTGCGGTGCTTGAAAGAGTTCTGAGATTTTTCCCAAGAGAATATCATATGTTTCATTGACACGGAGTGTAGATAGAAGTCATTTATTCGATTGTGTAGATTCCATTGTGAGCCAGATAACAAAACCAATTCATTTTTGTAAGCTTGA
>EnsVib0059
CTAATACGACTCACTATAGGGCTCGAGCGGCCGCCCGGGCAGGTGAGAATATTGACTTTATTTTACTATTTTTAGGTATAAAGACTCCTCAAACCAGTAGGAAACCAAAAGTAGTTGTAAAAAAAGAAATATATCAATTAAAACACTAATTAATACATTTTTCAATCATAAATCTCTCTAAATTACTCGTAATTTATTATTATTATTTTTTAATGCACATCATTGGTTTGAGTCTGTATTGGGATTAAATTATTTGTTTATTGTAAAGTATCTAATGGGTGGCGTGCGTTGTTGTCGTGTGTGGTGGCTGAATTTGTGGACAGGCGGAGACACTGATTGAGCTTCTACGGCGACCAAGATCCGGCAAATCCGCTGCCAGGACCCCAGATGTCTCTGTTTAAGTGCCTCCACATGCTCATTGTATTCATAGTCTTTTTCTTTTCTTTTCTTTTCTTTTCTTTTCTTTTTTGG
>EnsVib0060
TAATACGACTCACTATAGGGCTCGAGCGGCCGCCCGGGCAGGTACCAACCGTTCGCGACTAAAGACCCGAAAATATTCGAGAGGTCCGAAGAGTTTGTGGCGGATCGGTTCATTGGCGAGCAGGGAGAGAAGTTATTAAAGCACGTGCTGTGGTCTAACGGCCCAGAGACGGAGTCTCCGAATGTCGGAAACAAGCAGTGCGCAGGGAAGGACTTCGTGGTGTTGGCGTCCAGGTTACTGTTAGTAGAGCTGTTTCTCCGTTACGATTCGTTCGAGATCGAGGTCGCTAAATCGCCGTTGGGTGCGTTGATTACGTTAACTTCTCTGAAGAGAGCAAGTTTCTAAACGTCGTCGCCGGCGATTCTTTACTTTTCCGGCGAGGGGTAATATGGTAAGTGCAGGATGTGGGTTTGGTGGAGGGATGGTCATACTCCTACTGCTTTTGTGGGATATGTGAGTGGATTTACTTTATTGTAGATGGGTCCCTATTCCTTACCTGTATGTACCTCGGCCGCGACCACGCT
>EnsVib0061
CTTGAGCGGCCGCCCGGGCAGGTAGACATGGCTACCACTGTGTTGGGCTTCAAGATATCAATGCCCATCATGATTGCCTCAACAGCCTTTCAGAAAATGGCTCACCCTGAAGGAGAGTATGCAACAGCAAGAGCCGCATCTGCAGCTGGAACAATTATGACATTGTCATCATGGGCCACATCAAGTGTTGAAGAGGTTGCTTCAACAGGACCTGGCATCCGCTTTTTCCAGCTTTATGTGTATAAGGACAGGCAGGTGCCTAGGTTTACTCGCAACAGGAGGAACTTTAATGATCTTGGCAGAGAACAATGGCGCTGGCCTGCGAGTCCGCCTCGTACCAGACCATCGGCGGCTTCCAAACCAGCTGAAGGCGCCACTCAGAAGACAACGCCGGATACTGGAAGCGGTGGGGCTGACGGGCCTCCCAACCACACCGCTCCGGCACCTCGGCCGCGACCACGC
>EnsVib0062
TCGAGCGGCCGCCCGGGCAGGTACTGGTTTTCGGCCAACTGGACTCTCTTCACATTCTCCTGCTCTTGGACAAACATGTTTCCGTACTCGAGCAGCTTCTCGAGTGTCATCTTGGGACTGCTCAAAAGTTGGAGGTCCCTCCTTCGAGTTCACAAGCTTCTTCCCAACGCTCTGGACCCCAACCCCTCCTATCCACTTTCTCACCTCGCCGTCGTACACTCTTGCCCTCAAGGCACACAGGGGAT
>EnsVib0063
TCGAGCGGCCGCCCGGGCAGGTGGACATCTTGCCCCTGCAGCCAGTGGGCCGCTTAGTCTTGAATAAAAACATTGATAACTTTTTTGCAGAAAATGAACAGCTTGCATTCTGTCCTGCTATTATCGTTCCTGGTATCTACTATTCGGACGATAAGCTGCTCCAAACTCGTATATTCTCATATGCCGATACTCAGAGGCACCGTCTTGGGCCAAATTATTTGCAGCTCCCAGTTAATGCTCCAAAATGTGCACATCACAACAATCACCATGAAGGCTTCATGAATTTCATGCACAGGGATGAGGAGGTCAATTACTTCCCTTCGAGGTTTGATCCTGTTCGTCATGCTGAGACACACCCCATTCCTTCTGCTATCTTGACTGGAAAGCGTGATAAGTGCATCATTGAGAAAGAAAACAACTTCAAGCAGCCAGGAGAGAGATACCGTACCTCGGCCGCGACCACGCT
>EnsVib0064
CGAGCGGCCGCCCGGGCAGGTACTGGTGATCGTTGCAATGGTGCCTTTTGCCTCGACGACATCATGGCATGCGCCCCTGGGTGTGGATGCCTTATTATTCCAGGGGTCTGCTATGGGAACTGCTGCTAAGCTATTATGCATATCTTATATATGTAAAATAATGGGGATCGAGTGATGCTTATCTTATATATGTAAAATAATCTTGATCCATGTGTTCTGTATCTACGTAATTGTACGTTGTTTTCTAGTGAAAACTATGCGTACGCTGTGGTGTATAAGCATAATATATACAAAATAATCTCGATCCCGTGTTCTACATTTACATAAATGTACCTCGGCCGCGACCACGC
>EnsVib0065
ATCTCAAAAGTATTCTTCAGTCCTCCCCTTGAAGCCAATTTGCCCGAATGTAAGGGTGATGAACAACCCCAAATGCCAAGTAACCAGCCACAACCAAAACTGAGAAGTGAGAGGAGGACCAGTGGGGAAGTGAGCGAGCTCAGTTCCAATGCTCTGAAAGAAGAGACCTGTCAAGCTGTTTCCATTTATTGCCGGTATGCTCGACGGTGCAAGCCATCCGATCAATCCGAATCCGATCACGCTTAAATCCTTTCGCAACCAATCTCTCTGGAAGCATGTAAACTTCCCGCCTGAAGTTTGTGCTTGCCTTAGAGGATTCCTGGCTGTCACGGGGGATTTCAAAAAGCCTGAACTTAGGCATGGTGAAGAGACCCGAGAAGGGGGTGAGAGGGAAGAAGTGCCCAAGCCCACAATGGTTGTTGCAGTAGCAATGGCTGTTGCCATTTTTGCTTTTTTTACCTCGGCCGCGACCACGCT
>EnsVib0066
AGCGTGGTCGCGGCCGAGGTAGAACCGAGACACGTCAGGACATTGAGTGGGTTTCATCCGTATAGGGTGACCACGTGTGGAGTAATGTAAGACCCAAATGTGGCAATTCCCTAACGGGGGTGACGACGTAGTGGTGATGTAAGACGCAAAAGTGGCAATT
>EnsVib0067
AGCGTGGTCGCGGCCGAGGTACCCGTGTAGTTGGCTTGGAACCACGCACCCATCACGGCCAACATGGCCAATCTCCCATTTTTGTATCTCCTTTGTCCTCAATTCCTTGATTTTCTCAGGAGAACCACTTCCCCACGCCCACGTGGGTCGAACCATAAGCCACCCGGGTAGCCGACATCTGTCCCCGTCGAGCTTGTTGTTGGGGAAGATGGGGTCCGTCGTTCACACACCCTGGCTTGATTATGTCTGCCCACCTTCTTCCTTCAGCCCAACCAATCAAAATCAGCTCGACGACAAGGAGAGTGGTTTTGTCGGTGAAGTACTCTTGTTCACCCGCAGTGTACCAATAAGGG
>EnsVib0068
GGTATGTATTTTGCTGGGGAGAAAATGAAATTAGATGTTGGGGCAGGCTAGAGAAGAAGAAGAAGTCATTGGGGGAGATGGAACAAGAATTTCTGCAAGCACTACAATCTTTCTATTATGAAGGAAAGGCTATCATGTCAAATGAGGAATTTGATAACCTCAAGGAAGAACTAATGTGGGAAGGAAGCAGCGTTGTCATGCTAAGTTCTGATGAACAGAAGTTTCTGGAAGCTTCAATGGCTTATGTATCTGGGAAACCAATATTGACCGACAAAGAGTATGACAAACTGAAAATCCAACTAAAGATGGATGGGAGTGATATTGTGGTTGAAGGTCCACGATGCAGTCTTCGCAGTAGAAAGGTTTACAGTGACCTGTATGTAGACTATCTCAAGATGCTCCTGTTGAACGTCCCTGCTGCTGTAGTTGCATTGACATTA
>EnsVib0069
CTAATACGACTCACTATAGGGCTCGAGCGGCCGCCCGGGCAGGTGCCGAGTCCACCTACGCCACTGACGCTGTGGGCGGCTACGGCGAATCTACCGAATTTGCGGCGGTCACCCCCACCGAGACCCATTACTACAAGAATGAAGAGAAGCAACACAAGAAACACGAACACCTCGGCCGACCTCGGCCGCGACCACGCT
>EnsVib0070
TGTTGGTAGTAAGCAGCGGAGCGGGAAGCAAGGCCATCGAGCCCTTGGCACCATGACTCATCATTTGAACCAGCTAGGGGCACCAAACCCTTGTCAACTTTGATACCGGGGACAATGTTCTGCTACAACAAGGACATCAACCATTTTCTTGCCATCAGTGGTTGATTGGTAAAGAGTCTCCTCAAAGAGGATGGCGCCGGAGATGTACCTGCCCGGGCGGTGAGGTTGGTAGGGTGGCAGCGGACCACCGAGACCGCCGAGGGCTGGCGGAGGGTCTGGCCCTTCACCCATTCGGACTTGTCAAGAACAGGAGATGACTTGAGGAGTGATGCTGAGGCCATTGTGTGTGTGTGTGTGTTTTGCTCAAATTGGCTTGTGTG
>EnsVib0071
TCGAGCGGCCGCCCGGGCAGGTACCTTTCGTCTACAGATTTTACAGCTTCAACCCTTGCACAAATACTTATCTGCGAGGCCAATTCTTTCGCTCAGCTCAGCTACCTCGGCCGCGACCACGC
>EnsVib0072
TCGAGCGGCCGCCCGGGCAGGTGCACGGGTAGGCCTGACCTAGAGCAGATGCTGAGACAATTTGAGAACCAGCACCATGACAAAATCAGAGGATGGGTTGGTTTTTCCGTAAAAATGGCCCACCGGATAACTGCTGGCTCAGACATATTGTTGATGCCATTAAGATTTGAGCCTTGTGGGCTGAATCAGCTCTATGCTATGAACTATGGGACAGTTCCAGTTGTGCATGCTGTGGGTGGACTTAGAGATACTGTGCAGCCTTTTGATCCTTATAACGAGTCAGGGGTTGGGTGGACTTTTGATAGAGCCGAGTCGAGTCGGCTGATTCATGCATTGGGAAACTGCTTGTTCACTTACCGTGAGTACAAGAATAGTTGGGAAGGGATTCAGAGACGCGGGATGATGCAAGACCTCGGCCGCGACCACGCT
>EnsVib0073
AGCGTGGTCGCGGCCGAGGTACATCCTGAACGCCTCCCTCAGCTCCTCCTCCCCGCCGGCCTCCATTAGCTTGGCAAAGTCGTCCAGCCCCAACTGTCCGTCTCCGTCAGAATCGACCTGCCCGGGCGGCCGCTC
>EnsVib0074
TCGAGCGGCCGCCCGGGCAGGTACTAATCCAAGTCTATGAAGGTGAAAGAGCGAGAACGAAAGACAACAACCTCCTCGGGAAATTCGAGCTCACCGGAATCCCGCCGGCGCCGAGAGGCGTCCCTCAGATTAACGTCTGCTTCGACATCGACGCCAATGGTATACTGAATGTATCCGCGGAAGATAAAACTGCTGGTGTCAAGAACAGAATTACTATTACCAATGACAAAGGAAGATTGAGCAAGGATGAGATTGAAAAAATGGTGAAGGAGGCTGAGAAGTATAAGGCGGAGGATGAAGAGGTGAAGAAGAAGGTGGAAGCGAAGAACGCATTAGAAAATTATGCTTACAATATGAGAAATACGGTCCGGGATGAGAAATTCGGGTCGAAGTTGGACCCGGATGATAAGAAGAAGATCGAGAAGGCGGTGGAGGAGACCATGGAATGGCTGGAGCAGAACCAGTTGGCGGAGGTTGATGAGCTGGAATACAAGCTTAAAGAGTTGGAGGGGCTGTGTAATCCCATTATTTCCAAGATGTATCAAGGCGGTGGTGGCGGTGATGTGCCGATGGGCGGCGGAGATGACATGCATGGTGGTGGTGGGTATGGTGGTTCTGGTGGCGCTAGTGGTGGTGCTGGGCCGAAGATTGAAGAGGTTGATTAAGTGTGATTAAGGGGCCTGGGTTTATGATGGTCTG
>EnsVib0075
AGCGTGGTCGCGGCCGAGGTACTTTCCTTCGTGCTCGTGCTATTGGATTAATGCCTATGATTGATCAGGGTGAAAAGGATGACAAAATTATTGCAGTATGTGCTGACGACCCCGAGTTCCGCCATTACACGGACATCAAGGAACTTCCTCCGCATCGCCTTGCTGAGATACGCCGGTTCTTTGAGGACTACAAAAAGAACGAGAACAAGTCTGTTGCAGTGAATGACTTTTTGCCTGCTGATGCTGCTATTGAAGCTATCAAGTACTCCATGGATCTGTATGCTTCTTACATTGTGGAAAGCCTGAGGCAGTGATCTACTTCAAGACTGACTTGTGGATGTGACCAAAATTTGTTATTGAATTAGAAAGGCTGATAGACTTGTTGCAGCATTGACTGTCTGTCTGAACTTGTGATGTTTATGTTAGTCATCTCGGTATTAACAGCATTTATGTGACGATATCGTGTTGTATTTAATTAAGCTTACTGGTACCTGCCCGGGCGGCCGCTCGAGCCCTATAGTGAGTCGTATTAG
>EnsVib0076
AGCGTGGTCGCGGCCGAGGTACCAACAATCTCAGCACCAAGCCCTGATCCCTTCGGTGTAGCCGTGGGCGTACGACGTTAGCCCCACCACCACTGCAACTGGTACTCGGAACTCTGGAACCCCTTCACCACACCCGCACCACATATCGCTCCAAGGCACTGCATCACCATGTAGAACACTGCACCTGCCCGGGCGGCCGCTCG
>EnsVib0077
TCGAGGGGCCGCCCGGGCAGGTACTACAAATACTTGGATAAACGTAGTCATGCCAACCCAAAATTCAACATGTACAAGGAGCAAGAATTACGGGCTGATGGCACTACCGAAAAAGAAGGAAATAGTTACTGTGCTGCCTCCGAGGAAACTATTAAGAAGAAAAGAAAAAGAAGAAGTGATGAGAGTGACAGCAGTGCTGTAGAAGATCAATCTGAAGCTACAGATAAAAGACCTGATTGAAAATAGCTAAGAAATACTGAGGTATTAGCAAATAGATAT
>EnsVib0078
TCGAGCGGCCGCCCGGGCAGGTACCTTATTAGCCAAGATTCTCATTACTCCAAATCCAGCCTCCATAAAGAAGGATGCTCAAACAGATAACTCTGTTCTAGAAATTAAAATACCATCAGTGTCTGCATAAAGCCATTCCCCGTCGCAGATTCTAGTCCCGGCAATGGTTATTGGAACGTGTTTCTCTCCAATCCCCTTCTTATTAGCTTTCATTGGATGAGAAGCAAGAGCCCTCACCCCAATATCGCAACCATTGATTTCATCAACATCCCTTATACAGCCATTCGCCAATATACCTGCCCATCCATTATTCTGAGCTTGTACCACAGGATTGCCCCCCAATATTGCACACCGCAAACTTCACCCCCATCAACGACCAGAACTCTGCCACCTCGGCCGCGACCACGC
>EnsVib0079
AGCGTGGTCGCGGCCGAGGTACTTTAGTTACTTTTCGTCCGGCGCATTGCTGACCGATACTATTGGCGGTAAGGATCAGTTTAATGGCTGCCATTTTCATGGTGTTAGCATTGATATTGACGGCGTTAGAGGGAGGAATGGTGGCCACAAGCACCATGGCCATCACCACTACCACCAGACTAATTTTCTTGCTCTCCATCTCTTCTTTCACCTGCCCGGGCGGCCGCGACCACGCTAGTGTGT
>EnsVib0080
AGCGTGGTCGCGGCCGAGGTACGATGCTCTAAGACGAAGATCATTTTGGACATAAGGCCAAGCCTTCTTGTCGATAAATGACTTGACGTTAACGATTTCCTTTGCCGACTCCTTTGCTCTCTGTGCTGCCTCGGCCGGTGACAGTGCTTGAAGGAAAAATCGTTCCTTCAGTGGTAAGTCGAGGTCTCTAGCCTCATCTGAGTTCAGAGTTCCAGGCAGTCCACCAGAGGGTGGCGGAGCTGGCCCAACCTTGATAGGTTTGGCGTCGGCAAGCACAGCTTGGACAAAAGACCCAGAGGCCAGCCCGGTTGCAATCAGGCCCAATACGGCCCGACGATTGGTTTCGGGCTCCGCCGAACCCTGGTGGGCACTAACAGTGAACCCTGATCGTGCCACCGCAATCCGGCCGTTGCCGGCGGTGCTCAAGCGGGTTGAGCCACTGAGATAGAGGCTACCTTCCAAGACAGCCTGAGAGGAGGAGCCACGTAAGCCAGCCATTGAAGCCATAGCTTGAGCCACCTGCCCGGGCGGCCGCTCG
>EnsVib0081
AGCGTGGTCGCGGCCGAGGTACAATGCGGAGAAGAGGGGAAAACGACAGGTCATGATCAGGCCTTCGTCAAAAGTGATTATCAAGTTTCTCATTGTTATGCAGAAGCATGGTTACATTGGAGAGTTTGAGTATGTCGATGACCATAGATCTGGAAAAATTGTGGTTGAATTGAATGGAAGGCTGAACAAATGTGGGGTTATTAGTCCCCGATTTGACGTTGGGGTCAAAGAAATTGAGCCTTGGACTGCAAGACTGCTCCCCTCAAGACAGTTTGGGTATATTGTGCTGACGACATCTGCTGGCATCATGGATCACGAAGAAGCTAGAAGAAAGAATGTTGGTGGGAAAGTACTTGGCTTCTTTTACTAAGCAGAGATTTTGGTGGATTTTGTTGAAATTCTACGCTAGTGATTTGCACCCTTTCTTTTGGTCCGAAGAAAAAGGGATCATGTTCTATGTTTAAATTTTGCATTTTGGATAATTTCATGCTTTTTGTTTGATATTGTCCTGTTATGACGCATTTTAAGATTATTAATTGTTAAAAACTTC
>EnsVib0082
AGCGTGGTCGCGGCCGAGGTACAGTTTTCTTCTTTTCTCTCCATTTGTTTTTCGCTTTTCCTTTGCACTTTCCTGTTTTTTCTTCCCTTTATACACAAACACAAAAGCCAAAAAAGAAAAGAAAA
>EnsVib0083
AGCGTGGTCGCGGCCGAGGTGACTGACCAATGAGTTTTTCCTTCAGGGTCGACATATACTGCATCACTATACTCTTTGGTTTGCCTGGGTCTATATTGAATAGTCCAACCTGCCTTCATAAGTATGTCAATTATTTGCTCTCTCACTAACTGCTGTTCTTGCCTACGCCCCATTTCCCCTTTATAGTGCTTTATCATTTTCAGCTTCTTCCCAGTACCTGCCCGGGCGGCCGCCCGGGCAGGTACCAATTGTCCTGGGAGATGGCGGCATAGCGAGCGAGGCCCCAGGCAGCTTCCTTCACGGCCAAGGCAGATGGACCATTGGGAATGCTCACAACAGCACCTGCCCGGGCGGCCGCTCG
>EnsVib0084
ATTATGTGCTGCTTAGTAAATAGGAATAATCGAAACTGAGTCATAGTTTCGTTAATTATTGTTACGAGATCGAAAAAAGCAGTATGTTAATGGAATTGCAGTGGAAGGAGATAGTGTACCTCGGCCCGACCACGCTTTCGAGCGGCCGCCCGGGCAGGTACAAAAGGCATTTTTGTGACAACTCCGTCATTTAACTTTCCGCGAATCACAATCTTGACTTTGGTCCCTGCCTTGTGGGACCCAGATTTCACATACCCCATGGCTATGTTCTTCTTGAGGCAGGGGCTAAATCCACCACTGGTAACCTCCCCAATGCTTTCTCCCTTCTCATTCTGAATCTCACTGTGGCTTCTAGGAGGTGGGCCCGAGGAGAAAAACCCGACCCGCCTGATTGATGGGCCATCCGCAATTTGTTTAAGTATCACCTCGGCCGCGACCAC
>EnsVib0085
CGAGCGGCCGCCCGGGCAGGTACTGGTCGGCCAACTGGACTCTCTTCACATTCTCCTAGACTACTTGGACAAACATGTTTCCGTACTCGAGCAGCTTCTCGAGTGTCATCTTGGGCTGCTCAAAAGTTGGAGGTCCCTCCTTCGAGTTCACAAGCTTCTTCCCAACGCTCTGGACCCCAACCCTCCTACTCCACTTTCTCACCTCGTCGTCGACCTCGGCCGCGACCACGC
>EnsVib0086
TCGAGCGGCCGCCCGGGCAGGTACCGCGAAGCAGCCGATATTATCAGGAAAGGAAAGATGTGCTGCCTCTTCATCAATGATCTTGATGCCGGAGCTGGTCGACTCGGTGGGACCTACCCAATACACTGTGAACAACCAGATGGTTAATGCCACCCTCATGAACATAGCCGATAACCCAACAAATGTCCAGCTCCCCGGAATGTACAACAAGCCAAAACCACCGATTTTCAAGCCTCCACCGGTTCCTATATACAAAAAGCCACTTCCACCTCCTGCTCCAATTCACAAACCCAAACCACCAGTTTTCAAGCCTCCTCCGGTTCCTATTTACAAACCAAAACCACCCATTCCCATCTACAAACCAAAACCACCAATCTTCAAGCCTCCTCCGATCCCAAAGGTCTGTCCGCCGCCGGTTCCAATATAC
>EnsVib0087
AGCGTGGTCGCGGCCGACGGTACAATTATGTAGAGTACAGAACACGAGATCGAGATTATTTTATATATCCCATATATATATAAGATAAGATAAGCATCCCTCAATCCCCGTTCGACTTATCGGCCTACTCTAACCTTAGCAGCAAGTCCCATAGCAGAACCCAACAAGGCATCCACACCCAGGGGCGCATGCCATGATGTTGTCGAAACAAGTTTCACACCTGCCCGGGCGGCCGTGAAGGAAGCTGCCTGGGGCCTCGCTCGCTATGCCGCCATCTCCCAAGACAATGGGTTGGTACCAATTGTGGAGCCTGAAATCTTGCTCGACGGTGAACATGGGATCGATAGGACATTCGAAGTGGCCCAGAAAGTATGGGCAGAGGTGTTCTTCTACATGGCCGAGAACAATGTGTTGTTTGAAGGAATCCTCCTCAAGCCCAGCATGGTCACCCCTGGTGTTGAATGC
>EnsVib0088
AGCGTGGTCGCGGCCGAGGTACTAAAAAACATACCCTTCTTCTTTCACGCTATTTACAATTATATTCACAAAAACCCCAAACAAGCCAACAAAGACTCCGAAGTCCCTACCAACAAAGCAAAACAATAGTGGTTGAGTAGGAGCGGCGGCGTCTTCTACGAGATGCACCTCATCGAGTACAGTGGGCACAGGGGAATCCAGCGCGGGCGCAGCGTAGACCCTAGGGAGATCGCTCTCCAAACCGTAGTCCATCATCGGACGGTACCTCGCCCGGGCGGCCGCTCGA
>EnsVib0089
TCGAGCGGCCGCCCGGGCAGGTACTCAAGCAACTTTTCTACTGTCATTTTGGGCTGCTCGAAAGTTGGGGGTCCTTCCTTTGAGTTCACCAATTTCTTCCCGATGCTATCTACCCCAACGCCCCACTACACTTCTTCACCTCGTCGTCGTACACTCTC
>EnsVib0090
CTAATACGACTCACTATAGGGCAGCGTGGTCGCGGCCGAGGTACAGACTTCATCTTGGTCTGACCACTCTTAAAGTCATCTCCACCAATCAAACTGTTCCTCCTTATGGCCAAATCAATCAGACCTGGAACAAAAGTGTTCTGTGGGCTTCCATTGATGAAAGGAATGTTTTCAAGTACACAAGCAATAGCAAACAAGGTGGAAGGGGATATCTCAGATTCATTTTTCTCCAATGAAGCAAATAGGCTTTCTTCAGTATCATTTAGCCCAACAATTACATTACTGTATCTCTCTGTATTGGCAGTCCACAGAACCACCACCTTATCTACCTTGTTTGCCTCCTTAAACTCCCTAATATCTTTGATGATTTGTTGAACTTGCTCTTGCTTGGTTCCTTTGATCACGTTGTTGGCTCGTGACCCTTGGTTGGCAGCAATGAAATCAGGGTCGTAGATTCCTGGGAGTGGGACCATTGATTCCATGTAGGGCCTCAGCTGCTTTTGCAAATCAATGTCCAAGACCTTAGCCCTGGCCATGGCATCAGCCAAGTTCATGTTACTTATGTCCCATCCCCCAAACACAATGTCATCTGGGTTCACCATGGGGAGCAGACTCTTGAAGGGAGCATAAATCTCCTCTCCATTGAAAGACCCAACTCGAATAGTGGATGCCTGGGTGAGTGAGCCAAAATAGTTGGCTTGTTGCACCTTATCTTTGGTTGCCCAAGAGATTCCTTCCCGATTAGCAACCTGCCCGGGCGGCCGCTCGAGCCCTATAGTGAGTCGTATTAG
>EnsVib0091
GCCCGGGCAGGTTGCTCCCTCTGCTGCTGTCAATATCAATGCTAATGGTATCAAAATGGCAGCCATCGAACTAATCCTCGCTGCCGGCGGCGGTGGTAACGGTGATCGTTGCAGTGGTGCCTTTTGCCTCGACAACATCATGGCATGTGCCCCTGGGTGTGGATGCCTTATTATTCCTGGGGTTTGCTTTGGGAACTGCTGCTAAGCTATTAGTAGGCTGACAAGCTAATGGGGATCGAGCTATGCTTATCTTATCATATATATATAGGATACATAAAATAATCTTGATCCATGTGTTCTAGTGAAAACTATGCGTACCTCGGCCGCGACCACGC
>EnsVib0092
TGAGCGGCCGCCCGGGCAGGTAGAAAGAAGAGATGGAGGGCAAGAAGGTAAGTTTGATGGCAGTGGTGGTGGCCATGGTGCTTGTAGCCACCATTGCTTCCTCTGCCGCCGTCAATATCAATGCTATCACCCTCAAAATGGCAGCCATTGAACTGATTCTTGGCGCCGCTGGTGGTAACGGTGATCGTTGCAATGGTGAAACTTGTTTCGACGACATCATGGCATGCGCCCCTGGGTGTGGATGCCTTGTCGGGTTCTGCTATGGGAATTGCTGCTAAGGTTAGAGTAGGCCGACAAGCTAATGGGGATCGAGCGATGCTTATCTTATCTTATATATATATGGGATATATAAAATAATCTCGATCTCGTGTTCTGTATCTACATAATTGTACGT
>EnsVib0093
AGCGTGGTCGCGGCCGAGGTACCCTTTGCCAGACTCATCCCTAAATTAGCATTATACCATCTCAAGCTTACACATAAAGCCGTACCTGCCCGGGCGGCCGCTCG
>EnsVib0094
CTAATACGACTCACTATAGGGCTCGAGCGGCCGCCCGGGCAGGTACATCAGGCGTGCTCGGAACAGTCAAACCGCCACCTCCAAGTCCACCGAACATATTCATCATCAACTCCAGCCCCATATTGTTTGGTGTTCCTGTAGTCCCACCAGTCTGAGCTGGTTCCTGAGTTGATTGCTGCCGGTTACGCTGAGGTAGAAGTGACTGTTGTAAAGACAACATTTGCTGCACTGTTTCAGGTGAGGTCATCTGACGAAGAATATCTGGGTTTTGCATCATTTCTCTCAACTGAGGGTTCAAGTCAAGCATACTGCGGAGTTGAGGATTGGCGCCGAGAAACTGGCTCATATATTGGGGGTTAGAAAGCAAGTTTTGCATCATCTGGGAAACAGCTGGATTTTGCAAGAGCTGATTCAATACTGCAGGGTCCGGCATGCCCAACGAGCGATCCAACTCCGGGAGACCGAGCCCTCCTAACCCACCAATAGCTGGTGCCCTTGCATCCCCAGTAGGATTTGACCTTGCACCGGTATTTGTTTGGGAACCTCGGCCGCGACCACGCT
>EnsVib0095
AGCGTGGTCGCGGCCGAGGTACCTAATAATCCAAGTGTCCTGAGAGCTTGTAATAAATAACATGGTGTGTCAGTAATTACCAAATATATATATAACTACAGCTGTAAGAGCATAAATAAATAAATTAATTAATAAATAAAATGCACCTTCTATTAAG
>EnsVib0096
CTAATACGACTCACTATAGGGCTCGAGCGGCCGCCCGGGCAGGTACCAATTGTGGAGCCTGAAATCTTGCTCGACGGTGAACATGGGATCGATAGGACATTCGAAGTGGCCCAGAAAGTATGGGCAGAGGTGTTCTTCTACATGGCTGAGAACAATGTGTTGTTTGAAGGAATCCTCCTCAAGCCCAGCATGGTCACCCCTGGTGCTGAATGCAAAGAAAGAGCCACCCCCCAACAGGTTGCTGAATACACCCTCAAACTCCTCCACAGGCGAATTCCCCCTTCCGTCCCCGGCATCATGTTTTTGTCTGGTGGGCAATCTGAAGTTGAAGCAACCTTGAACTTAAACGCGATGAACCAATCTCCAAACCCATGGCACGTGTCGTTCTCCTACGCGAGAGCCCTCCAAAACACGTGCCTTAAGACTTGGGGTGGACGCCCAGAGAAAGTGAAGGAGGCTCAGGAGACTTTGCTCATCCGGGCCAAGGCCAACTCTCTTGCTCAGCTCGGAAAGTACCTCGGCCGCGACCACGCT
>EnsVib0097
CGAGCGGCCGCCCGGGCAGGTACATATTCTTCTAGGGCTCCACAATGATTTTTCCGGTGGTATGGCCATCCATGCTCTTAGCCCAAGCATCTTCAGCCTCGCTCAGAGGAAACTTTGAATCAACCACTGTCTTAAGCTTCTCTTCCGCCGCCAACTTAACAAGATAATCCAGGTTCTCACCTTTGGGAACTAAAATCAGTGGCACCAGCTGCTTCTTAGAGAATGTGAGTTTCTTCAGAGCAAAAGTGCAGAAGGCACTAAGTCCAGGAGTCATATCAATTACCTTCCCCTTCTCGCTTAAATTGGGCTCGAAAGTGGACCAAGGAATACCCGTGGCGCAGTGGATCACAGCGTCATATTTCTTGCCCGATGGGCTTTCCAGAGCTGCTCCCTCACGGGTTTTGTAGTCGAGAACCTCGGCCGCGACCACGCT
>EnsVib0098
TCGAGCGGCCGCCCGGGCAGGTACGTCTTAAATTAAATACTAAAAACTCCCCGTGGTTCAACTGATGTAATACATTGGATCTGGAACCTTAAAAGTCCGATTGCCAACGTTAGTGCCAATTAAGTCGCTCCATTGATCTCCCATGTTTCCAACAATTCTGTATCCTGCTTCTTCAAGCTTTTTTCTTTCGCTTGATTTATACACTACTGCTGTGCTACCCTTTTGAGAA
>EnsVib0099
TCGAGCGGCCGCCCGGGCAGGTACCTCTGTCTTGTGGGCTTCTCTCATCAGGTGAAGGGCTGCTCTGCTTCCTCACTTTCGACGGTGGTGGTGATTCTCTGTGCCGCTTGGGGCTCCTTGATCTTCTCTCCCCTCTCTCAATGCTATGCTCCCTCTTTGGGGGTGGTGATCTTGATCGGCTGTAGCTACGACTCCTGCTGAAACTACGGCTTCGGCTTCTGCCACGACGAGGAGAAGGTGACCGGGAGTAACTCCGAGCACGTTTGAGTTTCTTGGGACTGTTTTGACAATTCCGTTCTATATGGCCCCGATCCCCACAGCGATAACACTTGTTCTTCCAGTCTCCAGCCTTGCAATCTCGAGCCCAATGGCCATCAATTCCACAGTTGAAGCAGCGCCCTGATCCAGGAGCAGGACCTCGGCCGCGACCACGCTAGTGTGT
>EnsVib0100
AGCGTGGTCGCGGCCGAGGTACATAAAATATATGATAGAAGTCCTCAACCATGGCGCACGAGGGACGTTAAGTCAGAGAAGATCGTCTTTGTGATATTTCCTCGCCTAGGCGGTAGCTGTTGTCTCTCCCTGGTTGGGCCGAAGACTGGCCTGATCCACCTGCCCGGGCGGCCGCTCG
>EnsVib0101
CAGGTGATTTTGATTGGTTGGGCTGAAGGAAGAAGGTGGGCAGACATAATCAAGCCAGGGTGTAAAGTGAACGAGGACCCCATCTTCCCCAACAACAAGCTCACGGGGACAGATGTCGGCTACCCGGGTGGCTTATGGTTCGACCCACTGGGCTGGGGAAGTGGTTCTCCTGAGAAAATCAAGGAATTGAGGACAAAGGAGATCAAAAATGGGAGATTGGCCATGTTGGCCGTGATGGGTGCGTGGTTACCAAGACCAAACTACACGGGTACCAGGAGGGGGATGGCCATGCGGAGACGGAGGGTCTCTTTGATGACGGCCTGGAGTAGGGGAGCTTGAGGGTGTCAA
>EnsVib0102
AGCGTGGTCGCGGCCGAGGTCACCGGCGTTTTCCGTTGTGCCTTGTTTTCTTCTCCTTTGTAGTATCCATCGCCCCACCCTAGCAACGCCGGACCGGCGTAATCTACGACGGACGACTGCCAGAAGATTGCGTAGGTCCAGCTCTCTCTTGCGCCCTCTATTAGTGCTTGGAGGCGCTGCTGGAGGCTCTCTTGGTTGAACATCGCCTGCGATTGGGTTAGGGTTCTGGCGTAGTCGGAGGTCGAAGCGGACGACGCCGACAGAGGCGGGGGTGGAGCAGGTGGTGGCGTGGCGGCGGGCCAAAACGACGTCAGATCGGAGGCCATGAACGCCTCCATCATCGACGCCGCGTTGTCGTCCGTCGTCCACAGGTTCGTCGTCGTGGGTAGCCGGTAGTCCGTCATTCCATACACCGGTAACCGGTTCTCCAGGTTTAATCGATCGAGACCTGCCCGGGCGGCCGCTCGAGCCCTATAGTGAGTCGTATTAG
>EnsVib0103
AGCGTGGTCGCGGCCGAGGTACATTATCTCATCCTTTCTACCACAAAACAGTATTTACATTTTCACCAAAAACTATAAACCAGATGCAAAACTTACGTATAATCACCCTACTCGGCCACTATATTTGAAACTTAGCTTATTTTTCTAATCACAAACCATATAACTTGACATAGTAACATGTCACATTTTCTTATTTTCTCACTCCTGCCCCTCTATGTCATCATATATTCTATGCTTCTATATACAATATACTCCAGACAGAGAGAGAGAGAGAGAGAGAGACTGGGAGCTAGGGTTTTCCAGGAGGATATTTTGATAGCTAAGTCGTATATAAGGGGGTGTTTGCGTAATTTAGTGAAAGTGTAGGGGGCTAATATTCTATGAATAGTCCTCCCATTGGGGCTCTGTGGGGAATTCCCTTTCTTCGCTTGGCTGTTCTGTGATTAACGGCAGTTGGGGGT
>EnsVib0104
AGCGTGGTCGCGGCCGAGGTAGTTACGTAGTTTACTTAGTGTTGCTTCTCTTCATTCTTGTAGTAAGTGGGTCTCGGTGGGGGTGACCGCCGCAAATTCGGTAGATTCGCCGTAGCCGCCCACAGCGTCAGTGGCGTAGGTGGACTCGGCATAAACATCGACCGGCTTCTCATCCTCTTTCATGTGGTGGAAGAGGTGGTGCTGCTTCACTTGAGACATGGTGGTGGTGACAATCAATATGACTAAAAAGTGGTTGATGCTAATAATTTGCGAGTTGACCTGCCCGGGCGGCCGCTCGA
>EnsVib0105
AGCGTGGTCGCGGCCGAGGTCGAGGTAGTAGGTCCGTCGGGTAGGTAAGTAGGTAGTATGGACAAGTCAGCTGATGATCTTGACGAGGAACTGGAGAATTATCATTCCAACGCCATGGAAACTTAAGATGTAGTAACCGCTACTAGCACTTGGGAGCTTGGACTTACTAGCGGTTGTCAGTAGCAGCAATATTAGCTGTACCTGCCCGGGCGGCCGCTCG
>EnsVib0106
AGCGTGGTCGCGGCCGAGGTACTATCCAATGCATTTATCTTGCTAGGATGTAGAAATGTTTGATTGTCAGTGTGTGTGAACCATGTAAATGTTTCCATTTTGTAATATCAAATAAACATTTTGTAATTTTAGG
>EnsVib0107
CTAATACGACTCACTATAGGGCAGCAGGGACGCGGCCGAGGTGCGATTTTCCATTGTTGTCGGCCTCTTTCATCCCTATCGGTGGAACTTGGAATCGTATTTTGGGCTAAATCTTCGATTTAACAAGGGTTTGAAACAAAGCTTCACTCTCTCTCTCTCTCTTAAAGTTATAGGGACGCTTGGAGGAAACCATGGAAGAAAAGCCACAGCGAGACAACCGCAAGCGCCCCCTACCTGAAGACGATGATTCAAGCAACGCCCCTGCGCAAAAGAGGGTGAGGTTCCCAAAGGGTAAGAAGGTGAAGCCTGGGGATGAAGTGGTGGATGTAGGCCAACATACTGAAGAGGTTCCAAGTGTGTTGGCAGATCCTCACCTTGCGGCCAAAGAGCGTGCAATGCGGCGGACTCAGAATACATCTGAACTCCTTAGTGAAGAAAACAGAGGGATGCTTCATGACATAACAGTTGCAGAAGTGCATTACCAGGATAATGAGACATTTGTTGATGACGGGATTCAGATAGAACCTTTTAATTTGACAAAGGAGAGGGAAGAAGGTTATTTTGATGCAGCGGGCAATTATGTTGAGTACCTGCCCGGGCGGCCGCTCGA
>EnsVib0108
AGCGTGGTCGCGGCCGAGGTACACATTTCTAACTTGGACCCCTCAAGTAGCCAACAGTCTCCTGATTCCAGCCTTCTGTTCTGCTGTCAACCTTGTAGGGAACTTGATGTTGAATTTGATTCTCAAGTTCCCTTTCTTCGTCGGATCTTTCGGAATCGGCATGCCTTCCTTCGGAACCACCTCCTCGTAATCCGGATGAATCACATTGTTGATTGGGATTGTTAAACTCCTCCCATCAAGGGTGGTGAGATGGACAGTGTAACCAGTCAATGCCTCAGCCAAAGATATCCGTTGCGTGACAACCAAGTCATTTCCATCGCGGCTGAACACACTATGAGGCTTCTCGTCGATGATGAAGATTAGGTCCGCGGCTATAACGTTTGGCTGCTCGTTCCCTTTCTCCGGGAAGGTTATCTTCGTACCTGCCCGGGCGGCCGCTCGAGCCCTATAGTGAGTCGTATTAG
>EnsVib0109
TCGAGCGGCCGCCCGGGCAGGTGTTTAATTTTACTTGCTGGCCTGCTCAGTATCGCTGTTCTGCCTTCTCCAGATAATTACACGTTAATGGGCCATGCATATGAAATTCATGATGGTGATGCCGTTGAGTGGACAGATTCTTTTGTCATTGCTAGTTTTAATGCTCTTACCGGATTCAATGACGTTACTTTGGCTCAACACTTAAGTCAATTCAATCTTTCACCCATTGGAATTGGATCAATATTCATGACATTTAGGCTACTTCGATTTGCATTCCACTGTTTCTGGATTAGGTTAAAGGATATTGGGCTTGATGTATCATGGGTTTCAATTCTAGGAATAACCTTTAATATTATCGGCTTATTATTAATAGGACCAGTTAGTTTCATTCATATTGGACCTTCCCTGTGGTTAATAATTCTATCTTTAATTATTCTTGCAATTGGAATAAGTAGTGATGATTACTATCGAGAGACTGATCCATACTACAAATGGTTTAATACTTTACCTACAATTGCTGCCTTTATCGGGCCTGTCGCTGGAGGTTATCTCATTGGCACTATTGGCTATAGATCTGCCACTGAATGCGTTCTTGTCCTAGAGATATTCACGCTTATACTTTTAATTGTTCACAAAATTTGCAACCGTCGAACCTCGGCCGCGACCACGCT
>EnsVib0110
CGAGCGGCCGCCCGGGCAGGTACTATTAAAACTAAGGGGTTCGTACTTACCTTGTAAGTTCTAGCTGTAATGATGCCTATTAAGACACTTCGATTCTCTAATTTATCCTAGTGAAAAATTCTCTCTCAAACTCCAAAGAACAAGAAGTGACTGG
>EnsVib0111
CGAGCGGCCGCCCGGGCAGGTCGAGGCTATTGCGGGATAGTGGTGACGTGCGGTGGAGTCGGAGGGAGGGGAGATGCAGGTGAGGGAGGTGAGCTTGGAGGTGGAGGACATGGATGGAATGCATTTGAACGGTAGGGATAGTTTGGTCGTTTTACAGAGGGCATTGGAGGGCAAAAAGGGAAACGGCGGAAGGAGGGAGGAAGAAGGGAGGAGGAGGTACCTCGGCCGCGACCACGC
>EnsVib0112
TCGAGCGGCCGCCCGGGCAGGTGAAGAAGGTTAATGGCGTGGAAGTTGAGAATTTGAAACATTTAAGCCAGCTTGTGGAAGAATGCAACGGAGAGAGTTTAAGGTTTGATTTGGATGACGAGAGGGTAATTGTTTTGAACTATGGTTTGGCAAAAATAGCGACTTCTCAAATCCTAAAGCGCCATAGAATACCTTATGCCATGTCTAGTGACCTTATTACCGAAAAAAATGGCCCCAGAAATTGAGTTTACTGAGTTTTCTTGTTCTTATCATCTTCTATGGTCCAAAAATTTTGATTTAATTCTAGAAAATTGTCATTTTTCATTTATATTGTGTTGTTAACCTTCGGCTATAGTCGGACTCAGTACCTCGGCCGCGACCACGCT
>EnsVib0113
AGCGTGGTCGCGGCCGAGGTACCTGAAACTGTAAGTCTGTCTTGTATCTGTAACAGCCGAGAAAGCCTCAACCGACACCTCAATGTTGGAACCCTCAGCGGTCCAAACCCTGGTGGATGAAGCACCTATCACCACAGATTCATAGTTATTATTAATCTGTAAACAACCAGTTA
>EnsVib0114
TCGAGCGGCCGCCCGGGCAGGTACTTCAAGAGCCTTCAGATAGGGGTCCGGAAATGGTTTGGCACGGTCACAATCGCTCCCAAGAATAACACAATCGAAGAAATCAGAAAGGCCGAGAATTGAGATCATCATTTCTGCATTTAGCCTAGGAGCATTAGTAACAGCAGCTCGTTTCAAACCACGATCTTCGATCCATTTCTTCAATTTGTATAGGCCATTTATAGGCTTCAGTTGATCCTTGGCCAATCTCCTAAACATGGCTTCCTTATCTTCCAAGAATTTTACACCCCTTGGGTGATCATCAGGGAAAAGGAAAGTCGCTATATCTTCGTTATGCTTCCCAGCCATATTCTTAACAAAGTAATCCTCGGTAATTGGAACTCCACCATTGAAGCCTATCTCTTGAAGCATTTCACGGAAAGCATAGTAGTGGATGGGATCTGAATCACACAGAGTTCCATCAACATCAAATAATACTGCTTCGAGAGGAGCAAGTCCAGAGAGAGAACATGTACCTCGGCCGCGACCACGCT
>EnsVib0115
TCGAGCGGCCGCCCGGGCAGGTACAAAGCTAAACTTGTAAACCTATTAAAGGTTCAAAAACTGGTATTGGCATATCCCTTTCCAGCTGATAGACCTGGCCCTTAAAGATTAAGTCACACACCCCGACTGAGAAAGATTCTCTTATTGATGTCCCCTTATTTATAGGGTAATTAATCACCACCCTATTAATACAGGACCATATTTTTATTGGTTCAACAGCATTATTTGGCATCCCAAATAATGACTAGTAGAAGTACCTCGGCCGCGACCACGCT
>EnsVib0116
CTAATACGACTCACTATAGGGCTCGAGCGGCCGCCCGGGCAGGTACCAACCCTTGCTTGCAGCCTTGATTGCAGTCGCCTCCTCCTTAGTGATTGGCTTCCTCTTTTGATCAAGCTTCTCCTTCTTAGCCTTCACGCGCTGGGCCTCAGCCAAGAGAGACATCCTCTTCGCAGTCTTGGCATACGGGTTCAGCTTCAACAGAGTGTTCAAATTCTTCAACGGGTTCTTCTTCATCGGGGCCCTCTTCACCTCCTTCTTAATCGGCCTCACAACTGACTGCACCTCATCCGAGTTGATTATCCTCGCAAGGTCCGCATTCACCATCTTCGACCTCGGCCGCGACCACGCT
>EnsVib0117
CTAATACGACTCACTATAGGGCTCGAGCGGCCGCCCGGGCAGGTACGGAAAATTTAAAATTAAACATCAAACTAATAGTAGTAAAAACTCGCAACAGGAAGAAACCTCCAGCTTAGTCGACTTCCTCAATCTTGGGACCAGCACTGCTTCCACCAGCAGCAGGGATATCATCATCATCCATGGCACCACCTGCTTCACCTCCAGCACCCTGGTACCTCGGCCGCGACCACGCT
>EnsVib0118
AGCGTGGTCGCGGCCGAGGTACTCGCTCTTGTTTTCGTTTTGTATCTATCAATTAAATTTATGTATTGTATGTTGATTATACTTTAAAGAGAGAGATATGGGAGATTACTCAGTTGTATCAAATTTGAATTTGATATTCATACAATGAAATGCCTCTATAACTTATTTATTAGGTTAAAAAAAAC
>EnsVib0119
TCGAGCGGCCGCCCGGGCAGGTACTGGTTGGATGTTAAAAGCCTACAAAGTCCAAAATTGATGATAAGCCTACAAAGCTTCGACCCTGTTGACCTTGTAGTTGTTGCTCGCACCTTCTTTGGCACTGCTGTTGTTGTTGCCAATCCCCACCTTGTTGTCTCTGGCAACGCTGCTGGCACATTTGATGTGCGCATTGTCGACGGCATTGTTGTTGGCCTTGTTGTCGGTATTGGCACC
>EnsVib0120
TCGAGCGGCCGCCCGGGCAGGTACTATATCCACCAAACTTCATTTTCCTAATGCGGAATATATATATATATATATATATAGTCAGTCATTCTTCTAGTACTTTAAACTAAACGCAGAGCACAACGAAAAGGAACAGCGCCATAGAACAACATCATCCGTCAGCGGGGACTGTAGCTTCGAGAACGAGATCCTGAGAGACTCCGAGTGTTCCACCTCGGCCGCGACCACGC
>EnsVib0121
ACACACTTCGAGCGGCCGCCCGGGCAGGTATTTGCATTTATGGTGGTGCTCCAAAAGGACCACAGATTCGTGATCTTCAAAGAGGTGTTGAACTCGTTATTGCTACACCTGGTCGATTGATAGATATGTTGGAAGCCCAACGCACGAACTTGAAAAGAGTGACTTACCTCGGCCGCGACCACGCT
>EnsVib0122
CTAATACGACTCACTATAGGGCTCGAGCGGCCGCCCGGGCAGGTACGAAGAAAATACCAGAATTAAAAAGCATACTAATAATCCAAACTACAGAGCAAACAGAGTGAAAAACAGACCACTACAAAACAATGCAAACAGGAAAACAGACAAAACACCCAACCAAAGCTAATAATACCAAATGAAGAGACATCCTAAGTGAGAAACAGAGATCTCATCAAACTTTTTCTGCCCCCTTTTTT
>EnsVib0123
AGCGTGGTCGCGGCCGAGGTACCAAGTATTTTGGATAGATCTATTGTTGGGCAACATCTATCAAGGTTATAATAATTGTGTCTGTAACCCATGAAGGTTAAGCTTTAATTATAATTATAATGTTAAGCATTAATTCCAAATTCAATTCTAAATTGTCCAGTTTGTTTAAAAAAAA
>EnsVib0124
TCGAGCGGCCGCCCGGGCAGGTCTTAAAGTGGACGTGGATGAATTGCATTCGGTTGCTACAAATTTTGCTGTGAATGCAATGCCGAATTTGGTGTTCCTGAAAGAAGGGAAGATTGTGGATAGGGTTGTGGGAGCGAAGAAAGAGGAGTTGCAGCGTACCTCGGCCGCGACCACGCT
>EnsVib0125
TCGAGCGGCCGCCCGGGCAGGTACCTGAACAAGTTCGGGTTATCCTTATCTCTCTCCAAATAGTCTCGAGTTATCAAATCTTCAATCCTCTTCTTGATTGCTTTGACCTCGGCCGCGACCACGCT
>EnsVib0126
TCGAGCGGCCGCCCGGGCAGGTACTGTAGAATTGTTTAAAATATTCTAGAATAGTGTAGAATAGTCTAGAATATTCTAGAATAATGTGGAATAATCTAGAATATTCTAGAGTATTATGGAATATTCTAGAACCTTGTATAGATGTGTGGAGGTTGTGACTCTTTGGGAGAGTTCTAGAGTGTTCCTGTAAGGAGGTAGGAACATTCTAGAATAAGTGATGAAGGTCTATAAATAGATGATTGGTCGACCCCAATCATCCACCAACACACTCTTGTAGCGATTATTGAGTTTTAATATAATAAATCTTTGTATTTGACT
>EnsVib0127
TCGAGCGGCCGCCCGGGCAGGTACATCTTTGCTATAATGGGATTGCAGATGCTCTCCAGCTCTTTCATCTTATCTTCAAATTCATCTGCCTCCGCAAGCTGGTTGCTGTCCAGCCACTGGATGGTCTGCTCAATGGCGTCCTCAACCTTCTTTTTATCAGCTGGGGGAAGCTTAGATGCTATCTTCTCGTCCACCTCGGCCGCGACCACGCT
>EnsVib0128
ATCCCCTGTGTGCCTTCCGACCACGCACACACTAGCGTGGTCGCGGCCGAGGTCACGACCAGAGGCTCTCAAGCCGTAAATGTTTTCTATGTGACTGATGCATCTGGGAATCCAGTTAAGAGTGAAACCATCGAGGCAGTTCGAAACGAGATAGGGCTGACAGTACCTGCCCGGGCGGCCGCTCGAAGTGTGTGCGTGGTCGGCGTCTCTTAAGGCGACAC
>EnsVib0129
CGAGCGGCCGCCCGGGCAGGTACTCTGTAATTTAACACATAATTACTTTCTTCTATTTCACTTATTGAAATACAAAAGCTGTGCCAAACATGCCACATGTATGTTATAGCAAAAACTACTACAGTTATCTCCTACCAGGAGTTTCTTCTTCATGCAGTGGCAACTGCAGGATATTGAGTTAGTTTGAGGCGGATTATGTATGGATACTGTATAGAACCACAATACAGATGATCCTCAATCTTTACTGCACTTGAAATCAGTGATAATCCAGGGTCGAAATAGTGGGCAATCGGGTTTCCTTCCAAATCAACGGCTAGAGATCCTCCATTCTTCTCCATATTAGGCCGTCCTATAGACTTCTCCATGATCGCCAAGATCTTTCGGATGAAAGGATATTTTTGTGCTAGATACCATAGATATGTAGCTTCCTTCTCCACCTCGGCCGCGACCACGCT
>EnsVib0130
ACACACTAGCGTGGTCGCGGCCGAGGTGAAAGAAAGGCTGATTGGTCTTGCCGAGCGGTTGCATCAAAGAGTGGTGGGACAAGATCAAGCTGTTTCTGCTGTTGCTGAAGCTGTGTTGAGGTCAAGAGCCGGTTTAGGAAGGCCACAACAACCAACTGGTTCGTTCCTCTTCTTGGGCCCAACCGGGGTTGGAAAGACCGAGCTTGCTAAGGCTCTTGCTGAACAACTGTTTGATGACGAAAACTTGCTGATTAGGATTGATATGTCAGAGTACCTGCCCGGGCGGCCGCTCGAAGTGTGT
>EnsVib0131
AGCGTGGTCGCGGCCGAGGTACCTGGCTACCTATTCGTAATTTGTAGTAGTCCTTTCCTTCCTTTGGGCAGTCTCGAGTCCAATGTGATCCATCACACAACATACAATTTTTGGGCTTGGGCGGCTCCCTGCCTTGTCCTTCACCATATGGCCTTTCTTTTCTTGGCGGTGGCCGATATCCTTCCTTATTGGCATGAGTGGTTCTATCTCCCCCACTATTGTCAAAGTTTGTTTTGTTGTCCTTTGGCGGAGTTGAATCTTTCCTACCAATTTTCTCCTTTGGTGATTCGCTTATGCCATAGTCTATGAATGACTCTGCTTCAGCTATGGCGGTATTAAGGTCGCGTACCTGCCCGGGCGGCCGCTCGA
>EnsVib0132
AGCGTGGTCGCGGCCGAGGTACCCAAAGATGGAAATCCTAAGCCCTCAAAAGTAAGGAACATTAATGTCTCTAGTAAGCTCTAGCCTTGAGTTTAGAATCAGATTGGGATGAGACCATGAAAGACTTGACCATGTAACATTGTAACAGTACCTGCCCGGGCGGCCGCTCGA
>EnsVib0133
TAATACGACTCACTATAGGGCTCGAGCGGCCGCCCGGGCAGGTACCATCTCCCGGTTTGAGCATTGCTGTTCAGAGCTTGCCCATTTGCAACTCCGGGTTGATTGGTGGTGAGGGATGGACCTCGGCCGCGACCACGCT
>EnsVib0134
TCGAGCGGCCGCCCGGGCAGGTACTCTGGAGGCACCTGCAAGCTGTCTGTCGGTCCGCTGTGGTCTTAGCCGCGGCATTGAGTCCCCGCACCTCGGCCGCGACCACGCT
>EnsVib0135
AGCGTGGTCGCGGCCGAGGTACACACGGTGCCCAAACCTAGACATTTTCGTCTTCCTGTTTTCTACACCATCGAGGAACTCTGGAATTTTGTCAATAGTTCCAATTTCACTCAGCATCTTAAGTACCTGCCCGGGCGGCCGCTCGAGCCCTATAGTGAGTCGTATTA
>EnsVib0136
TCGAGCGGCCGCCCGGGCAGGTACGGGTTCAATTACCGTCAAACTAATAGTAGTAAAAACTCGCAACAGGAAGAAACCTCCAGCTTAGTCGACTTCCTCAATCTTGGGACCAGCACTGCTTCCACCAGCAGCAGGGATATCATCATCATCCATGGCACCACCTGCTTCACCTCCAGCACCCTGGTACCTCGGCCGCGACCACGC
>EnsVib0137
ACACACTCGAGCGGCCGCCCGGGCAGGTACCACTCTGAGCAATAGTTCCAAGACAATCTATAAGCTCCTCTTTGGTCATTCCAATGCCAGTATCTGTAATTGTGATTGTCCCATTGTCTGGATCAGGTTTGATACGGATCTCTAGCTCACCAGCATCTCCCAGTAAAGAAGGTTCGGTCACACTTAAAAATCTCAACTTATCAAGAGCATCACTAGCATTACTCACAAGCTCCCGAAGAAAAATTTCCTTGTGGCTGTAAAGACTATGAACTATCAAATCCAATAGGCGAGTGACCTCGGCCGCGACCACGCTAGTGTGT
>EnsVib0138
TCGAGCGGCCGCCCGGGCAGGTACTAGCAATAAAATAATATGTATATGTGTCAAAGAAAGGGAAACTAATAGAGTAACAAATGCATCTCTGGTGGGGACAAGCCCTCCACATAGCCAAATCATCTAAGAAACTGATAGTGACGAGGCCTCTTGATCTCAAAAAACCCTTGGCAGCAGCATCACTGCCACTGGAATCGGCAATATCACCAGGCTATGAGGGCAGGACTATGAGCCGCAGACTAGACCTCAGCTGCATCACCGTGGACCGACTGGTTCCTCTTAGTCGTGCGGGTGTCGAAATGTCCACCTCGGCCGCGACCACGCT
>EnsVib0139
AGCGTGGTCGCGGCCGAGGTACCAAGAGAAAGAAGTGTTGAGAATCATGCCCAAATGCGGCCACAGCTTTCATCTCTCCTGCATTGATGTGTGGCTAAGAAAACAGTCCACCTGCCCGGGCGGCCGCTCGA
>EnsVib0140
AGCGTGGTCGCGGCCGAGGTACTTTGGTGGGTTTTGTCGTCCACAGGCTGGGGAAGAGGACCTATCATGGCTTCATGCGGAGGTGCACAAAACACGGCCCTCGACATTCTTGTCTTTTCCTTGTTCACTAAACTCCGGTGCAGAACGCTCTTGTACCTGCAAAGTTGACAAGAGCAAAATTGTTGCATCTGTTTCTAATTTCAGTGTTGTTTCCATTGATGATGACCAAATCGCTGCAAATCTGGTGAAAAATGGTCCTCTTGCAATTGGAATCAATGCAGCTTTCATGCAAACATACATTGGGAAAGTTTCATGCCCATACATTTGCGGAAAGCATATGGATCATGGGGTACCTCGGCCGCGACCACGCT
>EnsVib0141
TCGAGCGGCCGCCCGGGCAGGTACAGTGGAAAAGGCTCCTGAAGGAACACCCTCTGGAGGAGGCATGCTTGTGGTTATAGTTCATGAAGCTCAGGATGTTGAAGGAAAGCACCACACTAATCCGTATGTCCAGATTATTTTCAGAGGGGAGGAGAGAAAAACTAAGCAAGTGAAGAAGAACAGAAATCCAAGATGGGAAGAGGAGTTCATGTTCATGTTAGACGAGCCTCCCATAAATGACAAACTGCATGTGGAAGTTCTTAGCACCTCGGCCGCGACCACGCT
>EnsVib0142
TCGAGCGGCCGCCCGGGCAGGTACTATAGACCCTACAAAAATGATACAAATGAAAAGGTAGGAGAAAATAGGAAGATTGAACTAAGAACTAGCTTAATATTTTAATTTTATTTTTAATTTTATTTTTACTAATGTCAGAACCTCGTGCACTGGATTATC
>EnsVib0143
AGCGTGGTCGCGGCCGAGGTACGCATTCATCATCGACATGCCGGGGCTGAAAACCGGGGACATAAAGGTGCAGGTGGAGGACGACAATGTTTTGGTGATCAGCGGAGAGAGAAAGCGAGAGGAAGAGAAAGAAGGCGCAAAGTACCTGCCCGGGCGGCCGCTCGA
>EnsVib0144
TAATACGACTCACTATAGGGCTCGAGCGGCCGCCCGGGCAGGTACTTATGTATCTCACTGATGTTGTGAAAGGTGGTGAAACAGTCTTCCCCAATGCAGAGGATTCTCCTCGCCATAGATCTACATCTGATGATGATTTATCGGAGTGTGGGAAGAAAGGTATTGCAGTAAAACCGCAAAAAGGGGATGCACTTCTTTTCTTCAGCCTCCACCCAACTGCTATCCCGGACCCAAACAGTCTCCATGCAGGGTGCCCAGTGATTGAAGGTGAGAAATGGTCAGCAACAAAGTGGATCCACGTAGATTCCTTCGACAAGATTGTGGAAACCGGTGGTGGGAATTGCACGGATCAAAACGATAGTTGTGAGAGATGGGCTGCCCTAGGAGAGTGCACCAAGAATTCCGAGTATATGGTGGGAACCTCGGCCGCGACCACGCT
>EnsVib0145
AGCGTGGTCGCGGCCGAGGTACTTGGATCTTGACCTGTGCTTTCTCTCTCTCTTCCTTCTCTTCGACCTTGATTTTGATCTTCTTGATTCCCTCTCATCCTCATCACTACTCAAAGATTCCGAGGATGAACTTGAATCACTAGACTCGGAAGATATCCTTGCATGCTTTTGCTTCTTTTTGTATTCTTCCCATGTAATTGTATGAGAAGTTTTGAGGCTGGCCAAACGAGCAGCATGCCACTCTGGTGAATGAAATGAACCATCCACCATGCCGTCCTCGACCTGCCCGGGCGGCCGCTCGA
>EnsVib0146
AGCGTGGTCGCGGCCGAGGTATTTATTAGAGAGAATAATGTATAGATGAAGGTTGAAGTAATTGAATGGTGATATATATATATATATATTACAATGCAGGGCGGTGAAGGGAGAGTTTGTGCCGGTGTATGTGGCGGTGGGGATGATTCTGTTGTCAACCACGCTAGGACTATACACGGGTCTGCACCACCTGCCCGGGCGGCCGCTCG
>EnsVib0147
AGCGTGGTCGCGGCCGAGGTGTGATCTGATCTCAAACCTATAAACTTATTAGGACGATTTATAAAAGAACACCACAATCCTCTATTAATTGGCTGTGAGAACAAAGAAATCGAAGATACAGGAAGTGAATTGAAAAGGGTTCGTTTCGAAATGGAAGAAAATTGCTTTGCTACCTGCCCGGGCGGCCGCTCGAAGTGTGT
>EnsVib0148
TCGAGCGGCCGCCCGGGCAGGTACCACCAAGATTGGAAACCGTCAACGATAACATTGGAGCTTTGTCTGTAAAACTAACACCTGAGGACATGGCTGAACTTGAAAAGGCTGCTAGTGTCGTCAAGGGAGAGCGGTATATGTCTGGTATAAATACATGGCAGAATTCCGACACTCCGCCATTGTCGTCCTGGAAAGCTTGATAAAGGCATGCCTAACTCTTGCCTTCCGCTTTGGTTATTTGCCAATTTAGTGGTTTGTTTGTTTGCTTTGGGGGTGCTCAGAAACTGTTTGATTTCCTACGTGGAACCATATGCTCGGAGATTGTATTTTTGCATGTTACAACTTGGAGGGATGGTGTTGTGTGTGGTTACCTTTTTAGTACCTCGGCCGCGACCACGC
>EnsVib0149
TGAGCGGCCGCCCGGGCAGGTGTGGAAATGGCAGCTTCCATAACAATGACGGCGTCGTTCCTCGGCGGCTCAACCAAGCAACTTCCGGCAACCCGCCGCGGGATTGTGATGGCGAAGGCGTCAAAGGTGGTGAGTGATGTGGCGATTAAGGAAGAGAGCGGCAGTGGAAGGAGGGATCTGGTGTTCGCTGTTGCAGCTGTAGCCGCATGCTCCATCGCTAAAGCTGCCATGGCAGATGAACCTGCCCGGGCGGCCGCT
>EnsVib0150
TCGAGCGGCCGCCCGGGCAGGTACATAGAGGGCAGTGCCTACAAGGCTGACCCTTCTAGTGATGAGGCCAAACTGAAGGTCAAATTCTATGTCCCTCCTTTCTTGCCCATCATCCCTGTTGTTGGAGACTATTGGGTTTTGCTCCTTGATGATGATTATCAGTATGCTTTGATTGGCCAGCCCTCCAGGAGCTACCTTTGGATATTGTGCAGGCAAAACCATATGGATGAAGAAATCTACACTCGGCTTGTTGAAAGGGCCAAAGAAGAAGGGTATGATGTGAGCAAGCTTCACAAGACACCTCGGCCGCGACCACGC
>EnsVib0151
AGCGTGGTCGCGGCCGAGGTCACACATTGGTAATCGATAATATTATCTTTCCCACACTATCCTGTTAAATTTAGTGTTTTTTCGTTTACGCGATCAGAATGGCGGAGGAAGGACATCATCATGAGAGCCCCATCAAGGTGGCTGACGGCGGCGTTGAGACCACAGATCGAGGGTTGTTCGATTTCATGAGTAAGAAAAAGGAAGAGAAGAAGGTGGAGGAGGAGGAGGCGGTGATGGTGGAGGAGTTCGACAAGGTTCGTGTCTCCGAACCCGTACCCGAACCCGAACCCAAGTTCGAGGAGTGCAAGGAGGAAGACAATAAACATACCTTGGGCGACGAACTTCATAGATCTAATAGCTCGAGTAGTTCCTCAAGTGATGAGGAAGAAGTAGAAGAGGGAGGTGAGAAAAAGAAGAAGAAAAAGAAGGGACTAAAGGATAAAATATTAGGAGAAGATAAGAAAGAAGAAACCAAGGTTGAGAAGTACGAGGACACGAGCGTCCCAGTGGAGAGATGCGACGAAGTAGTCCATGCAGAGTCAGAGGAAAAGAAGGGTCTCTTAGACAAGATCAAGGACAAACTACCAGGCCACAAGAAGCCTGAAGAGGTCGCTGTACCTGCCCGGGCGGCCGCTCGACCCTATAGTGAGTCGTATTAG
>EnsVib0152
CTAATACGACTCACTATAGGGCTCGAGCGGCCGCCCGGGCAGGTACAAAAAGTGGTCCATCCATAGCCAGGCCCCAGAATTAACACTAATTCCAGCAACTAAAATTTTCCGGAATTAGTTTTCCTCAGAAATTCCAAAGGAATGAGTCTTGTGGGAAAACCCCGTCGTAATTTTCCTCCCCGTAATCAACACTAGGCAATGGCGGCATGAAAAACTCATTCGAGAGATCATCGAATCCCGGGAAGATACCGAAATCCGGGACGTTATTTTCCGACCCCATCGTCGCAAATTGATCCACCAATGATGTGTCGAGCGGCGTCGTTTCACTCTCCAATTGGACCGCCCCGTCTGAAACCGACGGAGACGGAGACTGAGACCCCATCTGTAACTCCGACGACGAAGAAGAGGACGAAGAATGATCCGGATGACTACTCCCGGGCTCCGAATTTGCGAAACGGGCGGCGGCGGCTTGTACCTCGGCCGCGACCACGCT
>EnsVib0153
CTAATACGACTCACTATAGGGCAGCGTGGTCGCGGCCGAGGTACCTGCAGTACGACCTCGACTCGTTGGACCAAAACTTAGCGAAGAACTTGGCGGGTGATGTTATCGGGACCCGGTTCGAGACATCGGACGTGAAGTCGACGCCGTTCCAGCCGTACACGGAGGTGTTTGGGCTGCAGAGGTTCCGTGAGTGCGAGCTCATTCATGGGCGGTGGGCGATGTTGGCCACGCTCGGCGCTCTCGCCGTTGAGTCGCTCACTGGTATTACATGGCAGGACGCCGGAAAGGTTGAGCTAATTGAAGGGTCATCATACCTTGGCCAACCACTCCCATTCTCCATCACCACACTGATATGGATAGAAGTTCTCGTTATCGGATACATTGAATTCCAAAGGAATGCAGAGCTTGACCCGGAAAAGAGGCTGTACCCGGGTGGTAAGTTCTTTGACCCACTTGGTTTGGCGTCCGACCCGGAGAAAAAGGCCACCCTTCAACTTGCTGAAATCAAGCACGCCCGCCTTGCCATGGTCGGCTTCCTGGGCTTCGCCGTTCAGGCAGCTGTCACC
>EnsVib0154
AGCGTGGTCGCGGCCGAGGTACTTTCCGAGCTGAGCAAGAGAGTTGGCCTTGGCCCGGATGAGCAAAGTCTCCTGAGCCTCCTTCACTTTCTCTGGGCGTCCACCCCAAGTCTTAAGGCACGTGTTTTGGAGGGCTCTCGCGTAGGAGAACGACACGTGCCATGGGTTTGGAGATTGGTTCATCGCGTTTAAGTTCAAGGTTGCTTCAACTTCAGATTGCCCACCAGACAAAAACATGATGCCGGGGACGAAGGGGGAATTCGCCTGTGGAGGAGTTTGAGGGTGTATTCAGCAACCTGTTGGGGGGTGGCTCTTTCTTTACCTGCCCGGGCGGCCGCTCGAGCCCTATAGTGAGTCG
>EnsVib0155
CTAATACGACTCACTATAGGGCAGCGTGGTCGGGCGAGGTGGTGGACGTGGATATGGACGTGGTCGTGGTGGATTTAATAGAGACTTGGCGAACAACGAGAACTCTTTCAGCAACAGTGGGTTTTCTGGTGGTCAAGGTGCCATTGAAGAGTCAGACACTGGGAAACCTTTTGAAAGGCGCGGTGGCTATGGTGGACCTCGTGCGCCTTTTCGCGGTGGTCGCCGTGGTGGTTTTACTGATGGAGAAGAAGGGGATGGAGAACGTACCTGCAAAGTTGACAAGAGCAAAATTGTTGCATCTGTTTCTAATTTCAGTGTTGTTTCCATTGATGATGACCAAATCGCTGCAAATCTGGTGAAAAATGGTCCTCTTGCAATTGGAATCAATGCAGCTTTCATGCAAACATACATTGGGAAAGTTTCATGCCCATACATTTGCGGAAAGCATATGGATCATGGGGTACCTCGGCCGCGACCACGCT
>EnsVib0156
TCGAGCGGCCGCCCGGGCAGGTACCAAACAAAGCCAAACCAACACGAGTATCCTCACCCAATAGCATACCAAACATGGCAGTGGCAGCAAATGTCGTGGCATTGGTCACCGGAACAGCAAGGGATATAGGGGTATCACTCAGTATAGCAAAGAAAGTAGCTGAGGCCGATAGATTCAGCAGGAAAGGAACAGAGTACCTCGGCCGCGACCACGCTAGTGTGT
>EnsVib0157
AGCGTGGTCGCGGCCGAGGTACCTTTGCCTGATTAATTTTGCAGGCTCTCCTGCATTTCCACTCTCCAATTCTCCGGCACTCATCATGATAGGCGAGATTCCCATCTTGGCAAAGACAAGCTCACACTGGAATGATTTGCCCTGACCTTTGCCTCCCCAAATACCCAAGATTAGTGGAACCTTGATGTTGGGCAAGGTCATGAAGTTCTTGGTGATATGAACAACAAGCTTGTCCATGAAGGCCGGAGCAATGTAGAAACCATCCATATTGTTGTCCAAGTTGTACCTGCCCGGGCGGCCGCTCG
>EnsVib0158
TCGAGCGGCCGCCCGGGCAGGTACGTGAGCCTCCTCAAGTCCAATGACCCGGTTGGGTTCAACATCGTTGATGTCCTTGCGTGGGGCTCCATTGGTCACATCGTCGCTTACTACATCCTTGCCACCTCCAGCAACGGCTATGATCCCAAGTTCTTTTGACTGCTCCTATCATTCTATTGTTTCTCTCTCCATTGCCTACGTTGTAGTAATTCTGTATAGGAACTACTTTGCCTGCAATTCTTCATTTCAATCCTGTCTTGTCTTTATGAATTCGATCTCGTTAACTCTATTGTAAGCTGTGCTGTGTAACCT
>EnsVib0159
TAATACGACTCACTATAGGGCTCGAGCGGCCGCCCGGGCAGGTACTTAAGATGCTGAGTGAAATTGGAACTATTGACAAAATTCCAGAGTTCCTCGATGGTGTGAAAAACAGGAAGCGAAAAATGTCAGGTTTTGGGCACCGTGTGTACCTCGGCCGCGACCACGCTAGTGTGT
>EnsVib0160
AGCGTGGTCGCGGCCGAGGTACGCTGGAGTGGGAGCTGCCGTTGAATATGCTGTCTTGCATCTTAAGGTGGAGAACATTGTGGTTATTGGGCATAGCAGTTGTGGTGGGATTAAGGGTCTGATGTAGTTTTCCAGATAGTGGACCTACCTCTACTGTATTTTATAGAAGATTGGGTGAGAATCTGTCTACCCGCCAAGGCCAAGGTGAAAGCAGAGCATGATGGTGTACCTGCCCGGGCGGCCGCTCGATAAGCGTGGTCGCGGCCGAGGTTGACGAAGAAGAGGAAGAGATTGATGAAAGTGATGTGGAGCCTCGTGACATTGACTTGGTGATGACACAGGCTGGAGTGTCAAAGGGCAAGGCCGTCAAGGCTCTGAAGACTCACAATGGAGACATAGTCAGTGCTATAATGGAGCTCACCACCTAGGTAGGAGAACTATTCTACCTTGAAGTATTGCTCTTTGAAAATGAGTTTTGGATGAGTGGTACCTGCCCGGGCGGCCGCTC
>EnsVib0161
AGCGTGGTCGCGGCCGAGGTCAATCTGTTGGGTAAATTCGAGCTTTCTGGGATTCCTCCTGCCCCAAGAGGCGTTCCTCAAATCAACGTCTGCTTTGACATTGATGCAAATGGCATATTGAATGTATCGGCCGAGGACAAGACAACTGGGCAGAAGAACAAGATTACTATCACCAATGACAAGGGAAGACTGTCCAAAGAAGATATTGAGAAGATGGTACCTGCCCGGGCGGCCGCTCGAGCCCTATAGTGAGTCGTATTA
>EnsVib0162
CTAATACGACTCACTATAGGGCTCGAGCGGCCGCCCGGGCAGGTTCATGTGGGGCACCAGGAGGGGGATGGCCATGCGGAGACGGAGGGTCTCTTTGATGACGGCCTGGAGGTAGGGGAGCTTGAGGGTGTCGGGTTCGGTTACTTGGACTCCGGGTCCGAGGACGGTGTCAATTTCATGCCTGAGCTTATTCTGGATTTCGGGGTGGTTGACTAGTTCTGCAATGCCCCATTCCACTGACCATAGTGTTGTTTCAATTGCGGCAACGTTGATGTTCTCGACGATGTAAAGGACGTTGTCCTCGTTGATCTCTCCCTTCTCCTCAGCTTCTAAAATATGATCTATGGCGCATTTTAGACTATTGCTATCCATGCTCGTTGTGCTTCCAAGTTTCTTTCGTTCATCAACAAAATAGTCCTTGAAGAGCTTCAACCTTCTCTCCTTAACTTCTTTACAAATCTTCAAATAGCCTCTCAAGAAAGGCCTCAAAATAGGAATAAAATCACCATAATTGTAATCGAAGCTCTGCGCCAGCCTACTCCTCTCTCCATTCAACGCCTTCAGCTTCACAAACAACGGGTCGTCCTCGCTCTCGAACCTTCTATCGAACATGATCCTGTACCTCGGCCGCGACCACGCT
>EnsVib0163
GGGGAAGTAGTTAAAGGAGTTTGCTCAAATTTCTTGTGTGACCTGAAGCCTGGTTCTGAAGTTACTATAACTGGACCTGTAGGAAAAGAAATGCTTATGCCAAAGGATCCTAATGCAACTGTTGTAATGCTTGCAACCGGAACTGGAATCGCTCCTTTCCGAGCATTCTTGTGGAAAATGTTCTTTGAGAATCATGAAGACTATAAGTTCAATGGTTTGGCATGGCTCTTCTTGGGTGTTCCCACGAGTAGCTCGCTGCTCTACAAGGAGGAATTTGAGAAGATGAAGGAGAAGAATCCAGACAACTTCAGACTTGACTTTGCTGTGAGCAGGGAGCAAACTAATGAGAAGGGGGAAAAGATGTACATCCAAACAAGGATGGCTCAATATGCAGAAGAGCTATGGGAATTGCTGAAGAAAGACAACACATTTGTCTACATGTGTGGGCTCAAGGGAATGGAGAAGGGGATTGATGACATAATGGTGTCATTGGCTGCTAAAGATGGCATTGATTGGATTGAGTACAAAAGGCAGTTGAAGAAGGCAGAGCAATGGAATGTGGAAGTCTACTAATAATGCTTTGCTTTCTTGTACAAATATTTTCTCAGTTGTCCTTAGTGTGATTTTCTCTGCATTGTGTAGATAGGTAACCGTCTTTTTAATTTTTATCTCCTTCC
>EnsVib0164
AGCGTGGTCGCGGCCGAGGTGCCTAAAAGCAGATCGTTTCTCTCTCTCTCTCTCTCTCTCAAAATTTGTTCGATTTCTTTCTCTCTAATAAAGCAAGAGAATGGCCGATCAGCTCACCGACGATCAGATCTCCGAATTCAAGGAGGCTTTCAGCTTATTCGACAAGGATGGAGATGGTTGCATCACTACCAAGGAGCTTGGAACAGTGATGAGATCTCTGGGACAGAACCCAACAGAGGCTGAGCTTCAGGACATGATCAACGAGGTTGATGCTGATGGGAACGGGACTATTGATTTTCCCGAGTTTCTCAACCTGATGGCCCGCAAGATGAAGGACACAGACTCTGAGGAAGAGCTCAAGGAAGCCTTCCGGGC
>EnsVib0165
AGCGTGGTCGCGGCCGAGGTTTTGTTCCAGCTGCCTCCGATTCAATCTGCATTCCACCTTCCTGCATAACCGGCAAGTCAGCTGCCCCCCTTCTCGAACCTGCACATACTCGCTCCTTCCATATTCTTCCATCATTAAGAATTGAAGGCTCGGGCAGCGGGCATTGAATTGGTCTATCATTGTCGAAAGGCTCAGTCGGGTGTTCAACTGGCTTAAACTCAACTGCTACTTCAATCCCATGAGCAGCAACAGGGGCAGCTGCAGCCACTGTAGCAGCACTCTCAGCCTCTGTATTGGGGGGCAATACTTCCCTCTCATCTATGGCACTTTGGGTCCGCCGATGACCACTTCTGCTGACAGAAAATCTAGAGAAAATTCCGACCATATTTGGGTCTTCACTGTACAAACAACAAAATTCACCCAAAAGAAGGTCTGGTCTGGTCTGCTCTGATCTGATGTTTGTTTTGTATTTAACTTCACTTTCTCTTTCTAGAATGGAGAGAGAGAGTAGAAGGAAAGGGAAGACCTGCCCGGGCGGCCGCTCGA
>EnsVib0166
AGCGTGGTCGCGGCCGAGGTACAAGTAATTGAACAAAAATAGTCTCCACGGCTATAATCATAACACATTGAGAGAAATCAATTCATTTCCACCGCAGCATCATCATCATCATCATCTTCTTCTTCCTTCTAAATAGAGTATGGTGTGATGACTTAGTACACGTAGCCCTTGACGAACATTCCCTTTTTAGCCTCCTCGGATTCTCCCTCACCGGTGTACTTTCCGAGCTGAGCAAGAGAGTTGGCCTTGGCCCGGATGAGCAAAGTCTCCTGAGCCTCCTTCACTTTCTCCGGGCGTCCACCCCAAGTCTTAAGGCACGTGTTTTGGAGGGCTCTCGCGTAGGAGAACGATACGTGCCATGGGTTTGGAGATTGGTTCATCGCGTTTAAGTTCAAGGTTGCTTCAACTTCAGATTGCCCACCAGACAAAAACATGATGCCGGGGACGGAAGGGGGAATTCGCCTGTGGAGGAGTTTGAGGGTGTATTCAGCAACCTGTTGGGGGGTGGCTCTTTCTTTGCATTCAGCACCAGGGGTGACCATGCTGGGCTTGAGGAGGATTCCTTCAAACAACACATTGTTCTCAGCCATGTAGAAGAACACCTCTGCCCATACTTTCTGGGCCACTTCGAATGTCCTATCGATCCCATGTTCACCGTCGAGCAAGATTTCAGGCTCCACAATTGGTACCTACCCATTGTCTTGGGAGATGGCGGCATAGCGAGCGAGGACCCCAGGCAGTCTTCCTTCACGGCCAAGGTCAGATGGACCGTTGGGAATGCTCACAACAGTACCTGCCCGGGCGGCCGCTCGA
>EnsVib0167
AGCGTGGTCGCGGCCGAGGTACAAGTAATTGAACAAAAATAGTCTCCACGGCTATAATCATAACACATTGAGAGAAATCAATTCATTTCCACCGCATCATCATCATCATCTTCTTCTTCTTCCTTCTAAATAGAGTATGGTGTGATGACTTAGTACACGTAGCCCTTGACGAACATTCCCTTTTTCGCCTCCTCGGATTCTCCCTCACCGGTGTACCTTCCGAGCTGAGCAAGAGAGTTGGCCTTGGCCCGGATGAGCAAAGTCTCCTGCGCTGCCTTCACGTTCTCCGGCCGTCCTCCCCACGTCTTCAGGCAGGTACCACAGTTACATATTGACATACAACAGTCACTTATGACACCTGAACTTCACCTCAGGTACATTTGGTTGTGGCATCCCCCACCTGCAACTTGTGTTAGCACTTAGCACCACTAGTATCCTTCATCCCTTCACATGGATTCGTCCTCCACTCAAGCATTACTTCCTTCCGGCAACGTTATCAAACGTGTGCTTGAATCATACGCCAATTGCGTTTCACAATTTGAGCATTTAATAGTGTTGGTGGAACCACCACTAGATATCGATAGTATGGTACCTCGGCCGCGACCACGCT
>EnsVib0168
AGCGTGGTCGCGGCCGAGGTGACAAGAAAGATGAGCCATGGTGGCCTAAGATGCAGACAAGAGAGGACCTTACCCTAAGTTGCTCCATTATCATATGGGTTGCTTCTGCTCTCCATGCAGCCGTCAATTTCGGCCAATACCCGTATGCTGGCTTCCTCCCAAACCGCCCAACTGTAAGCCGCCGCTTCATGCCCGAGCGAGGAACTCCCGAGTATGCTGAGCTAGAGTCATACCCTGACTTGGCCTTCCTAAAAACAATTACAGCCCAATTCCAAACCCTCCTTGGTGTATCTCTAATAGAGATTTTGTCCAGGCATTCTAGAGATGAGATTTATCTCGGGCAGAGAGACACGCTTGAGTGGACTTCAGATAGTCAACCGCGACAAGCATTTGAGGGATTTGGGAAAAAGCTGATAGAGATCGAAGAAAGAATAGATGCTAGGAACAATGAGAAGAGATGGAAGAACCGAGTTGGGCCAGTCAATGTGCAATACAACTTGCTCATGCCTAACACCTCGGATTACAGTAAAGCTAGTAGACTTGCTGGCAAGGGAATTCCCAACAGCGTCTCGATCTGAAGCATAAAGAGTAAATGGTTAGGGTGAGTTATTGAAGTCATGGAATTTTTTAGAATGTCGTACCTGCCCGGGCGGCCGCTCGAGCCCTATAGTGAGTCGTATTAG
>EnsVib0169
TCGAGCGGCCGCCCGGGCAGGTAATAAGAGTGGGCTTGGAGATTTCAGTTGGTTGTCTAAGAAAGGTGTGATGAGGGTGGAACCAGAACCTTGGGAACTGTATCCAACCCTCTCGTAGGATCCAACAGCATCATATGTGAAGACACAACCCTTTCCCTCATTGTCAAGGCCACCAAGAACATTGAAAGAATAATAGGGGAAGAAACGTTTGTAGTAAAGGGTGTTCGAGAGCAGCTGAGCCATTGCAGGGCAGCTCATCTGCTTGTTGTGTTGATGCTGATAGATCAAGTGCCTAGCTGCCAGGACCTTCTGCAAAGCTCTCACATCAGCCTGAAAACCTGAAGAGGCCATCACACTTTTGTCTGCTAGTTTACAAATTTTGGAGTAATCGCGAGTGAGAATACTATAGCCTGTGGACATTCGAGTGTCGGCAGCAATGACACAATAATCGGCACCTGCAATCGCAACGCAAGTTCCTCCATTGTTATCGTAAGGAGACCAGTTTGCTTGTTCCTTCACCATGATGATTACCTCGGCCGCGACCACGCTAGTGTGT
>EnsVib0170
AGCGTGGTCGCGGCCGAGGTCATCACTACCGCCTGCTCTTCCACCTCATCCGTCGCGCGCACCACCCTCATCCACAAGGCGCCGCCGGTTGTGCGTCCTTCCTCACCCATTGTCGGGTTGCCGGCAATGGCGAAGGTGGGAAGAGTGAGATGTGCCACGGAGGGGAAGCCGGCGGTGCAAGAGAGTGAGCCAAAAGTGGGCATGGGTGCATCATTGATGGCGGCGGCTTGTGCCGCAACCATGTCTAGCCCAGCAGCCATGGCTCTAGTGGATGACAGATTGAGCACAGAAGGAACAGGGCTGCCCTTTGGCTTGAGCAACAACCTTCTTGGTTGGATCCTTTTTGGTGTGTTTGGTTTGATTTGGGCTCTCTACTTCACCTACACTTCTGATCTTGAAGAGGACGAGGAGTCTGGATTGTCCCTCTAAAACTTCAACCACTCTTTATGTTCAATGTAATACTATTTCTACTACCTTGATTGTTGTATTTGTGTGTACCTGCCCGGGCGGCCGCTCGA
>EnsVib0171
TCGAGCGGCCGCCCGGGCAGGTCCATTTCAGAAATTCTCTCCTGTTTGTTGTGTAATGGAGAATTAGATAGATGGACATGATAAAGAAAGAAAATAAAGAGAAGCTTTGTTTGCTTTCATTCACCATTTCCAGAACACATTAGAGCCGCACTTGTACTTGTCCTTCCCTTTGCACTCCAACTCCAAGTCATCAGAAATAAATGGCACTTTCCTTTGTTTGGCAAGATCTTGGCAACCAGTGAAGTTATAAGGGAACTTGCATGACCCAAATTCAACTGTGTATGCTCTTGAAAAATTTGCACCACTTGTCACCAACCTCTTCTTGTCATTCAATTCCTTGTTAGCTTTGCTCTTCTCGAGATATTCATCGAAGACACTGGCATTGGCAGAAGAGTTGGAGGCAGCAGTAGTGAAAAGGGCAGCTCCAAGGCAAAGAAGGGCAGCCCTTCTTCCTTGGGTGCCTTTATCAGAAACCCTACTGCCCTGCTGTTGTTGCCCTCTAATCACTGCCACTTTATGACCTGCACCTGAAGATGCAAGCTTGGAGCTGTTGAGGTCCAATGAAACGGCGTAGTTGCATGCCAACAGGTTGGAATTCATGGCTGCCATTTTTTCACCTCGGCCGCGACCACGCT
>EnsVib0172
AGCGTGGTCGCGGCCGAGGTACCCTTACAAGATTATCATCAAAACTTGTGGGACTACAAAGTTGCTTCTCTCAATCCCACCCATTCTGAAATTAGCCGATACCCTTTCTCTCTCAGTGAGATCTGTAAGGTATACTCGTGGAAGCTTTATATTTCCTGGGGCTCAGCTATACCCACATCGTAACTTCTCCGAAGAAGTTACTGTCCTTGATGGCTATTTTGGCAAGCTTGGTTCTGGCAGCAAGGCATATGTGATGGGTTGCGTTGACAAATCACAGAAATGGCATGTTTACTCTGCCTCAGCTGAATCTGCGAATCATTCAGACCCAGTTTACACTCTAGAGTTGTGCATGACCGGCTTGGACAAGAAGAGGGCATCTGTCTTTTACAAGACTCAGTCAAGCTCTGCATCTGTGATGACTGAAAAGTCTGGTATCAGGAAGATTCTTCCAGACTCTAATATATGCGATTTTGAGTTTGACCCTTGTGGTTACTCCATGAATGCTATTGAAGGGGGTGCAATTTCTACCATTCATGTAACACCGGAAGATGGATTCAGTTATGCGAGTTTTGAAGCAGTGGGTTATGACTTCAAAACTGTGAATTTGACCGACGTGCTTGTGGCGATTTTGGGTGCGGTGATTGGTGTCTCCAACTTCGATCCTGTCAAGCGAACCTGAGAAATAGATCCATATAATTATTATGCTTGTTTATTTTCTTCTTCTTGTACCTGCCCGGGCGGCCGCTCGAGCCCTATAGTGAGTCGTATTAG
>EnsVib0173
TCGAGCGGCCGCCCGGGCAGGTACAACGCATCGAAAGAATAATTCTAAACTGACACAGTTTTGAAACAGACTGAAATATAACACAAGACCATTAGTAAGCATGTGGAAAGGACCCCACAGTCAAACCATAGCCCTGAATTGTGTCGGTGTAAAATTACCCATGCCTTGACTGATCTAGATTACAAAGCAGTGGAAGCTAAAGCTTTTGCAGAATCAAGTGAGCACCATATTGAGGTTGAAGAGTTATGATTGTGTGAGGAGCATGAGCGTAGGATGGCGAAAGCATGAAGGAGAAGCGTTGTAGAATCATAGCCAATGCCATTTTTGCCTCTAGCATTGCAAAGTTTTGTCCAATGCATATCCGGGGTCCCCATCCAAAAGGGAAAAATGAGACTTGGCCCTTTGTTACCTTCGACACGCCTTCAGAAAATCTCTCTGGTTTGAATTCATTAGCATCATCGCCCCATATTTCATTGTCACGATGAACTAGCATGATTGGTAATGAGAGTATTGCTCCCGCCGGTACCTCGGCCGCGACCACGCT
>EnsVib0174
AGCGTGGTCGCGGCCGAGGTACTATAAGGCCGGGGCCCGTTTTGCAAAGTGGCGTGCTGTCCTCAAGATTGGGCCCACCGAGCCGTCTGAACTGTCTATCCAGCAGAACGCGCAGGGATTGGCTCGCTACGCGATCATTTGTCAGGAGAATGGGCTGGTGCCCATTGTGGAGCCTGAGATCCTAACTGATGGGAGTCATGACATTAAGAAATGTGCTGCTGCTACTGAAATTGTGCTTGCGGCAGTTTACAAGGCACTGAATGATCAACATGTTCTTCTGGAAGGAACACTCTTGAAGCCCAACATGGTCACTCCAGGCTCTGATAGCCCTAAGGTTGCACCAGAAGTGATTGCTGAATACACAGTTGCGGCACTGCGCCGAACTGTTCCACCAGCAGTGCCGGGGATTGTGTTCCTGTCGGGTGGACAAAGCGAGGAAGAGGCAACGGTGAATCTGAACGCGATGAACAAGTTGGAGGTGTTGAAGCCATGGACGCTGTCGTTCTCGTTCGGGCGAGCTCTGCAGCAGAGCACTCTGAAGACATGGGGTGGGAAGAAGGAGAACGTTGGGAAGGCTCAGGAGGCGTTTTTGGCGAGGTGCAAGGCTAATTCGGAGGCCACTCTTGGAAAATACAGTGGTGGAACTAGTGGTGGCTTGGCCTCTGAGAGCTTGTATGTGAAGGGGTACAAGTACCTGCCCGGGCGGCCGCTCGA
>EnsVib0175
CTAATACGACTCACTATAGGGCTCGAGCGGCCGCCCGGGCAGGTTATCCGAATAAGTAGAGAATACTTGCTCTTTCTTTGTAGGAATGGTTGTGTTTCTTGGGATTAAGACGGTCATAACTCCACCAGCAGTTTCCAACCCAAGAGAGAGAGGGGTGACATCCAGCAGCAGCAAGTCCTGCACCTTTTCGTTCCCCTCGCCGCTCAAAATGGCAGCTTGCACAGCTGCACCGTACCTCGGCCGCGACCACGCTAGTGTGT
>EnsVib0176
ACACACTAGCGTGGTCGCGGCCGAGGTACGCTGGAGTGGGAGCTGCCGTTGAATATGCTGTCTTGCATCTTAAGGTGGAGAACATTGTGGTTATTGGGCATAGCAGTTGTGGTGGGATTAAGGGTCTGATGAGTTTTCCAGATAGTGGACCTACCTCTACTGATTTTATAGAAGATTGGGTGAGAATCTGTCTACCCGCCAAGGCCAAGGTGAAAGCAGAGCATGATGGTGTACCTGCCCGGGCGGCCGCTCGAGCCCTATAGTGAGTCGTATTAGACGAGTGGTG
>EnsVib0177
CACACTTCGAGCGGCCGCCCGGGCAGGTACACGTACAAAGATGAAAGGCCACTCACAAACACACTCTAGACACATGAATGAACCGCGAGTGAATGAATCGGAAGGACAGAGATTCCCCGTAGGGACCTAATCCTGTTTATCTATTTAAATGTAGATTACATATATGCCACTAGTGACAAGGTGAGGGACTTTTCCTCTTATTCGAACTCAAGGAAAGTGAAGAGTAAGTATTGTGAAAGCAACTGGATGTGGGAGCTTAACTTACTTCTGGTTTTGCTCCACCTTAGCTCGAATCTTCTGTTCCAGCACGGATATCTCTGTCTCGAGGCTGAACATTCGGTTAAGAGCATGCATATTCTCGAGAGTCTCGCTCAAAGTCCGACTATCACTCCCATCACATCTCAGGTGCTGCATTGGACCATGAAGGAGCTTGTTCACAATACCTCGGCTAAGATCATCGACAGCCCTTCTTGTTTTCTTTGAGATATCATCACCCATTTTTGACAAGCATTTATCTAGTACCTGCCCGGGCGGCCGCTCGA
>EnsVib0178
GCCGCCCGGGCAGGTACTCCGTGGAGCTTAGCTCTGCCGCCTACGACCTGCAGTGGCGTTTCGACCACCAGGCATTGCCGGCCGACCTCATTAGCAGAGGAATGGCTGTGGAAGATCCAACAGCTCCACATGGCGTAAAGCTTACAATTGAAGACTACCCCTTTGCTAATGATGGTCTAGTCCTTTGGGACGCCATCAAGCAATGGGTTACGGACTACGTCAACCACTACTACAGCACTGCAAGCCTTGTAGAATCCGACACCGAGCTCCAAGCATGGTGGACCGAAATTCGAACAGTAGGCCACGGTGACAAGAAGGACGAGCCATGGTGGCCGGACCTCAAAACCCCCGAAGACCTCATTGGAATCCTCACCACCATTATATGGGTAACCTCGGGCCACCATTCCGCGGTCAACTTTGGACAATATACTTATGGAGGCTATTTCCCAAACAGACCCACAATTGCCAGGACTAAAATACCCTGTGAGGATCCGTCAGACGAAGAGTGGAAGACCTTCATAAACAGGCCGGAGGACGAGCTGTTGTCGTGCTTCCCGTCGCAGATTCAAGCGACGAAAGTTATGGCCATCTTGGACGTGTTGTCGAATCATTCTCCCGACGAAGAGTACCTCGGCCGCGACCACGCT
>EnsVib0179
GCGGCCGCCCGGGCAGGTACCAGGGCGGCGTTCTTTGGGGGTTGTATATGGGTGGTGCCATGGATGAGGATGGTCCTTCTGTTGGTGGTGGAGGTGCAAGTGGGGCGGAGCCGAAAATTGAAGAAGTTGATAGAATTGTGGGTGTGTTTCCTGTGGTTCTTCACATGTTCAATGTTTAGTACCTCGGCCGCGACCACGCT
>EnsVib0180
TCGAGCGGCCGCCCGGGCAGGTGCAGTGCTTTTTTTCCCGGCATCTCCCATAACGAGGCCACGGTAGTGAAGGAAAAGCAGACCATCAAAGTCATGATCATTCACACGACTGCCAACTATTTTTGCTCATCTTCAAATGATTGCCAATTGTGTCTTCACTGCCAATTCATCTTGTCTGACGAGTATTGTACCTCGGCCGCGACCACGCT
>EnsVib0181
CCTTGACAAAGGAAACCATCAACGACCTCGTAATATACAGTAGGATTTGGCAAGGAACAACAGCTAATTCTTAAAAAGAAAGGTGATTCAGATGGACCAAATGCATATTCTGGATGAATTGTGACCAGTGCAATTTCACCTTTCTTCATTGTTTTCACAGCCTGATCAAGTCCATCAATAACTTGTTCTTCATCTATTTTGAACTCAAATGGCTCCTCCTCATGTCCCTTCTTCACAAATATAGTTCCATCTTGCAGCTCCCCTGTCAGTTTCACTTGGACAACGGCTCCCTCATTTGGATGCTCATATCCCTCTCCTTCCTTCAGGATTTTCTTTAGAACCTTCTTATCGTTGGTAATTTCTGAGACA
>EnsVib0182
TCGAGCGGCCGCCCGGGCAGGTAACCCGGAAGAACCGTTAAAGAAATAGGGACAAGTGGGGTAGGGTTTCTTCATGTGCACGACACCGAGAAGCCTAGCGGAACAGGCGCCGCGGTGGTGTATCGCACCGAGAACGACTGAGGGGAAAAACGTAGTCACTGGATGTTTGCGTGGATTAAGCCGTCGTGGACAATATTTGGTCGGGAAAACACGGTGTTATACTGAGATTCGTGACAGTCAGCACTACAAGAGTGACCGTTGGGATGAAATCAAGGGT
>EnsVib0183
AGCGTGGTCGCGGCCGAGGTACCTGCTCTTCTTCCTTTCCCGAGCCACAATGCTCTTCAAAGTTTCTTCTTTCGTGCAGCTATCATCATTTCCACCACTTGAAACTTTGTTCCTCTTCTTTCCTCGCAATTCAGAGCTCTTCACAGTTTCTTCTTTCGTCCTGCCATCATGATTTTCATCACTCGAAACTTTGTTCCTCTTCTTTCCTTGCAATTCAGAGCTCTTCACATTTTCTTCATCCCTCCTTCCCCTCTCCCTCCCTCGGGAAAAAAATAAAAATTAAAAACATCACAAATTTTATTTATTTTTTGTTGGTTCTTTATTTATAGGGAATCTTATATGAAAACACCATCCTAGAGCATTGACCTGACATGCTCCTCCAGGTCTGGAAGGCTCTGATTGTCATCATAACTGTACATCAAAGAAACCATCCTTGCAAGATTAAGACAAGCCTTAGTGAAAGTCGTCGAAAATGGATTCGGAGAGAGGCATTCCTTGTTCAGGCGTTTCCATGCCACCGAAATCATATTAATAACATGTTTTCGTGCAATTTCAACAGAAACACCTTCATGTTCTTTCATGTAACACGTTACGTAAGATCCATCATGCCCATCTTGATTCTCATCCTTGGCACTTCCTAAGTCATCCCAGAGACGAAGAATTGTGGCCACGGATGATATGATTCCGGGATTATCATTCACAATATTTTCACTTTCCTCAGTTTTACCCTCACCCAAGAGGAAGAACATGTGGACTAATACCACATGTGCCCCTGAACTAATAATCCCATTCTTCAAGTACCTGCCCGGGCGGCCGCTCGAGCCCTATAGTGAGTCGTATTAG
>EnsVib0184
ACACACTCGAGCGGCCGCCCGGGCAGGTACAATTCAAAAACTAATTGCATCCAAAATGCATGACAGATATTTGTGCACTTAACCTGAGATTTCAATCGCCTTGACCTCAGTCTTCTTTTCTTCCTGTTTGGGGACAGTGACGGTGAGCACGCCATTCTCCATACTAGCTCTCACCTGGTCGATCTTCGCATTTTCAGGCAACCTGAATCGACGGAGGAACTTGCCGCTGCTCCTCTCCACTCGGTGCCACTTGTCGTTCTTCTCCTCATGCTCGCTGCTCCCTCTCTCCACTGATTTGCAGCACTCTGCCGTCTTCCACCTCCACCTTTACTTCCTCCTTCTTTAGTCCCGGAAGATCCGCCTTGAAAATGTGAGCCTCGGGCGTCTCTTTCCAGTCCATCCGAGTGCTTGCAAATGTGGAGGCTTCACGAGCTGAATTGGAGGCGTTGGATAGAGTGCTTGAGAAAGGGAAGCCTTCGAAAGGGTCCCAAATGTCACCGGAGAATGGGTCGAAAATGCTGCTTCGTCGGCCGCCGAAGAAGTTGCTTGGAATGAGCGACATTGTTGACGGTGATGAAAATGTGGATGTTTAAGAAACAAAGATTTCAGTCGACTGATTTGGATGTATAGATCACTTTGATTTGATACCTGCCCGGGCGGCCGCTCGAGCCCTATAGTGAGTCGTATTAG
>EnsVib0185
AGCGTGGTCGCGGCCGAGGTGCCAGTTACGGAGCTTGACGGAAAGACAGTGGGTCTGTATTTCTCATTGTTTTCATACATTAGATGCATTGATTTTACTCAAAAACTCACTGAAGTTTATGAGAAGTTGAAGGCAAAAGGAGAGAAGTTTGAGATTGTGATGATACCCCTTGATGCTAATGAAGAAGAAGAATCATTTAAACAAGGGTTTGAAAGTATGCCTTGGTTTGCATTGCCCTGCAAGGACAAGATGTGCGAGAAGCTGATTCGGTACCTGCCCACTAGTGTCAGTGGCGTAGGTGGACTCGGCATAGACATCGACCGGCTTCTCATCCTCTTTCATGTGGTGGAAGAGGTGGTGGTGCTTCACTTCAGACATGGTGGTGGTGACAATGAATATGCTAAAAAAAGTGGTTGATGCTAATAAT
>EnsVib0186
ACCCCACCGAGAACCCATTACGCCAAGCTCGCCGAGGTGTTCGTGTTTCTTGTGTTGCTTCTCTTCATTCTTGTAGTAATGGGTCTCGGTGGGGGTGACCGCCGCAAATTCGGTAGATTCGCCGTAGCCGCCCACAGCGTCAGTGGCGTAGGTGGACTCGGCATAAACATCGACCGGCTTCTCATCCTCTTTCATGTGGTGGAAGAGGTGGTGCTGCTTCACTTCAGACATGGTGGTGGTGACAATCAATATGCTAAAAAAGTGGTTACCTGCCCGGGCGGCCGCTCGA
>EnsVib0187
TCGAGCGGCCGCCCGGGCAGGTCCTTAGATACGAAGACAACTTCGACACCACGAGCAACGTTGCCGTCATGATCACCCCCACCGATAAGAAGTCCATCACCGACTATGGTTCGCCCGAGGAATTCCTCTCTAAAGTGGACTATCTGCTGGGGAAACAAGCCTACTCCGGCAAAACTGTTTCAGAGGGTGGGTTCGACCCAGACGCGGTGGCGACAGCAAACATATTGGAGACTGCAACTCCGGTGATCGGTGGGAAACAATACTACTTCCTGTCGGTGCTGACAAGGACTGCGGACGGAGATGAAGGCGGCAAACACCAACTGATCACGGCCACCGTGTCGGGTGGAAAGCTTTACATCTGCAAGGCGCAAGCCGGAGACAAGAGATGGTTTAAAGGAGCCAGGAAATTTGTTGAGAGTGCTGCAAATTCTTTCAGTGTCGCTTGAGATGAAATTAATTAATTAATGTTGGTTTGTAAGTAAATTCAACTTTGAAATATGATGTTTGGTTGAGTTGT
>EnsVib0188
TCACTATAGGGCTCGAGCGGCCGCCCGGGCAGGTACAATTAAAACAAGGGGTCGACTACCTGAAGTTCTAGCTGTAATGATGCCTATTAAGACACTTCGATTCTCTAATTTATCCTAGTGAAAAATTCTCTCTCAAACTCCAAAGAACAGAAGTGACTGGAAAAATAACCCCCAGCCACATCAAATCAAATCCCAACAAGATTATTACGTATACACATTTAAGAAGAAATAGAGACCAAAAAACGATGAGCTCACCTTTAATCTTTCATAATCTCTCACTTGCTGTCTGTGAAATCTGCATCGATGACATCTCCATCGGGTCCCTTGCCCGATGATTCGGAAGGCCCAGACCCGCCACCAGGTGTGGGGCCCGCACCAGGTGCTGCACCAGGCTGGTTATAGAGTGACTGGCCAAGCTGCATGACTTCCTGGTTAAGGGCAGCCATGGCATCCTTTATGGCCTGGGTCGAGCCACCCGAGATTGCATCCTTGAGTTCTCCAAGTTTCGCCTCAACCTTCTCTTTCACTTCTGCTGGAACCTTGTCCCCCAGTTCCTTCAACTGCTTCTCAGTCTGGTAGACAACAGAATCCGCCTGGTTCTTTGTGTCTATGGCATCTCTCTTCTCCTTGTCTTCCTTTGCAAACTTCTCAGCTTCTGTAACCATCCTCTCTACCTCGGCCGCGACCACGCTAGTG
>EnsVib0189
TCGAGCGGCCGCCCGGGCAGGTACCATCTAATCATCCAAAAGCCACCAGCACAGAACTGCTGGATACAGAATACTTGCAGTATGGGTGTTCTCATTATCGACGAAGGTGCCGCATTAGAGCTCCTTGCTGCAATGAGATTTTTGACTGTCGTCATTGTCATAATGAGGCAAAGAATAATATCGATGTTGATAAAGAACAAAGACATGACATTCCACGCCATCAGGTCCAACAGGTCATATGTTCTCTCTGTGACACTGAACAAGAGGTTGGGCAAGTTTGCATCGGCTGTGGTGTATCTATGGGAAGATACTTCTGTGGAAGTTGCAAGCTATTCGACGATGCTACATCTAAGAAACAGTATCACTGTGATGGCTGTGGTATCTGCAGAATTGGCGGGCGGGAGAATTTCTTTCATTGCTACAAATGCAGATGCTGCTACTCAGTTCTTTTAAAGAACAGCCATCCTTGTGTGGAAGGAGCAATGCACCATGACTGTCCTGTTTGCTTTGAGTATTTATTTGAATCGACAAACGATGTAACAGCTTTGCCTTGTGGCCACACCATCCACAAGAACTGCTTGAAGGAGATGCAGGAGCACTTCCAATATGCTTGTCCTCTCTGCTCCAAGTCGGTGTGTGATATGTCAAAGGTTTGGGAGAAGTTTGACATGGAGGTTGCAGCTACACCCATGCCAGAATCTTACCAACACAAAATGGTTTGTATCCTCTGCAATGATTGTGGTACCTGCCCGGGCGGCCGCTCGAGCCCTATAGTGAGTCGTATTAG
>EnsVib0190
GCGGCCGCCCGGGCAGGTACAAATCGAACAACCCCATGCATGCAGCTTGTCCAAACGACCGCACGCATGTGTATATATATAATATCCCAACTGAGAAATTAAGCTTTATCTTATTTATTTATTATAATTTCCCATTGCATGGAACTAGGCCGACGTGGCAGGAGGATTAAGCTAGGGTGAGTGTAGCCTCAAGCACGGCGGTAGTGCCATTCCCAGTGATCACATGTGACAAGTATCCATTCCATTCCTCATGAGAATTGTAGCTAGACTTCTCCAATAAACCCTTGATTTCATCCCAACGGTCACTCTTGTAGTGCTGACTGTCACGAATCTCAGTATACACCGTGTTTTCCCGACCAAATATTGTCCACGACGGCTTAATCCACGCAAACATCCAGTGACAGTTTTTCCCCTCAGCGTTCTCGGTGCGATACACCACCGCGGCGCCTGTTCCGCTAGGCTTCTCGGTAGTACGTAGACAACAATAGAAAGAAAACCCAACCCCAACTAGACCCAATTACTTAACGGTCTCCGGGTACCTGCCCGGGCGGCCGCTCGA
>EnsVib0191
TCGAGCGGCCGCCCGGGCAGGTACCGTCAAAAGTGTTCCACAAAGCATTTGGTATGGGCCGGACCGCCCAAAGTACTTGGGCCCATTCTCCGAGCAAACTCCGTCATACCTAACTGGTGAGTTCCCCGGTGACTACGGATGGGACACCGCTGGGCTGTCAGCCGATCCGGAGACATTTGCCAAAAACCGTGAGCTCGAGGTGATTCACAGCCGATGGGCCATGCTCGGTGCACTGGGCTGCGTTTTCCCCGAAATACTTGCAAAGAATGGTGTCAAATTCGGTGAGGCTGTTTGGTTCAAGGCCGGGGCCCAAATCTTCTCCGAAGGTGGCCTTGACTATCTTGGCAACCCTAACCTCGTTCATGCCCAGAGCATCCTCGCCATCTGGGCCTGCCAAGTCGTTCTAATGGGCTTTGTCGAAGGCTACCGTGTTGGTGGGGGTCCACTCGGTGAAGGGCTCGACATAATTTATCCCGGAGGGGCATTTGACCCACTTGGGCTGGCTGATGATCCAGAGGCATTTGCAGAGTTGAAGGTTAAAGAGCTCAAGAATGGACGATTGGCAATGTTTTCAATGTTTGGATTCTTTGTTCAGGCCATTGTCACTGGAAAGGGCCCAATTGAGAATCTCTATGACCACCTTGCTGATCCTGTGGCCAACAATGCATGGGCTTATGCCACAAACTTTGTCCCTGGAAAATGAAAAGTAATTTAGTCCCTCTTTCAGCTGTATCATTACTCTTATTGCTGAAGTTCTCCACCTTCAGATTTGCTCAGTACCTGCCCGGGCGGCCGCTCGAGCCCTATAGTGAGTCGTATTAG
>EnsVib0192
AGCGTGGTCGCGGCCGAGGTGAGGGACGAGGTGCTTCCATACGGACTGATCGGTGCCAAAACCATGGGCGAGGACAATGGTTTGCGCGCCGGATCCCAAAACCTTTACGTTGTGAGCTTCTTCAACTATTCCCAACCTGCCCGGGCGGGCGCTCG
>EnsVib0193
TCGAGCGGCCGCCCGGGCAGGTACCCGGAGACCGTTTTAAGAATTTTTGGGTTCAGTGGGGTGGGTTTCTTCATGTGCACGACACCGAGAAGCCTAGCGGAACAGGCGCCGCGGTGGTGTATCGCACCGAGAACGCTGAGGGAAAACTGTCACTGGATG
>EnsVib0194
AGCGTGGTCGCGGCCGAGGTACAGAGAAGCTGAGCTGATCCACGGCCGGTGGGCAATGGCCGCAGTGGTCGGCATCTTCGTCGGTCAAGCCTGGAGCGGCATCCCGTGGTTTGAAGCCGGTGCCGACCCGGGTGCTATTGCGCCCTTCTCCTTCGGCACCTTACTCGGCACCCAACTCATCCTCATGGGATGGGTTGAGAGCAAGAGATGGGTCGATTTCTTCAGCCCGGAGTCACAATCGGTTGAGTGGGCCACCCCGTGGTCGAAGACCGCCGAGAACTTCGCCAATGCCACCGGCGACCAACGGCTACCTCGGTGGCAAATTCTTCGACCCGCTAGGTCTCGCTGGGACAATCAAGGACGGAGTTTACATTCCGGATACTGAGAAGCTAGATAGACTGAAATTGGCGGAGCTTCGAGAGCGAAAGATACCCTTCACCATTCGCCGCTACCTGCCCGGGCGGCCGCTCG
>EnsVib0195
TCGAGCGGCCGCCCGTGCTAGGTACTACGTCGAAAGGCTCGCAGGCAGTTAGTTGCGGCTCCTGTTTAAAATCCACCACCACCACCAATGGCACTGCCTCCTGTCAGAAGCATGGTGAGGAGAGAAGTTGCAGCACCACCACCACCAACAGAAGGACCCATCCTCATCCATGGCACCA
>EnsVib0196
CGAGCGGCCGCCCGGGCAGGTACCCGGAGACCGTTTTAAGTTAATGGGCAGTGGGGTGGGTTTCTTCATGTGCACGACACCGAGAAGCCTAGCGGAACAGGCGCCGCGGTGGTGTATCGACACCGAGAACGTTCTGAGGGGTTAAAAACTGTCTACTGGATGTTTGCGTGGATTAAGCCGTCGTGACAATATTTGGTCG
>EnsVib0197
AGCGTGGTCGCGGCCGAGGTACAACCTTCAGGAACCGGAATATTCACTTGTTGGGCTGCTTTCCCGTAGAAAGTTCCACTCTCCATGGCATCCTTGTTTGCATCTCCGAGAGCAGCCTCGCTCATGTACTGGTCGGCCAACTGGACTCTCTTCACATTCTCCTGCTCTTGGACAAGCATGTTTCCGTACCTGCCCGGGCGGCCGCTCGAGTGTCATCTTGGGCTGCTCAAAAGTTGGAGGTCCCTCCTTCGAGTTCACAAGCTTCTTCCCAACGCTCTGGACCCCAACCCCTCCTATCCACTTTCTCACCTCGTCGTCGTACACTCTTGCCCTCAAGGCACACAGGGGAT
>EnsVib0198
CTAATACGACTCACTATAGGGCTCGAGCGGCCGCCCGGGCAGGTCCATGGTTCGCATTACTGGTGGTATGAAAGTGAAAGCCGACAGGGATGAGTCTTCCCCCTATGCAGCCATGCTTGCAGCTCAGGACGTTGCACAAAGATGCAAGGAACTTGGTATCAATGCCCTTCATATTAAGCTCCGTGCCACAGGCGGGAACAAGACAAAAACACCTGGCCCTGGTGCTCAGTCTGCACTTCGCGCCCTTGCTCGTTCAGGAATGAAAATTGGGCGTATAGAGGATGTGACTCCAATTCCTACTGATAGCACTCGCAGAAAGGGTGGTAGGAGAGGAAGAAGGCTGTAAGCTTGCTTTTCTTTATCGAATCGAAGCCTGGTTCCCTCTTTGGCAATACTTATTACTCTCAATGGGGGGGGAATAGTATTTATAATTTTATTGTTGAAACTGATATTTAGTTTCTTGAAATTGGCTTGGCCCAGATTTCTTGTGTTTTTGTAGTTGTTTGGTACCTCGGCCGCGACCACGCT
>EnsVib0199
CTAATACGACTCACTATAGGGCTCGAGCGGCCGCCCGGGCAGGTACTCGAGCAGCTTCTCGAGTGTCATCTTGGGCTGCTCAAAAGTTGGAGGTCCCTCCTTCGAGTTCACAAGCTTCTTCCCAACGCTCTGGACCCCAACCCCTCCTATCCACTTTCTCACCTCGTCGTCGTACACTCTTGCCCTCAAGGCACCGAAGAAATCGATGGATTGGCCAGGAAAGGTGTCAACAAGCTTGACAATGTCTTCCGGAGGAACATTATCAGCACGGAAGATACCGGTGCAAACACCGATCCGATCATCCCTAGTTGGGGCCCAGTAGAATTTCTCCATACGACCGTCACGAATGAGAGGAGCATATAAGGTCGAGAAGTCATTACCGGTGACGATGATGGGGACACGGGGATTATCCTCCTTGTTGTACATTCCGGGGAGCTGGACATTTGTTGGGTTATCGGCTATGTTCATGAGGGTGGCATTAACCATCTGGTTGTTCACAGTGTATTGGGTGGTCCCACCGAGTCGACCAGCTCCGGCATCAAGATCATTGATGAAGAGGCAGCACATCTTTCCTTTCCTGATAATATCGGCTGCTTCGCGGTACCTCGGCCGCGACCACGCT
>EnsVib0200
AGCGTGGTCGCGGCCGAGGTTCTTGCTAAACAACTCGCCAGTTTAGGGGTCAAGCTTATAATTTCAGCTCGAAATGAAGCTGAATTGGAGCAAGTCAAGAAACAACTTACTGGAAAACATGCACCCAACGAAGTGATGATTTTACCTTTGGATTTGACATCTGGGGAAGATATTCTCAGAGAGGCTGTAGCGAAAGCCGAGTCCTTTTTCGCCAGTGCAGAAAACAACAGTGTTGGATGTAAGTGAAGAAAGTCTAAAGGCTACGTTCGATGTCAATGTATTTGGGCCGATATCTCTTACACGGCTGCTGGTGCCTTCCATGCTGAGGAGGGGGAGGGGACATTTGGTTGTGATGAGTAGTGCTGCAGGAAAGGCTCCTGCACCAGGCCAAGCCATATACTCTGCTTCCAAATTTGCTTTAAATGGGTACCTGCCCGGGCGGCCGCCCGGGCAGGTGTTGTCATCAGTTAATGCAGAACTCACCCAAGTCTCCACATTGCTCATGTGCCATGCGAAGTCCTCGCGGCCAGTCCGGCCCATGGATTTTAGTTCTCGGACCGATCTTCCGAGCCGGTCCACACTATCGCGCATCTCCTTCAAGCAGTCCTGGATGGCTTCATCCTCTATGTGCTTCAAGCCCTTCAATCGGGCCAGCTTTGTCACAAATGTCTTCGTGGACTGGGCCTGGGCTAGGCTCACGTTCAATGCGGTTTGAGCCAATTGGCGTGGGCTTCGTTGGATAGTGGAGGCATAGGCGGAGAGAGATTTGACGCACAGCGCAGGATAAGTTGTGGCGCTGCACGAGGCCTCAATGAAGTTGGTGGAGGCCACCGCGGCGGCCGTGCTGCTGCAGAAAATGTAGCAATCTTGCAATTGGCCGAAGTGTTGATGAGACAATGAGAACACTCCAGGCGTTGCAATACGTGCAGGAGAACCCAGATGAAGTATGCCCTGCTGGATGGAAACCTGGGGAGAAGTCGATGAAGCCGGATCCTAAGCTCAGCAAAGAATACTTTGCAGCTGTATGAAGGGCTGAAATAAATACCGTCGTAGAGAGTTTTGTTCTTTTGTTGTTGTTGAGTTTTGAGAAGAAACTCTTTCTGGGGATAAACGATTTGAGCTAGACTTAAAATCCATGTTTGAAATTTATCGATGTACCTCGGCCGCGACCACGCT
>EnsVib0201
TCGAGCGGCCGCCCGGGCAGGTACAAGTACATACAGACTCAGGATTTCTCACCATACTTCAGAATGATGGTGTTGGTGGTCTTGAAGTTATGAGCAAGTCCGGTGCATTTCTCGCCGTTGATCCTTGTCCGGGCACCCTTCTTGTCAATCTCGGAGACACTGCTGCTGCATGGAGTAATGGAAGATTCTACAATGTGAAGCATAGAGTACCTCGGCCGCGACCACGCT
>EnsVib0202
TCGAGCGGCCGCCCGGGCAGGTGGGATAACATCTATCGTTTGCTGACTGCTCCCGATTCTGGCAACCAGTCCTACGCCGAATGGCCCAAAGAGAACCCCAAGTTCAAGGCAAACGTTACGATTAACGATGTCAATCCGTATCCCAGCCTTCATGCAATTGTCAGCCCATATCCTCAGTAATCCTTAGTTCCCCGTAGCGAGTGCAATGGGAATTAAGTTATAATAAATAAATAAAGGGTCATTTGACTTAAACCTTATTGATAGTGTCATATTTGACTTAATTTATAGTTATTAGATTTAATCATTTGTTTGGAGGCTACTCAAATATTACATTATTTACAAGGGGTTAAGTCTTTTATTTGACTTAACCCTTGCTATTAATGCAATATATGAGATAGACGCTTAAACAGATGGTTAAGAGTTAAGTCAAATATGGAATTATTAATAAGAAGTTAAATCAACATGACTCATAAAAAAAGTTGATTAATTTCTCAATTCCAATGTTTGTTTGTGTACCTGCCCGGGCGGCCGCTCGA
>EnsVib0203
GAGCGGCCGCCCGGGCAGGTACGATGCGGGGAAAGCCGAGGTACTTTGCATCGTCATCGACCCTTTTCGTGATCGAGTTCATCTTGTTCCACTATGTCGAGATCAGACGATGGCAAGACATCAAGAACCCAGGAAGTGTCAACCAAGACCCAATCTTCAAGAGCTACAGCCTGCCTCCCAATGAGGTGGGCTACCCCGGAGGCATCTTCAATCCCCTCAACTTTGCACCCACTCTCGAGGCCAAGGAGAAAGAGCTTGCCAATGGGAGATTGGCAATGTTGGCATTCTTAGGGTTTGTGGTTCAACACAATGTCACCGGAAAAGGACCATTTGAAAACCTTTTGCAGCACCTCTCTGACCCATGGCACAACACAATTATCCAAACTCTCAGGGGTTACTAGAATATGGCATAGACATAAATTTGAATATCTTGTGTACCTCGGCCGCAAACCTGGAGTGCATGGGCTTGACTGGGATTTGACCTTTTAATGTACCTGCCCGGGCGGCCGCTCGGGCAGGTACAACACCATGAATGTATCCAGACCCATTAATCCCAAGGATAACCACATATCCTTTCAATGCACTGATGTTGGACTGGTTAAGAGGAGGTTGGAAGCCATGGGAATAAAGTACGTGACTGCGGTGGTAGAGGAAGGAGGAATCGAGGTAGATCAGGTTTTCTTCCACGATCCAGACGGGTACATGATCGAAATTTGCAACTGCGATAACCTTCCGGTCCTCCCTCTCTCTTCCTGCTCCTTCAAGCCCAAGCATGCCAATTATAAGGCAGAAAAATGTGGGTTCATGGAGACTCTCATGATGGAGAATTTAAGCACAGACATGATGATCTTTTCATTCTAGCTAGATGGTACCTCGGCCGCGACCACGCT
>EnsVib0204
TGAGCGGCCGCCCGGGCAGGTACTGGTCGGCCAACTGGACCCTCTTCACGTTCTCCAGCTCTTGGACAAACATGTTTCCGTACTCGAGCAGCTTCTCGAGTGTCATCTTGGGCTGCTCAAAAGTTGGAGGTCCCTCCTTCGAGTTCACAAGCTTCTTCCCAACGCTCTGGACCCCAACACCCCCAATCCACTTTCTCACCTCGTCGTCGTACACTCTCGCCCTCAAGGCACCAAAGAAATCAATGGATTGGCCAGGGAAGGTGTCAACAATCTTGACAACATCTTCTTTGGGGACATTATCGGAGCGGAAAATACCGAGACAAACACCGATCCGATCATCCCTGGTGGGGGCCCAGTAGAATTTCTCCATACGACCGTCACGGATGAGAGGAGCATACAAGGTGGAGAAGTCGTTACCGGTGCATATGATGGGCACCCGGGGATTGTCCTCCTTGTTGTACATCCCTGGGAGCTGCACATTGGTTGGGTTATCGGCTATGTTCATGAGCGTGGCATTGACCATCTGGTTGTTCACCGTGTACTGGGTGGTACCACCCATACGACCCGCCCCCGCGTCGAGATCATTGATGAAGAGGCAGCACATCTTCCCCTTCCTGATTATATCGGCTGCTTCGCGGTACCTGCCCGGGCGGCCGCTCG
>EnsVib0205
TCGAGCGGCCGCCCGGGCAGGTACTCAAGCAACTTTTCTACTGTCATTTTGGGCTGCTCGAAAGTTGGGGGTCCTTCCTTTGAGTTCACCAATTTCTTCCCAATGCTATCTACCCCAACACCCCCAATCCACTTTCTCACCTCGTCGTCGTACACTCTTGCCCTCAAGGCACCGAAGAAATCGATGGATTGGCCAGGAAAGGTGTCAACAAGCTTGACAATGTCTTCCGGAGGAACATTATCAGCACGGAAGATACCGGTGCAAACACCGATCCGATCATCCCTAGTTGGGGCCCAGTAGAATTTCTCCATACGACCGTCACGAATGAGAGGAGCATATAAGGTCGAGAAGTCATTACCGGTGACGATGATGGGGACACGGGGATTATCCTCCTTGTTGTACCTGCCCGGGCGGCCGCTCG
>EnsVib0206
AGCGTGGTCGCGGCCGAGGTGCATCTTCGGCGGCCAACGAAGCAACATCTTTGACCCTTTCTCTCTCGACATTTGGGACCCTTTCGAAGGCTTCCCTTTCTCGAGCATTCTATCCAATGCCTCCAATTCAGCTCGCGAAGCCTTCACATTTGCAAACACTCGGATGGACTGGAAAGAGACGCCCGAGGCTCACATTTTCAAGGCTGATCTTCCCGGACTAAAGAAGGAGGAAGTAAAGGTGGAGGTGGAAGACGGCAGAGTGCTGCAAATCAGCGGAGAGAGGAGCAAGGAGCATGAGGAGAAGAACGACAAGTGGCACCGAGTTGAGAGGAGCAGCGGCAAGTTTCTCCGTCGATTCAGGTTGCCTGAAAATGCGAAGATCGACCAGGTGAGAGCTAGTATGGAGAATGGCGTGCTCACCGTCACTGTCCCCAAACAGGAAGAAAAGAAGACTGAGGTCAAGGCGATTGAAATCTCAGGTTAAGTGCACAAATATCTGTCATGCATTTTGGATGCAATTAGTTTTTGAATTGTACCTGCCCGGGCGGCCGCTCGA
>EnsVib0207
TCGAGCGGCCGCCCGGGCAGGTACTATAGACCCACAAAAAATGATACAAATGAAAAGGTAGAAGAAAATGGAAGATTGAACTAAGAACTAGCTTAATATTTTAATTTTATTTTTTTACAATGTCAGAACCTCGTGCACTGGATTATCTTTTTTTCTACACTGTAATCTTACTCTTCCACTTGCAAATCACTTCGGCTAAAGCTTTTGTGGATGATCCGTCTTTGCTAACAACCTTTGCGGCCGAATCCTTTAGGACTCTCATTCGACTCCTAATTTCCTTTCCTTGTTCTCCTTCCATTAGACCTTTCACAACTCTAGCCACCTCGGCCGCGACCACGCTAAGCGTGGTCGCGGCCGAGGTACCTGAAACTGAAGCTGCTGTATCTGTAACAGCCGAGAAAGCCTCAACCGACACCTCAATGTTGGAACCCTCAGCGGTCCAAACCCTGGTGGATGAAGCACCTATCACCACAGATTCATAGTTATATTAATCTGTAAACAATCAGTTATCCGTTTTTTATATCTTATGTATTTTTGGTTCCAATTATGAATGAGAAATTTTCAAGTTTTGAACAGTAATGACTTCATGATGATGACTTAATTCATTCATAATCACCAAATATTGTTACGATTAACAAAACGATAATGAATAAAACGAACAAAGAAACACAATAGCGATTAGTGCCCAACAGGTATACAATATAATGACGAGGCATTTATCTTTGCCTGCAAGCCAGTATAACAATAACTCATAATCTTCAAGACCATTCACCAGTTGTCATAACAGCAAAGGCAGAAATTATTATTAATATTGCTTATGTTTTTGATTGCATACTTTTTCCATCTCATAAGTATGACCTGACTTATGGAAGAATGAAGTATCAAACTAGGGGTCAGCTAGCTCATACACACAAGTAATTAATAAACATCCATTTCATATTCATCTGAAGAAACAAAATACAATGGATTTCTACAAAAAAGGCTTAAACTATGCCTTAATGTTCATTTAAAGATAAATGATCCACAGTAATCATGGATAAAATTTTTTAAGATGCTCGACATGCCATGGCCGAGGTAATATTTGGCCTTCAGAATCTTTGAGCATATACCTGCCCGGGCGGCCGCTCGA
>EnsVib0208
CTAATACGACTCACTATAGGGCTCGAGCGGCCGCCCGGGCAGGTACGCTACATCGAGGCTTTATATAATACAGTATATAATAACAAACAAAGCAGAGATAGACCTGTTTTATTATACATACATGTATATATATATATATATGTAGTGTTAATTAACGGTGGGTGCCGGTGCCGGTGCCAGGCAGTTTCTCCTTTATCTTTTCCACCACTCCTTTCTTCTCATGACCATATTCTCCGGTGGTGGTAGTTGTAGCAGAGTGCGCCTGATCGTCCCTGTGCCCACCTGGCAGCTTCTCCTTTACCTTCTCCTTCAGCCCCTTCTTTTTTCTTCGACCGCCATGTCCATCATCCTCCGAAGAACTGGAGCTGTCAGAGCGATGAAGCACGCCGCCGACGCCATGGTGCTGCTGCTGCTGTTGGCGGTGTTGCTCTCCGGTGCCAGCATATGGAGCCGTAGTTCCGGTGCCAGTGGAGTAGCCGCCGGCGGTACCTCGGCCGCGACCACGCT
>EnsVib0209
CTAATACGACTCACTATAGGGCAGCGTGGTCGCGGCCGAGGTACCTCACCGGAGAGGTTCCCGGCGATTATGGTTATGATCCTTTTGGACTTAGCAAGAAACCAGAAAACTTTGCCAAATACCAAGCATATGAATTGATTCATGCCCGATGGGCTATGCTGGGTGCGGCCGGCTTCATCATCCCTGAGGCCTTCAACAAATTTGGGGCTAACTGTGGCCCTGAAGCTGTTTGGTTCAAGACGGGTGCTCTGCTCCTTGACGGTAACACATTGAATTATTTTGGAAAGAACATCCCCATTAATCTCGTCTTTGCTGTCGTTGCTGAGGTTGTTCTTCTTGGTGGTGCTGAATATTACAGACTTACCAATGGTTTGGAATTGGAGGACAAACTTCACCCAGGTGGTGCTTTTGATCCCTTGGGACTTGCAAAGGATCCAGACCAGGCTGCAATCCTAAAGGTGAAGGAAATCAAGAATGGTAGACTAGCAATGTTTGCCATGCTCGGTTTCTTCATCCAAGCTTATGTCACCGGAAAGGGTCCCGTTGATAACCTTGCAGCCCATTTGAGCGATCCCTTCGGTAACAACTTGCTCACTGTGATATCAGGATCTATTGAAAGAGCTCCTACCCTGTGATGTGATTTTCCTTTGGTTTGTCTTTTGGAAATTTAAATGTGTTGTACAATGTACCTGCCCGGGCGGCCGCTCGAGCCCTATAGTGAGTCGTATTAG
>EnsVib0210
TTTAGGAGCGTCAGTACCTCGGCCGCGACCACGCTATCGAGCGGCCGCCCGGGCAGGTACAACCTATAGTGCCCCAGATTGTGAAACTTAGATGTATCTATGGTTGCTACATGGGTGGGAGTTTATTAATTTCAACTTAAACCACCATCATAACACATAATTTTCTATTTCAGTTGAGTGCAAGAGGCTCAATCAACAGCGACAGGACCTCGGCCGCGACCACGCT
>EnsVib0211
CTAATACGACTCACTATAGGGCTCGAGCGGCCGCCCGGGCAGGTACCCGGAGACCGTTAAGAATGGGCAGTGGGGTGGGTTTCTTCATGTGCACGACACCGAGAAGCCTAGCGGAACAGGCGCCGCGGTGGTGTATCGCACCGAGAACGCTGAGGGGAAAAACTGTCACTGGATGTTTGCGTGGATTAAGCCGTCGTGGACAATATTTGGTCGGGAAAACACGGTGTATACTGAGATTCGTGACAGTCAGCACTACAAGAGTGACCGTTGGGATGAAATCAAGGGTTTATTGGAGAAGTCTAGCTACAATTCTCATGAGGAATGGAATGGATACTTGTCACATGTGATCACTGGGAATGGCACTACCGCCGTGCTTGAGGCTACACTCACCCTAGCTTAATCCTCCTGCCACGTCGGCCTAGTTCCATGCAATGGGAAATTATAATAAATAAATAAGATAAAGCTTAATTTCTCAGTTGGGATATTATATATATACACATGCGTGCGGCTTTGGCAAGCTGCATGCATGGGGTTGTTCGATTTGTACCTGCCCGGGCGGCCGCTCGAGCCCTATAGTGAGTCGTATTAG
>EnsVib0212
CTAATACGACTCACTATAGGGCTCGAGCGGCCGCCCGGGCAGGTGGCTTACGTGGCTCCTCCTCTCAGGCTGTCTTGGAAGGTAGCCTCTATCTCAGTGGCTCAACCCGCTTGAGCACCGCCGGCAACGGCCGGATTGCGGTGGCACGATCAGGGTTCACTGTTAGTGCCCACCAGGGTTCGGCGGAGCCCGAAACCAATCGTCGGGCCGTATTGGGCCTGATTGCAACCGGGCTGGCCTCTGGGTCTTTTGTCCAAGCTGTGCTTGCCGACGCCAAACCTATCAAGGTTGGGCCAGCTCCGCCACCCTCTGGTGGACTGCCTGGAACTCTGAACTCAGATGAGGCTAGAGACCTCGACTTACCACTGAAGGAACGATTTTTCCTTCAAGCACTGTCACCGGCCGAGGCAGCACAGAGAGCAAAGGAGTCGGCAAAGGAAATCGTTAACGTCAAGTCATTTATCGACAAGAAGGCTTGGCCTTATGTCCAAAATGATCTTCGTCTTAGAGCATCGTACCTGCCCGGGCGGCCGCCCGGGCAGGTCGACCTGCAGTGGCGTTTCGACCACCAAGCGTTGCCGGCAGACCTCATTAGCAGGGGAATGGCTGTGGAAGATCCAACAGCACCCTATGGCGTAAAGCTAACAATTGAAGACTACCCCTTTGCTAGTGATGGTCTAATCCTTTGGGACATCATCAAGCAATGGGTTACAAACTATGTCAACCACTACTACCCCACCGGAAGCCTCGTAGAATCTGACACCGAGCTCCAAGCATGGTGGACCGAAATTCGAACAGTAGGCCACGGTGACAAGAAGGACGAGCCATGGTGGCCGGAACTCAAAAACCCCGAAGACCTCATCGGAATCCTCACAACCATTATATGGGTAACCTCGGCCGCGACCACGCT
>EnsVib0213
AGGTGGTCGCGGCCGAGGTTGCAATTGCAATGGGTGGGTTGAAAATAGTGAGGATGATGTTAGAGTCAGTGGTTGGAGGGCCGGCGAAGATGATGTTGGACAAAACTTGGATGCGGCTTCAGTTATTAGTTCTCAAGTGGGAGCTGGAAGGCGTGGATCCAGATTATGTTATTCCCCGCGAAATATATTCGCTTCATTCCTGATCCTGATGAAGTTATATATATTTATATGTATATATATATGCACTATGCAGTAGATGGATGAGTTACCTTCTTTATAAAGGTACCTGCCCGGGCGGCCGCTCGATAGCGTGGTCGCGGCCGAGGTAGAAGAGCAGAAGAAGAAGAATCGGAGGAGATGGCAACCACAGTGATGAGTTCATTGAGCCTTAAACCTTCTTCTTTCCCTGTTGAGAAAGCGGCGCCAAGAGGCCTCCCTTCTCTTTCAAGAACTTCTTCCTTCACGGTTAAGGCCAGTGGTGGCAAGAAGATCAAGACTGACAAACCTTATGGAATTAGTGGGGGCATGGACTTGAGGGATGGCCTTGATGCCTCTGGAAGGAAGGGAAAGGGGAAAGGTGTTTACCAATTTACCGACAAATACGGTGCTAATGTTGATGGATACAGTCCTATCTACTCTCCCGAGGAATGGTCTGAAAGTGGCGACGTCTATGTTGGTGGTACCTGCCCGGGCGGCCGCTCGAGCCCTATAGTGAGTCGTATTAG
>EnsVib0214
CGAGCGGCCGCCCGGGCAGGTACAATTCAAAAACTTCAACACACTAAAATAACTAAATTGCATCCAAAATGCATGACAGATATTTGTGCACTTAATCTGAGATTTCAATCGCCTTGACCTCAGTCTTCTTTTCTTCCTCTTTGGGGACAGTGACGGTGAGCACGCCATTCTCCATACTAGCTCTCACCTGGTCGATCTTCGCATTTTCAGGCAACCTGAATCGACGGAGAAACTTGCCGCTGCTCCTCTCAACTCGGTGCCACTTGTCGTTCTTCTCCTCATGCTCCTTGCTCCTCTCTCCGCTGATTTGCAGCACTCTGCCGTCTTCCACCTCCACCTTTACTTCCTCCTTTAGTCCTGGAAGATCAGCCTTGAAAATGTGAGCCTCGGGCGTCTCTTTCCAGTCCATCCGAGTGTTTGCAAATGTGAAGGCTTCGCGAGCTGAATTGGAGGCACCTCGGCCGCGACCACGCT
>EnsVib0215
CTAATACGACTCACTATAGGGCTCGAGCGGCCGCCCGGGCAGGTCGAAGATCTACTCGGAAGAAGCGTAAAGAATAAACCAGAAAAATGGAGGTAACCAACGTCAGCGAGTATCAGGCCATTGCCAAGGAAAAGTTGCCGAAGATGGTCTATGACTACTATGCATCAGGTGCAGAGGACCAGTGGACTCTTCAAGAGAACAGAAATGCTTTTTCAAGAATTCTGTTTCGACCCCGTATTCTTATTGATGTGACCAAGATAGACATAGCTACCACTGTGTTGGGCTTCAAGATATCAATGCCCATCATGATTGCCCCAACAGCCATGCAGAAAATGGCTCACCCTGAAGGAGAGTATGCAACATCAAGAGCCGCATCTGCAGCTGGAACAATTATGACATTGTCATCATGGGCCACATCAAGTGTTGAAGAGGTTGCTTCAACAGGACCTGGCATCCGCTTTTTCCAGCTTTATGTGTATAAGGACAGGCACGTTGTTGCTCAGCTCGTGAGAAGAGCTGAAAGAGCTGGTTTCAAGGCTATAGCTCTTACAGTTGATACCCCAAGGCTTGGACGCAGAGAAGCTGACATCAAGAATAGATTTACTTTACCACCATTTTTGACATTGAAGAACTTTGAGGGTTTGGACCTTGGCAAGGTGGATGAAGCTGCCGACTCTGGATTAGCTTCGTATGTTGCTGGTCAGATTGACCGTTCTCTGAGCTGGAAGGATGTGAAGTGGCTTCAGACAATCACCAAATTGCCAATCCTAGTGAAGGGACAGGGATAGAGATAGGGATCATCATGAAGTTGGTGAAGTTGACCCTGATCGTGGGCGCTCCCGTGATAAAGAATACGACTATGATCGAGTTGAATCAAAACATGAGAGGGACCGACATGCAGAAAGAGAGAAGAACTACGATCACATGGAGCC
>EnsVib0216
AGCGTGGTCGCGGCCGAGGTATGCATTTGGAGAGAAGGGCAGACCTGCAGTGGGTGATGAATATGCTGTGCCACCAAATGCCACCCTTCAAATTACCCTTGAATTGGTCTCATGGAAAACTGTTTCAGAAATTACCAATGATAAGAAGGTTCTAAAGAAAATCCTGAAGGAAGGAGAGGGATATGAGCATCCAAATGAGGGAGCTGTTGTCCAAGTGAAATTGACAGGGAAGCTGCAAGATGGAACTATATTTGTGAAGAAGGGACATGAGGAGGAGCCATTTGAGTTCAAAATAGATGAAGAACAAGTTATTGATGGACTTGATCAGGCTGTGAAAACAATGAAGAAAGGTGAAATTGCACTGGTCACAATTCATCCAGAATATGCATTTGGTCCATCTGAATCACCTCAAGAATTAGCTGTTGTTCCTGCCAAATCCACTGTATATTACGAGGTCGAGATGGTTTCCTTTGTCAAGGAAAAAGAATCTTGGGATATGAGTACCTGCCCGGGCGGCCGCTCGA
>EnsVib0217
CGAGCGGCCGCCCGGGCAGGTACAGGAAATTATATTATTCCTGCTGATATCCTGCCCACAAGCCACTGAAGATCATAAGAATCCTCAAAAAGGATGAACCAACAAGAGATTGAGAGGCAGGAGGTGCTCTCACTTAGCACCCCCCAATGAAGGAAACTGCCCAACATCTTCAATAGATGGGGCCGCATCCACACTGTTCACCGTATTGCTTCCACTGAATCCACCGAATCCTCCTCCCCTTGGACCACCACGACCACCTCGGCCGCGACCACGCT
>EnsVib0218
AGCGTGGTCGCGGCCGAGGTGCGGCGATCAAGGAGAAGCTGAGCAGCGTGAAGGACACGTCGGCGGAGGTGAAGCAGCTGGAGGAGCAAGCGACGGCGGTGATGAGGGCGGCCAGGGCGGAGATATCGGCGGCGCTTAACAAGATGAAGAAGGAGACGGCGACGGAGGTGGAGGCGAAATTGGCGGAGGGGAGGAAGAAGCTGGAGGTGGAGCTGCAGGAGGCGCTGGCCACCCTGGAGACGCAAAAGGAGGAGACTATCAAGTCTCTTGATTCTCAGATTGCTGCTCTTAGTGATGGCATTGTCAAGAAGGTCCTCCCTCTTTAATAATTTAATAATTTCCCCCTTT
>EnsVib0219
TAATACGACTCACTATAGGGCTCGAGCGGCCGCCCGGGCAGGTAGCAGAAGAAGAAGAATCGGAGGAGATGGCAACCACAGTGATGAGTTCATTGAGCCTTAAACCTTCTTCTTTCCCTGTTGAGAAAGCGGCGCCAAGAGGCCTCCCTTCTCTTTCAAGAACTTCTTCCTTCACGGTTAAGGCCAGTGGTGGCAAGAAGATCAAGACTGACAAACCTTATGGAATTAGTGGGGGCATGGACTTGAGGGATGGCCTTGATGCCTCTGGAAGGAAGGGAAAGGGGAAAGGTGTTTACCAATTTACCGACAAATACGGTGCTAATGTTGATGGATACAGTCCTATCTACTCTCCCGAGGAATGGTCTGAAAGTGGCGACGTCTATGTTGGTGGTACCTCGGCCGCGACCACGCT
>EnsVib0220
AGCGTGGTCGGCGGCCGAGGTACCCGAACTACGTACGTGTTCATCATTGACATGCCAGGGCGTGAAATCTGGCGACATAAAGGTGCAGGTGGAGGACGACAATGTTTTGGTGATCAGCGGAGAGAGAAAGCGAGAGGAAGAGAAAGAAGGCGCAAAGTACCTGCCCGGGCGGCGCTCG
>EnsVib0221
TCGAGCGGCCGCCCGGGCAGGTACCATGTCAGGACACAAATCAGGTTTCTCTTTTTTCATTTTTCCATGTCATATTGGGAAATCACTTCAGATAATTACCTTGACTTCATCAAGGAATATGTTGTGGGTATTGGACCTCGGCCGCGACCACGCT
>EnsVib0222
AGCGTGGTCGCGGCCGAGGTGTTGAGCACAATGGAAGCCAGATGGATAGCAAGAAACAATTTCTGCTCGACCTGGACAAGATTTTAACTGGGGAGGATACTCGGACAACGTTAATGATAAAAATATACCTAATAAGTACCTGCCCGGGCGGCCGCTCGAGCCCTATAGTGAGTCGTATTAG
>EnsVib0223
TCGAGCGGCCGCCCGGGCAGGTACAAGAAGCTGCCCAAGACAGCCCAATTAGTGTAGGTATAAAGAAAACAATGAAACACCCCAATGTTCATACAATCGAGACGACCATGCAAAGTTATAAGCACGCATCCGCCCCGGTACAATACTAAGATCATGACTCTCAGATATCTGCACTTTCCAAACTTTTCGTCGGATCAAGTCTATCAGGAACCTCTTAAGCACCACTGTTAGTTGTTGTTCTTGTTCTGGAGACC
>EnsVib0224
TTAAAGCCACATGTCTCTCTACGTGTGAACACAAGGTGAGATTTACGGGACACCTTGGCGGTTGACGGCGTCAGTGGAGGAAAGCGCATGCTGAGAGGCGGCGGCGTCGCCACCAGACATGGTGGGGGCGTCGGTGGAGCCAGCGCCACGGCCAGTCACGGGTTCGAGGTGTCCCTCGGTGCCATAGCCCTGTCGCTTGTAATCCTCCAAGTCCTTGTACCTGCCCGAGCGGCCGCCCGGGCAGGTACAACAAGGAGGATAATCCCCGTGTCCCCATCATCGTCACCGGTAATGACTTCTCGACCTTATATGCTCCTCTCATTCGTGACGGTCGTATGGAGAAATTCTACTGGGCCCCAACTAGGGATGATCGGATCGGTGTTTGCACCGGTATCTTCCGTGCTGATAATGTTCCTCCGGAAGACATTGTCAAGCTTGTTGACACCTTTCCTGGCCAATCCATCGATTTCTTCGGTGCCTTGAGGGCAAGAGTGTACGACGACGAGGTGAGAAAGTGGATAGGAGGGGTTGGGGTCCAGAGCGTTGGGAAGAAGCTTGTGAACTCGAAGGAGGGACCTCCAACTTTTGAGCAGCCCAAGATGACACTCGAGAAGCTGCTCGAGTACCTCGGCCGCGACCACGCTGCCCTATAGTGAGTCGTATTA
>EnsVib0225
AAGCGTGGTCGCGGCCGAGGTGGCCGTTCTAGAGGCTATTATGGTGGAAGGGGATATGGGTATGGCTATGGCTATGGTTATGGTGGGAGGGGTCGAGGTCGGAATATGCCAAGTCGTGATTTCTAGAGCGGGGTGTGGTACCTGCCCGGGCGGCCGCTCGAAGTGTGT
>EnsVib0226
AGCGTGGTCGCGGCCGAGGTACCCGAACTCGTACGTGTTCATCATTGACATACCGGGGCTGAAATCTGGCGACATAAAGGTGCAGGTGGAGGACGACAATGTTTTGGTGATCAGCGGAGAGAGAAAGCGAGAGGAAGAGAAAGAAGGCGCAAAGTACCTGCCCGGGCGGCCGCTCGAAGTGTGT
>EnsVib0227
AGCGTGGTCGCGGCCGAGGTACATGAGCGAGGCTGCTCTCGGAGATGCAAACAAGGATGCCATGGAGAGTGGAACTTTCTACGGTTAGCTCCCTTGTCCTAAAGGACCTTTGATAGGAGGGAAAGCAGCCCAACAAGTGAATATTCCGGTTCCTGAAGGTTGTACCTGATTTACAGTGTTAGCTTTGCTTTTTGCGTCGGTCACGATGAAAGTGCAAGCTCGGCCCATGCCAAAGATGATGCCTTAAGCTCAGAAGATACGGATGTATCGATTTTGCTCTCCAACATGGTGCACAGTTCCTCCACGGATACCTGCCCGGGCGGCCGCTCG
>EnsVib0228
AGCGTGGTCGCGGCCGAGGTACAAGAAGAAGAAAATAAACAAGCATAATAATTATATGGATCTATTTCTCAGGTTCGCTTGACAGGATCGAAGTTGGAGACACCAATCACCGCACCCAAAATCGCCACAAGCACGATGCCACCGGCTCCAATGCTGAGCAAGAAGTTCTTGAGGGACGGAGAAAGGCCCGACTCGGCCGCCTCGGCCACCTCTGGAACCACCATGGAAGCCGTCAGTGCAGCGGCAGTCAACCCTGTGACACCTTCTCCTTCAGCGAAGCCTCGACTTTGAACCTTCTCACCGGCTTTGCTACCTCGGCCGCGACCACGCTGCCCTATAGTGAGTCGTATTAG
>EnsVib0229
TAAAGGTGGAGGTGGAAGACGGCAGAGTAGCTGCAAATCGGCGGTAGAGAGGAGCAAGGAGCATGAGGAGAAGAACGACAAGTGGCACCGAGTTGAGAGGAGCAGCGGCAAGTTTCTCCGTCGACTCAGGTTGCCTGAAATGCGAAGATCGACCAGGTGAGAGCTAGTATGGAGAATGGCGTGCTCACCATCACTGT
>EnsVib0230
ACACACTTCGAGCGGCCGCCCGGGCAGGTACTTGCTAGGCCATATGGAAATAAAGCACCTGAGCTGAAGGGTGTCCCTATATGAATGTTACTGCAGTGACTGAAATGTGAGGAAGAGTACCTCGGCCGCGACCACGCTAGTGTGT
>EnsVib0231
AGCGTGGTCGCGGCCGAGGTCATAAAGGAAGAAGAGTTTTAAGTTATTTTCACTCATGAACCTATGATTTAGCCTGAGAAATGTAATCTAAGGTTGAAGATAGTACCTGCCCGGGCGGCCGCTCGAAGTGTG
>EnsVib0232
CACTAGCGTGGTCGCGGCCGAGGTACCAGGGATTCCTAAGGGCATGTCTCACTCATATTTAGCATCCATTGGTTATGACCTCCCCGTATATCTAAACAACCACACCACTTTCTCAAATGAACATAATCTAAAGATTATGCTGCATTTAATCAATGGCTAACTTAAGATGGTGCACAAACAAAGCATCATACTAGGCACATTCAAAAGCTGAAACAAGTTAAGATAGTGGTGGGTGACCCATAAACAAGGAAAGCTCAAAAACCAACACAAAAGTCCCAACACTCATTAGGAAATAGCAACTTCGACAGTCTTGACCTTGGGTGGTGGAGGAAGCTTCCCGACCACCACGCTCAACACCCCATTTTCACATTTGGCAGTGATAGCTGACACATTGCAATTCTCAGGCAATCGGAACTTCCTCAGCAAATTTTGAGGTGCCCTCCTCTCAAGCCTTATGTACCTGCCCGGGCGGCCGCTCGAGCCCTATAGTGAGTCGTATTAG
>EnsVib0233
CTAATACGACTCACTATAGGGCTCGAGCGGCCGCCCGGGCAGGTACCCATGATTGATGGCCTTGTGAAGGTTTCTTCCTCTAGAATAGGGTCCTCAGCCTTGAAGTCCAGCGACTCATCATTATAAATATCCCACCATTTTGCAACAAGTATCTTGATGTCCTCTCTGTCCATGTTAACTTCTTTGCCTGTGTACCTGCCCGGGCGGCCGCGACCACGC
>EnsVib0234
CTAATACGACTCACTATAGGGCTCGAGCGGCCGCCCGGGCAGGTTGGAGAAGAATGGAGGATCTCTAGCCGTTGATTTGGAAGGAAACCCGATTGCCCACTATTTCGACCCTGGATTATCACTGATTTCAAGTGCAGTAAAGATTGAGGATCATCTGTATTGTGGTTCTATACAGTATCCATACATAATCCGCCTCAATCTAACTCAATATCCTGCAGTTGCCACTGCATGAAGAAGAAACTCCTGGTAGGAGATAACTGTAGTAGTTTTTGCTATAACATACATGTGGCATGTTTGGCACAGCTTTTGTATTTCAATAAGTGAGATAGAAGAAAGTAATTATGTGTTAAATTACAGAGTACCTCGGCCGCGACCACGCT
>EnsVib0235
AGCGTGGTCGCGGCCGAGGTACGCATAGTTTTCACTAGAACACATGGATCAAGATTATTTTATGTATCCTATATATATATGATAAGATAAGCATAGCTCGATCCCCATTAGCTTGTCAGCCTACTAATAGCTTAGCAGCAGTTCCCAAAGCAAACCCCAGGAATAATAAGGCATCCACACCCAGGGGCACATGCCATGATGTTGTCGAGGCAAAAGGCACCACTGCAACGATCACCATCACCACCGGCGCCGCCGAGGATCAGTTCAATGGCTGCCATTTTAAGGGTGTTAGCATTGATATTGACGGCAGCAGAGGGAACAATGGTGGCTACAAGCACCATGGCCAACACCACTGCCATCAAACTTACCTTCTTGCTCTCCATCTCTTTTTTCACCTGCCCGGGCGGCCGCTCG
>EnsVib0236
AGCGTGGTCGCGGCCGAGGTACCCAAGCAAGCACAGGCTTCGCCGCCGAAGGACTGGGAGGCCATGACCCTTACAGAGAAGGCAATAGAGCTATATGTGGGAGAGAAGGGCCTGCTGTTCTGGATCAACGAGTTCGCTTATGCTTCCATCTTCATTGTCATCGGGGCTTGGATACTGTTTCGGTTTGTTGGTCCTGCTCTCAACCTTTACCAGCTCGATACCCCTCCCCTTTCTCCTACCTCTATACTCAAATAGGACACACACACACATATATATATATATATATAGAGAGAGAGAGAGAGAGAGAGAGTGTGTTTGTTGAGGGAGAGGATGGGAGGAGAAACTGCATGTTTCAAATATTTAGTGCATGATTGAAGATCACATTTGTGGCATTGGTGCACTGAGATGCCAAAAGGGTTGTACCTGCCCGGGCGGCCGCTCGA
>EnsVib0237
CAAATACGACTCACTATAGGGCTCGAGCGGCCGCCCGGGCAGGTACGCTGCTTTGGCTTGGCGCTCCCTCAATCAGCTCCCACTCTTTCCCCGGTTTGCTCAGGTGGTTGTCCCAACAGCAGCTTACTGCTCGGACAAGTACCTCGGCCGCGACCACGCTACCCTATAGTGAGTCGTATTA
>EnsVib0238
TCGAGGGGCCGCCCGGGCAGGTCTATAGGGCTCGAGCGGCCGCCCGGGCAGGTACTTTGCGCCTTCTTTCTCTTCCTCTCGCTTTCTCTCTCCGCTGATCACCAAAACATTGTCGTCCTCCACCTGCACCTTTATGTCGCCAGATTTCAGCCCCGGCATGTCAATGATGAACACGTACCTCGGCCGCGACCACGCTGCCCTATAGTGAGTCGTATTAG
>EnsVib0239
CGAGCGGCCGCCCGGGCAGGTGCCATGGTGCTTGTGGCCACCATTGCTCCCTCTGCTGCCGTCAATATCAATGCTAATGGTATCAAAATGGCAGCCATCGAACTAATCCTCGCTGCCCGGGCAGGTACCGGTGATCGTTGCAATGGTGAAACTTGTTTCGACAACATCATGGCATGCGCCCCTGGGTGTGGATGCCTTGTTGGGTTCTGCTATGGGACTTGCTGCTAAGGTTAGAGTAGGCCGATAAGTCAACGGGGATTGAGGGATGCTTATCTTATCTTATATATATATGGGATATATAAAATAATCTCGATCTCGTGTTCTGTATCTACATAATTGTACCTCGGCCGCGACCACGCTATCGAGCGGCCGCCCGGGCAGGTACAACAAGGAGGACAATCCCCGGGTGCCCATCATATGCACCGGTAACGACTTCTCCACCTTGTATGCTCCTCTCATCCGTGACGGTCGTATGGAGAAATTCTACTGGGCCCCCACCAGGGATGATCGGATCGGTGTTTGTCTCGGTATTTTCCGCTCCGATAATGTCCCCAAAGAAGATGTTGTCAAGATTGTTGACACCTTCCCTGGCCAATCCATTGATTTCTTTGGTGCCTTGAGGGCGAGAGTGTACGACGACGAGGTGAGAAAGTGGATTGGGGGTGTTGGGGTAGATAGCATTGGGAAGAAATTGGTGAACTCAAAGGAAGGACCCCCAACTTTCGAGCAGCCCAAAATGACAGTAGAAAAGTTGCTTGAGTACCTGCCCGGGCGGCCGCTCGAGCCCTATAGTGAGTCGTATTAG
>EnsVib0240
TCGAGCGGCCGCCCGGGCAGGTACAAGAAGCTGCCCAAGACAGCCCAATTAGTGTAGGTAGGTATAAAGAAAACAATGAAACACCCCAATGTTCATACAATCGAGACGACCATGCAAAGTTATAAGCACGCATCCGCCCCGGTCATCTAGATCATGACTCTCAGATATCTGCACTTTCCAAACTTTTCGTCGGATCAAGTCTATCAGGAACCTCTTAAGCACCACTGTTGTTGTTGTTCTTGTTCTGGAGACCAAAGTAGAGACCGAGAGCTAGCGCGAGAATGACAACGATCAGAACCACAACAAACAATGTCCACCATTTGAGTTTCCTTGCACGGCGTGCGGATTTTATGCCTTGGTCCAGCTGTGTGTTGGCGTGCTCAGTATCCTTGATCACCGCGTTGGTTTGCTCCTCGGCTGCCTGCACCTGTTGTTCCTGGTAGACGACTTGCTCGTTTAGTTGCGTGAAGAGTAGGGCGAGCTCGCTCATGGTCTTCTCGATGCGCTGGATATCGTTGTGGCGAGCACGGACGGCGCCGAGCACACTGGATGCTTGCCCACTGCGGTTGCTCTTGAGCTGTGTGATGTTCAGTTTTTATTGCACTATGAATACGTGGATGGGCGCATAAGGTAGGCTTGCGTGCAGCACCAGACCGCGGTATAGTGCAATGCGCATGCATCTGTAGGAAGACTTACAGCTTGTGTAAAGATGCCATCCTCACCCCAATCGGCATTTGCTGCCTCCTGGACCTCGGCCGCGACCACGCT
>EnsVib0241
CTAATACGACTCACTATAGGGCTCGAGCGGCCGCCCGGGCAGGTACAGCTAATATTGCTGCTACTGACAACCGCTAGTAAGTCCAAGTTCCCAAGTGCTAGTAGCGTTACTACATCTTAAGTTTCCATGGCGTTGGAATGATAATTCTCCAGTTCCTTGTCAAGATCATCAGCTGACTTGTCCATATTCCTCTTCCTCCCGCGGCCTCTACCTCGACCTCGGCCGCGACCACGGCCACCACCACCACCTCGGCCGCGACCACGCT
>EnsVib0242
CACCACGACTAGCGTGGTCGCGGCCGAGGTACCTAATATCTTTTCCGTCTAGAAAGCATCAACGAGCCTTGGATAGAGTGAGTATTCCCTCAAATATAGGAGAAGTGTCACTGCCAGTGCTCACAGTTGAGAAGCATCCTTGCCATTCGTCACTGTGATTGAGGGCAGACTTGTACCTCGGCCGCGACCACGCT
>EnsVib0243
AGCGTGGTCGCGGCCGAGGTGGTGGCGGTGGCCGTGGTCGCGGCCGAGGTCGAGGTAGAGGCCGCGGGAGGAAGAGGAATATGGACAAGTCAGCTGATGATCTTGACAAGGAACTGGAGAATTATCATTCCAATGCCATGGAAACTTAAGATGTAGTAATGCTACTAGTACCTGCCCGGGCGGCCGCTCGAGCCCTATAGACCTGCCCGGGCGGCCGCTC
>EnsVib0244
AGCGTGGTCGCGGCCGAGGTGGACTCGCAGGCCAGCGCCATTGTTCTCTGCCAAGATCATTAAAGTTCCTCCTGTTGCGAGTAAACCTAGGCATTGCTCAGTGCAAAACCTGCTCGAGCGGCCGCCCGGGCAGGTACTGTTGTGAGCATTCCCAACGGTCCATCTGCCTTGGCCGTGAAGGAAGCTGCCTGGGGCCTCGCTCGCTATGCCGCCATCTCCCAAGACAATGGGTTGGTACCAATTGTGGAGCCTGAAATCTTGCTCGACGGTGAACATGGGATCGATAGGACATTCGAAGTGGCCCAGAAAGTATGGGCAGAGGTGTTCTTCTACATGGCTGAGAACAATGTGTTGTTTGAAGGAATCCTCCTCAAGCCCAGCATGGTCACCCCTGGTGCTGAATGCAAAGAAAGAGCCACCCCCCAACAGGTTGCTGAATACACCCTCAAACTCCTCCACAGGCGAATTCCCCCTTCCGTCCCCGGCATCATGTTTTTGTCTGGTGGGCAATCTGAAGTTGAAGCAACCTTGAACTTAAACGCGATGAACCAATCTCCAAACCCATGGCACGTATCGTTCTCCTACGCGAGAGCCCTCCAAAACACGTGCCTTAAGACTTGGGGTGGACGCCCGGAGAAAGTGAAGGAGGCTCAGGAGACTTTGCTCATCCGGGCCAAGGCCAACTCTCTTGCTCAGCTCGGAAAGTACCTCGGCCGCGACCACGCTGCCCTATAGTGAGTCGTATTAG
>EnsVib0245
TCGAGCGGCCGCCCGGGCAGGTACTTCTCCGCTTCTTGCACCATCTTCTCAATCTCCTCCTTCGAAAGCCTCCCTTTGTCATTAGTGATTGTAATCTTGTTCTTCTGACCTGTTGTCTTGTCCTCGGCCGATACATTCAATATGCCATTTGCATCAATGTCAAAGCAGACGTTGATTTGAGGAACGCCTCTTGGGGCAGGAGGAATCCCAGAAAGCTCGAATTTACCCAACAGATTGTTGTCCCTTGTTCTCGCCCTCTCGCCCTCGTACCTGCCCGGGCGGCCGCTCGA
>EnsVib0246
CTAATACGACTCACTATAGGGCTCGAGCGGCCGCCCGGGCAGGTACTTGGGCCCATTCTCCGAGCAAACTCCGTCATACCTAACTGGTGAGTTCCCCGGTGACTACGGATGGGACACCGCTGGACTGTCAGCCGATCCGGAGACATTTGCCAAAAACCGTGAGCTCGAGGTGATTCACAGCCGATGGGCCATGCTCGGTGCACTGGGCTGCGTTTTCCCCGAAATCCTTGCAAAGAATGGTGTCAAATTCGGTGAGGCTGTTTGGTTCAAGGCCGGGGCCCAAATCTTCTCCGAAGGTGGCCTTGACTATCTTGGCAACCCTAACCTCGTTCATGCCCAGAGCATCCTCGCCATCTGGGCCTGCCAAGTCGTTCTAATGGGCTTTGTCGAAGGCTACCGTGTTGGTGGGGGTCCACTCGGTGAAGGGCTCGACATAATTTATCCCGGAGGGGCATTTGACCCACTTGGGCTGGCTGATGATCCAGAGGCATTTGCAGAGTTGAAGGTTAAAGAGCTCAAGAATGGACGATTGGCAATGTTTTCAATGTTTGGATTCTTTGTTCAGGCCATTGTCACTGGAAAGGGCCCAATTGAGAATCTCTATGACCACCTTGCTGATCCTGTGGCCAACAATGCATGGGCTTATGCCACAAACTTTGTCCCTGGAAAATGAAAAGTAATTTAGTCCCTCTTTCAGCTGTATCATTACTCTTATTGCTGAAGTTCTCCACCTTCAGATTTGCTCAGTACCTCGGCCGCGACCACGCT
>EnsVib0247
TCGAGCGGCCGCCCGGGCAGGTACTCCCAAGAAAATCTGATTGGAGTTGACGGAAGTCCACTGATTCCATCTGGCCAAAAGATTATCAGCGTTGCTCGTGTATTCACACTGCTGGTTGTTGTAGAACTGTATCCAAACATAGTCAAAAAGGCCCGTTTGGATCGCGGTGTTTAGATTATCATCGGGGAACGGACATTGTGGGGCCGCAGATAAGTACCTGCCCGGGCGGCCGCTCGAGCCCTATAGTGAGTCGTATTA
>EnsVib0248
CGAGCGGCCGCCCGGGCAGGTCCATGGTTCGCATTACTGGTGGTATGAAAGTGAAAGCCGACAGGGATGAGTCTTCCCCCTACTGCAGCCACTGCTTGTCAGCTCAGGACGGTTGTCACAAAGAATGCAAGGAACTTGGTATCAATGCCCTTCCATATTAAGCTCCGTGCCACAGGC
>EnsVib0249
CTAATACGACTCACTATAGGGCTCGAGCGGCCGCCCGGGCAGGTACTTGGGCCCTATTCTTTCCGTTAGTTCTAAACTCCGTCATACCTAACTGGTGAGTTCCCCGGTGACTACGGATGGGACACCGCTGGACTGTCAGCCGATCCGGAGACATTTGCCAAAAACCGTGAGCTCGAGGTGATTTACAGCCGATGGGCCATGCTCGGTGCACTGGGCTGCGTTTTCCCCGAAATCCTTGCAAAGAATGGTGTCAAATTCGGTGAGGCTGTTTGGTTCAAGGCCGGGGCCCAAATCTTCTCCGAAGGTGGCCTTGACTATCTTGGCAACCCTAACCTCGTTCATGCCCAGAGCATCCTCGCCATCTGGGCCTGCCAAGTCGTTCTAATGGGCTTTGTCGAAGGCTACCGTGTTGGTGGGGGTCCACTCGGTGAAGGGCTCGACATAATTTATCCCGGAGGGGCATTTGACCCACTTGGGCTGGCTGATGATCCAGAGGCATTTGCAGAGTTGAAGGTTAAAGAGCTCAAGAATGGACGATTGGCAATGTTTTCAATGTTTGGATTCTTTGTTCAGGCCATTGTCAATTTCACCTGCCCGGGCGGCCGCTCGAGTGTGTGCGTGG
>EnsVib0250
TAATACGACTCACTATAGGGCTCGAGCGGCCGCCCGGGCAGGTACTAGTAGCGTTACTACATCTTAAGTTTCCATGGCATTGGAATGATAATTCTCCAGTTCCTTGTCAAGATCATCAGCTGACTTGTCCATATTCCTCTTCCTCCCGCGGCCTCTACCTCGACCTCGGCCACGGCCACCACCACCACCTCGGCCGCGACCACGCT
>EnsVib0251
AGCGTGGTCGCGGCCGAGGTACAAATCGAACAACCCCATGCATGCAGCTTGCCAAAGCCGCACGCATGTGTATATATATAATATCCCAACTGAGAAATTAAGCTTTATCTTATTTATTTATTATAATTTCCCATTGCATGGAACTAGGCCGACGTGGCAGGAGGATTAAGCTAGGGTGAGTGTAGCCTCAAGCACGGCGGTAGTGCCATTCCCAGTGATCACATGTGACAAGTATCCATTCCATTCCTCATGAGAATTGTAGCTAGACACCTGCCCGGGCGGCCGCTCGAGCCCTATAGTGAGTCGTATTAG
>EnsVib0252
ATTGTCTATGGTAAGCCCACAAACCAAGGTGTTACTCAAGCAACTTTTCTACTGTCATTTTGGGCTGCTCGAAAGTTGGGGGTCCTTCCTTTGAGTTCACCAATTTCTTCCCAATGCTATCTACCCCAACACCCCCAATCCACTTTCTCACCTCGTCGTCGTACACTCTCGCCCTCAAGGCACCAAAGAAATCAATGGATTGGCCAGGGAAGGTGTCAACAATCTTGACAACATCTTCTTTGGGGACATTATCGGAGCGGAAAATACCGAGACAAACACCGATCCGATCATCCCTGGTGGGGGCCCAGTAGAATTTCTCCATACGACCGTCACGGATGAGAGGAGCATACAAGGTGGAGAAGTCGTTACCGGTGCATATGATGGGCACCCGGGGATTGTCCTCCTTGTTGTACATCCCTGGGAGCTGCACATTGGTTGGGTTATCGGCTATGTTCATGAGCGTGGCATTGACCATCTGGTTGTTCACCGTGTACTGGGTGGTACCACCCATACGACCCGCCCCGCGTCGAGATCATTGATGAAGAGGCAGCACATCTTCCCCTTCCTGATTATATCGGCTGCTTCGCGGTACCTCGGCCGCGACCACGCT
>EnsVib0253
CACACTCGAGCGGCCGCCCGGGCAGGTACGGCCCAGACCGTGTCAAGTACTTGGGCCCATTCTCCGGTGAGCCCCCGTCCTACCTCACCGGTGAATTCCCCGGTGACTACGGATGGGACACTGCTGGGCTTTCGGCCGACCCAGAAACCTTTGCCAAAAACCGTGAGCTCGAGGTGATCCACTCTAGATGGGCCATGCTTGGAGCTCTGGGGTGCGTTTTCCCCGAGCTTTTGGCCCGCAACGGTGTTAAGTTTGGTGAGGCCGTGTGGTTCAAGGCCGGAGCCCAAATCTTCAGCGAGGGTGGGCTTGACTATTTGGGCAACCCAAGTTTGGTCCATGCCCAAAGCATCTTGGCCATATGGGCTACACAAGTTATCTTGATGGGCGCGGTTGAGGGGTACCTCGGCCGCGACCACGCT
>EnsVib0254
AGCGTGGTCGCGGCCGAGGTCTTCCCTTTTTCCGTCTGTTGAGACCTCTCTGCCATCTTTAAGACCAGACTTGTTGCCAACAAGTATCGTAACTACACTCATGTCGGAGTGAAGCTGTTCAATAAGTAGTTCAGAAAAATCAACCACATGTTAGAGAAGAATAAATGTAAGAAAATCACTTTGACCAGCAAGGAAGGTATACACACAGAGAGAG
>EnsVib0255
TCGAGCGGCCGCCCGGGCAGGTACTTCTCCGCTTCTTGCACCATCTTCTCAATCTCCTCCTTCGAAAGCCTCCCTTTGTCATTAGTGATTGTAATCTTGTTCTTCTGACCTGTTGTCTTATCCTCAGCAGAAACATTCAAAATACCATTCGCATCGATGTCAAAACAAACAGTGATTTGAGGGACACCCCTAGGAGCTGGAGGAATTCCGGAGAGCTCAAATTTACCCAATAAATTATTGTCTCTTGTTCTTGTTCTCTCACCCTCGTATACCTGAATCAACACCCCGGGCTGGTTATCCGAATAAGTAGAGAATACTTGCTCTTTCTTTGTAGGAATGGTTGTGTTTCTTGGGATTAAGACGGTCATAACTCCACCAGCAGTTTCCAACCCAAGAGAGAGAGGGGTGACATCCAGCAGCAGCAAGTCCTGCACCTTTTCGTTCCCCTCGCCGCTCAAAATGGCAGCTTGCACAGCTGCACCGTACCTCGGCCGCGACCACGCT
>EnsVib0256
AGCGTGGTCGCGGCCGAGGTACGTGTTCATCATTAGAACAATAGACCGGGGACTAGAAAATACTGGCGACATAAAGGTAGCAGGTGGAGGACGACAATGTTTTGGTTGATCAGCGGAGAGAGAAAGCGAGAGGAAGAGAAAGAAGGCGCAAAGTACCTGCCCGGGCGGCCGCTCG
>EnsVib0257
TCGAGCGGCCGCCCGGGCAGGTACAAGTTCGGTCTTAGCGCGGTCCATAGCCAAGAAAACTTGTTAACCTCAATTTGGTCAGCGGTTTTTGCATAACAAAACTCTGTTTGAACTGAACAGGCATTGGTATTTATAGGAACAAAAAACCCTAAATTGGCTTCCCCATTCATTCCACCTGTCAACCCTCTGTGTGTGTGTGTGTGTGTGTGTGTGTGTGTGTGTGTGTGTGAGTGAGTGCGTGTGCATGCGCATGTGTTAAGATTTGT
>EnsVib0258
TAATACGACTCACTATAGGGCAGCGTGGTCGCGGCCGAGGTGCGGCTGGTGGCAGTGGTGGTGGTGGTGGTGCTGCAACTTCTCTCCTCACCATGCTTCTGACAGGAGGCAGTGCCATTGGTGGTGGTGGTGGATTTAAACAGGAGCCGCAACTAACTGCCTGCGAGCCTTTCGACGTGTACCTGCCCGGGCGGCCGCTCGAGCCCTATAGTGAGTCGTATTAG
>EnsVib0259
TCGAGCGGCCGCCCGGGCAGGTTACTAAGTTTCGGTCTAGCGCGGTCCATAGCCAAGAAAACTTGTTAACCTCAATTTGGTCAGCGGTTTTTGCATAACAAAACTCTGTTTGAACTGAACAGACATTGGTATTTATAGGAACAAAAAACCCTAAATTGGCTTCCCCATTCATTCCACCTGTCAACCCTCTGTGTGTGTGTGTGTGTGTGTGTGTGTGTGTGTGTGTGTGAGTGAGTGCGTGTGCATGCGCATGTGTTAAGATTTGTAATTC
>EnsVib0260
CGGCCGCCCGGCGAGTACGTGTTCGTCATTGACATGCCGGGGCGTGAAATACTGGCGACATAAAGGTAGCAGGTGGAGGACGACAATGTTTTGGTGATCAGCGGAGAGAGAAAGCGAGAGGAAGAGAAAGAAGGCGCAAAGTACCTCGGCCGCGACCACGC
>EnsVib0261
ACACACTTCGAGCGGCCGCCCGGGCAGGTACTTGGCTCCTTCTTTCTCTTCCTCTCGCTTTCTCTCTCCGCTGATCACCAAAACATTGTCGTCCTCCACCTGCACTTTTATGTCGCCGGATTTCAGCCCGGGCATGTCAATGATGAACACATACGAGTTCGGGTACCTCGGCCGCGACCACGCTGCCCTATAGTGAGTCGTATTAG
>EnsVib0262
TCGAGCGGCCGCCTGGGCAGGTACAAGTTTCGGCTTAGTCGCGGTCCATAGCCAAGAAAACTTGTTAACCTCAATTTGGTCAGCGGTTTTTGCATAACAAAACTCTGTTTGAACTGAACAGACATTGGTATTTATAGGAACAAAAAACCCTAAATTGGCTTCCCCATTCATTCCACCTGTCAACCCTCTGTGTGTGTGTGTGTGTGTGTGTGTGTGTGTGTGTGTGAGTGAGTGTGCATGCGCACGCGTTAAGATTTGTAATTCAAGGCATGAACTGACGAAATCAA
>EnsVib0263
TCGAGCGGCCGCCCGGGCAGGTACCCTTCAACCGCGCCCATCAAGATAACTTGTGTGGCCCATATGGCCTATATGCTTTGGGCATGGACCAAACTTGGGTTGCCCAAATAGTCAAGCCCATCCTCGCTGAAGATTTGGGCTCCGGCCTTGAACCACACAGCCTCACCAAACTTAACACCGTTACGGGCCAAGAGCTCGGGGAAAACGCACCCCAGAGCACCTCGGCCGCGACCACGC
>EnsVib0264
TCGAGCGGCCGCCCGGGCAGGTACCAAAACGGATGACCCGGGATGGTGAAAGAACCTCTGCAAAAGATAGATTATATGAATCTGTTCCTAGTCGACTCTGTAACCATCCCTTGCTTCCGGAGAACCCATCAGCCACAATCCAGCAGTTCTTAAAGCCAAGACTCGTTAGTACCTCACCGGAGAGGTTCCTGGCGATTATGGTTATGATCCTTTTGGACTTAGCAAGAAACCAGAAAACTTTGCCAAATACCAAGCATATGAATTGATTCATGCCCGATGGGCTATGCTGGGTGCGGCCGGCTTCATCATCCCTGAGGCCTTCAACAAATTTGGGGCTAACTGTGGCCCTGAAGCTGTTTGGTTCAAGACGGGTGCTCTGCTCCTTGACGGTAACACATTGAATTATTTTGGAAAGAACATCCCCATTAATCTCGTCTTTGCTGTCGTTGCTGAGGTTGTTCTTCTTGGTGGTGCTGAATATTACAGACTTACCAATGGTTTGGAATTGGGGGACAAACTTCACCCAGGTGGTGCTTTTGATCCCTTGGGACTTGCAAAGGATCCAGACCAGGCTGCAATCCTAAAGGTGAAGGAAATCAAGAATGGTAGACTAGCAATGTTTGCCATACTCGGTTTCTTCATCCAAGCTTATGTCACCGGAAAGGGTCCCGTTGATAACCTTGCAGCCCATTTGAGCGATCCCTTCGGTAACGACTTGCTCACTGTGATATCAGGATCTATTGAAAGAGCTCCTACCCTGTGATGTGATTTTCCTTTGGTTAGTCTTTTGGAAATTTAAATGTGTTAGTAACAAATAGTAACCTGCCCGGGCGGCCGCTCGA
>EnsVib0265
AGCGTGGTCGCGGCCGAGGTACATCAAGACCTGGCGCCGGCGCTGGTTCGTCCTCAAGCAAGGCAAGCTCTTCTGGTTCAAAGAGTCCTCCGTCACTCGCGCCTCCCGTCCACGTGGCGTCGTCCCACAAAACACCTGCCTGAAGACGTGGGGAGGACGGCCGGAGAACGTGAAGGCAGCGCAGGAGACGTTGCTCATCCGGGCCAAGGCCAACTCTCTTGCTCAGCTCGGAAAGTATACCGGAGAGGGAGAATCAGAGGAAGCTAAAAAGGGAATGTTTGTCAAGGGCTATGTGTACTAAGTCATCACACCATACTCTATTTAGAAGGAAGAGGAAGATGATGATGATGATGATGCTGCGGTGGAAATGAATTGATTTCTCTCAATGTGTTATGATTATAGCCGTGGAGACTATTTTGTTCAATTACTTGTACCTCGGCCGCGACCACGCT
>EnsVib0266
TCGAGCGGCCGCCCGGGCAGGTACAACCTTCAGGAACCGGAATATTCACTTGTTGGGCTGCTTTCCCGTAGAAAGTTCCACTCTCCATGGCATCCTTGTTTGCATCTCCGAGAGCAGCCTCGCTCATGTACTGGTCGGCCAACTGGACTCTCTTCACATTCTCCTGCTCTTGGACAAGCATGTTTCCGTACTCGAGCAGCTTCTCGAGTGTCATCTTGGGCTGCTCAAAAGTTGGAGGTCCCTCCTTCGAGTTCACAAGCTTCTTCCCAATGCTATCTACCCAAACACCCCCAATCCACTTTCTCACCTCGTCGTCGTACACTCTCGCCCTCAAGGCACACAGGGGAT
>EnsVib0267
AGCGTGGTCGCGGCCGAGGTACCCTGTTGGGCACACAATCCTCCAACCATACAAGAGTGTATTGACTGTTAGCCTGCAAGCACATTTCATTATACCCCACAATCGTAGTAGCGATGGGCTCTACATCATCTCCCACGCTCCAACCCTGCCTAGCGGCATGGATATTGTGCTCTACCAACAGGGTGGTACCTGCCCGGGCGGCCGCTCGAGCCCTATAGTGAGTCGTATTAG
>EnsVib0268
CTAATACGACTCACTATAGGGCTCGAGCGGCCGCCCGGGCAGGTACACATTACCGACTCCACCCATATTACAAAAGCTACTTGAAGCGAGACCAGGCCAGCCCAACCATAATATGTAAACTCCATCTAACCAAAGTGGGGCCCTATCCATGTTGAGAGAAACCCCATTACACGTCAGCAAATGCCCAACACTATTTTCGTACCCGAATTATAAATGTTGTTACCCCCACCCAATTTGACAATTTTTTTATCCAATCCAAACAAGCCTTTAATTTGTTTTCGTTGGTGGGCCCACCCACTTTTGTTTTTTCCCCTCCTAAAAACGTTACAACGGTGTATGTAATATAGTTCATAATAATATATTATTACAATTAAATGGAAAATTAACGCCAAGCAGATGCGACGGTGAGTGTTCGTCCCATCCAACCAAAGCAGATCCCGCCGGTATCTTCGTTAACCGTAAAACCCAGGATGCCACGTGTACCCGAGTTTAGTTTGGAACGGAGTGAGTCGGCAACGTTTTGACTCAGTGGCTTGGGCTCGAACCCGGCCATGCCCATGCGGGCCCGCCACTTGCCGAACACCTCGGCCGCGACCACGCT
>EnsVib0269
AGCGTGGTCGCGGCCGAGGTGCATATAAATATGCCATAAGAAAGAAAGAAAAAACAACTCTAACCAAAGAAAATGAGCAACAAAATCAATATGTTGCTTCATGTAAAGGTGTGGCAGTAGGATTAGTCATCACTTGCTTTATCTGCTTCCGAGGAACTGCCATGAATGCTCTTATAGAAGGCTTAAACTTCTCACTACCCTTAATGATAACAAAAAACAACAACCGATACAAAACCACCATCCCGAACAAAATAGCTAAGTTAACCCACTTGGAGTACCTCGGCCGCGACCACGCT
>EnsVib0270
AGCGTGGTCGCGGCCGAGGTACTAATGTCCATAATAGGCATTATCACCCTATTATACACAGCATAATCTCCAAATCTTGCCAACTGAAGCAAACAAGATCTTAATACTTGAGGAACAACAAATAACTGAATTTCGTCGGATTGTGTTGCTTCTTTCTATGTTGTGACACCAACAACAACGTTGCTCACCAATTTGCCACTTTCATCAACCGACATAGGATTCTGAACGACGACGGTTTGGCTCTGAGGACGGGGAGTTGCTGTTGAAGTAGAGGGCACTGGTGCAAGCATAGCTGTCTCACCAGGCCTGTGTGCAGGAATGGGGACCCTTGCATTACCCATATTAACATTCGTAATGTAGTGACAAACGGCACATTTCACCGATGGAGCTCCGTATGGATACATCAGTGTTGTACCTGCCCGGGCGGCCGCTCGA
>EnsVib0271
CGAGCGGCCGCCCGGGCAGGTACTGTTCCATAGAAAAAATACACAGTACACTTTGCCTCCTCGATCAGAATTACTTTTCAATGAAGCCAGACGCTACCTATTCTATTTACAACTAAAAATTTTAAAAAATAAAATAAATCAGTGTCAAGAAAATCTTCCAAAAAATCTCTTCTATCACTTAACCCATCAGAAGATTCATTCCCCGTTACCTCGGCCGCGACCACGCT
>EnsVib0272
TAATACGACTCACTATAGGGCTCGAGCGGCCGCCCGGGCAGGTACATAAAACTTGACCTATAGAGGTGCTGATGGTCTACAGAACAATCTAAATCACTAATATTTTATCTAAAATAAATACATACGCTTTCTAATATATCCTTCAAGCATGAATTTCATTCTCATGTTGGCACAGGATCTATAAGTAACGACGTTACAAATTTTTTGGTCTTGGTTTTGGAATGTGTGTATCCATCTTCATCATTGTATAAAAGATTTGCGACCCGTGCAAGATTCATAATTCGCTCAAGGAGAGGCAGGGGAACGACAGTGGGACGAAGGCATTCCTTATTTATATCTTTCCATGCATTTGTAATTTTTTGTTAAGCTCTTTAAACACCTCTTGCTTCGAGACACCGTATTGTTTCATGTAGCACTCAACCGCTGAGGCTACGTCTCCACCTCGGCCGCGACCACGCT
>EnsVib0273
AGCGTGGTCGCGGCCGAGGTACCTTTGTTCTTGTCTACACTGTCTTCTCTGCCACTGATGCCAAGAGAAGTGCTAGAGACTCCCATGTCCCTATTTTGGCTCCTCTTCCCATTGGGTTTGCAGTATTCTTGGTTCATTTGGCCACCATACCCATCACCGGAACTGGCATCAACCCGGCCAGGAGTCTTGGAGCTGCCATAATTTTCAACAGAGACGCCGCGTGGGATGACCACTGGATCTTCTGGGTTGGACCCTTCATTGGAGCTGCTCTTGCTGCTGTGTACCTGCCCGGGCGGCCGCTCGAGTGTGT
>EnsVib0274
TCGAGCGGCCGCCCGGGCAGGTGGTAGAGAGAGAAAGGGAGAGAGATGGCTGCTACATCTGCTGCAGTGCTAAATGGGTTGGGGTCTCCCTTCTTGTCCGGTGGGAAGAGGAGCCAGACCTTGTTGGCTGCACCCATTGGAGCTAGGGTCGGTGGTGGTGCCTCTGTGGCTCCCAGGAGGTTCATTGTTGTAGCTGCTGTTGCTCCTAAGAAGTCTTGGATCCCTGGTGTTAAAGCTGGTGGCAACTTGGTTGACCCCGAGTGGCTAGATGGCTCGCTTCCAGGCGATTATGGTTTTGATCCACTAGGTCTAGGCAAGGACCCGGCATTCCTGAAATGGTACCTGCCCGGGCGGCCGCTCG
>EnsVib0275
TCGAGCGGCCGCCCGGGCAGGTGTCACCAACATAGACGTCGCCACTTTCAGACCATTCCTCGGGAGAGTAGATAGGACTGTATCCATCAACATTAGCACCGTATTTGTCGGTAAATTGGTAAACACCTTTCCCCTTTCCCTTCCTTCCAGAGGCATCAAGGCCATCCCTCAAGTCCATGCCCCCACTAATTCCATAAGGTTTGTCAGTCTTGATCTTCTTGCCACCACTGGCCTTAACCGTGAAGGAAGAAGTTCTTGAAAGAGAAGGGAGGCCTCTTGGCGCCGCTTTCTCAACAGGGAAAGAAGAAGGTTTAAGGCTCAATGAACTCATCACTGTGGTTGCCAACCTGCCCGGGCGGCCGCTCGAGCCCTATAGTGAGTCGTATTAG
>EnsVib0276
AGCGTGGTCGCGGCCGAGGTATCAGTACCTGTGCCATTTTCTTCTCTGAGGCCAATATTTCGAGCACGAACTGTATCAGATGCCCCATCCTTTGACCCAAGCCAAATTATATCATTGCAGCTCATGTTCAGCAAGTTCGAATATGATGGGAAACTGAACCCAACATTTGTTGAAGGTTCATTTCAGCTTCCAGTATCAAGCATACGAACATATATAAAAGATCCCATCACTCCAAGGTTTGTACATGTAGGCTCTGCTGGGGTTACCAGACCCCTCAGACCTGGACTTGATTTGAGTAAACAACCTCCTGCTGTCCGCTTGAACAAGGAATTGGGATTTATTCTCACATTCAAGTTGAAGGGGGAGGATTTGATACGGGAAAGTGGAATTCCATACACAATTGTTAGGCCTTGTGCATTAACGGAGGAACCTGCCGGAGCCGATCTCATTTTTGATCAAGGAGACAATATAACGGGGAAGATATCAAGGGAAGAGGTTGCTCGAATATGTATTGCTGCTCTTGAAAGCCCATACGCATGTGATAAGACATTTGAGGTTAAAAGTGTCATTCCATTTAGCGAGCCGTACACGGTGGACCCCAACAACCCTCCGCCCGAGAAAGATTACGAAGTATACTTCAAAACTTTGAAGGATGGCATTACAGGGAAAGAAATCTTAGAACAAAGTCCTGTTCCTGTCTAGTGCCATTCTTGCTTGTTGATGCCGTGGAGAGGATCAATATCAACCCAAGGCGCGCAATTGTTCCTTTAAAGTAGATCGAGGAAATTGCGGTTTTTTTTCTTTTCCCATCACAAGTACCTGCCCGGGCGGCC
>EnsVib0277
AGCGTGGTCGCGGCCGAGGTACACAGGAGAAGATTGAAGCTGCTGGGAAGAAGAAGGAAGAAGGGAATGGTTTATTTAAGGCAGGAAAATACAAGAGGGCCTCAAAGAGATATGAAAAGGCTGTGAAATTCATTGAATATGATTCCTCCTTTAGTGAAGAGGAGAAGCAGAAGACCAAAGTGCTTAAAGTTACTTGCAATCTGAACAATGCAGCCTGCAAGCTGAAAGTGAAGGACTACAAACAAGCTGAGAAGCTCTGCACCAAGGTCTTGGAAATCGACAGCAGGAACGTTAAGGCATTGTACCTGCCCGGGCGGCCGCTCGAGCCCTATAGTGAGTCGTATTA
>EnsVib0278
GTAGGAGTAAGATACAATTTTCAAATCCTCATTTAAGTCAACATGATCTCCTAGCTAGGATTCAGTAATTTGTTGATCATGCTTGCAAAATCAACTTCTGACCTATTATATCTCAAATATTCTTTATTTATCAAGCACAACAAAAAGCAAATATATAGTTACTAATAGCTTCAAATGCGGTCGTTGGACCTGGTGTTCAAGTTCAGGACACCACCAATGGCAAAACCTACAGGGCAAAGCAGAGCGAGGTCACTTATTAAAGAGAGGTTAACTTCTGTTGGTGGTGCACTGGTGGTGGCTATTTTTACGGCTTTGGGTCTTTGGTCCTTCACTTTGTTCAGTCCATGTGTCAACCCTCGGACAACAATATCAATAGCGTCAGATAACGTATCTGCATTGGATTGTGCAGTTGATGCACAGAGTGTTAACCTCGGCCGCGACCACGCT
>EnsVib0279
TCGAGCGGCCGCCCGGGCAGGTACAAAGAGTATGAGAGATGAGGGAGGATTTGAAGTAATTAAGAAGGCAATTCTGAACTTATCTCTTCGCCACAAAGATCACATCAGTGCATATGGAGAAGGAAATGAGAGAAGGCTGACGGGAAAACATGAAACTGCTAGCATCAACACATTTTCTTGGGGAGTTGCTAATCGTGGTTGCTCAATCCGTGTGGGACGTGACACTGAGAAGGAAGGCAAAGGTTACATGGAAGATCGGCGTCCAGCTTCAAACATGGACCCGTACGTTGTGACAGCATTGCTTGCCGAAACTACTCTACTGTGGGAGCCAACGCTCGAGGCTGAAGCTCTTGCTGCCCAGAAACTGGCCTTGAATGTCTAGAATCGGTCGGAGATAAATTCGAAGAAAATCACTTGGCCTTGAATGCCCAGAAGGAGCTCACAGAAGCCCCTTCTGTTTTCTTTTAGGTCCTTAGGAAATGGTCCCTTGTAAATAAAGGTCCCAAGGTGACTGCTTATTCACGTTTGAAGCTTAGAAAAAGTAGCTTCTCATTCCTCAGATGCAAAAACATATTACTTTGATGTCTGCAATTGAATTGATGTTCTGGAGTCTGGACATTTTTTAGAAACACTTTAGGGACACCTCGGCCGCGACCACGCT
>EnsVib0280
AGCGTGGTCGCGGCCGAGGTGCTTCTGCATCTTGTCGCAGGATGGTGCCCTCATCCCGATTTTCCAGTTCCGAACTACTAGATGGTCTGGCACCAGAAGAGATGAGGCTTTTAAACCATGTACCCTGGAATCTAGGGCTTCCTCTGTTCGAATTGCCTGGGGACTCTGGAGCAACAATTGAGTTGTTGGAAGTAACACCCGCAAGAAACCGATATGCCACCTTGCTGGCTGTTACAATCTCTGTTTTAGCTTGTCTCAACCGTAAAGCTGTGTTTCCGGCTATTTCCGCCGCAGCATCACCAGCATGGGCAAACCTGTTAACCCAACCAGGAAGTTTAGGCACACCAAGTCTTTCACATAACTCATCGCAAAAGTGATTGCAGTTTTTTGATAACAAGTCATAAGAGTTTCCAGGCCACTCTCTACTAAGTTCCCTCAGGATCTGATTGACCTTAAAGATGGAACAGTTTGTTTTTCCAAGGACAATGCATTCACGATATGTATACATCGGATTCTTCCCAGAAGGGCAACTAAAAACTCCAGTACCTGCCCGGGCGGCCGCTCGAGCCCTATAGTGAGTCGTATTAG
>EnsVib0281
TCGAGCGGCCGCCCGGGCAGGTACTGCCGGCGTCGGCGGACATAGCGGGGCTGACGCCGTGCAAGGACTCGAAGCAGTTCGCGAAGAGGGAGAAGCAGCAGCTCTAAGTTAAGTCTTGGAGTCGTCGCTAAAGCTTTACGCCCCGGATAGTG
>EnsVib0282
AGCGTGGTCGCGGCCGAGGTACAGACTTCGCCGGCGCATTGCTGACCGATACTATTGGCGGCAAGGATCAGTTTAATGGCTGCCATTTTCATGGTGTTAGCATTTATATTGACGGCGTTAGAGGGAGGAATGGTGGCCACAAGCACCATGGCCATCACCACTGCCATCAAACTTACCTTCTTGACCTGCCCGGGCGGCCGCCCGGGCAGGTACCACCAAGATTGAAAACCTCAACGATAACATTGGAGCTTTGTCTGTAAAACTAACACCTGAGGACATGGCTGAACTTGAAAAGGCTGCTAGTGTGGTCAAGGGAGAGCGGTATATGTCTGGTATAAATACATGGCAGGATTCCGAAACTCCGCCATTGTCGTCCTGGAAAGCTTGATAAAGGCATGCCTAAGTCTACCTCCTGCCTTGGTTATTTGCCAATTTAGTGTTGTTTGTTTGCTTTGGGGCTGCTCAGAAACTGTTTTTCCTACGTGGAACAATGCTCATAGATTGTATTTCTGCATGTTACAACTTGGGAGGAATAATGGTGTGTGGGGTGTTACCTTTTTAGTACCTCGGCCGCGACCACGC
>EnsVib0283
AGCGTGGTCGCGGCCGAGGTTCCATTTCTCTATATGAGAGATAGGGATCACGGTTTCCAATCTCATCTCGACGGATTGGTTGCACATCTACAAGACGGAGGCCACGGTGCTCCAATTGAGGGTCCAGTCTGTAAGCATCCATCTCATAAGTATACGATGGAGCAGGAACTCGGGCCACTTGAGATGCAAAAACCTCTCTTTCATACCTAACGGGACGCTCATTGTACCTGCCCGGGCGGCCGCTCGAGTGTGT
>EnsVib0284
AGCGTGGTCGCGGCCGAGGTACCAGGTCGGCAAGGGCGAATAAGATCCGAAGGGCGGATAAAGGAAGAAAAATAATGCTGCTCGAAGAGCTATATTGCCCATGCTTCAAGCTGAAGAAGATGAAAGATTTGTCAAAGAATGGAAGAAGTATCTTGAAGAAGAGGCTAGAATAATGAAGGATGTGCCTGGCTGGAAAGTTGGTGAAAGTGTCTACCACTCGGGAAGATGGATGCCTCCTGCAACTGGTGAGCTCCGTCCCGAGGTTTGGTAAGGTGTCAGTGGTTTTATAACCCACTGTTCTTTTGGTTCTTGTTTGACTGGCAAGAACAGGTCTGTTTCTTCTCGATTCGAGCTTGTTACTTTCCATGGGCTTGTCTTTCTTATGGTGAAATAAAAACGTACCTGCCCGGGCGGCCGCTCGA
>EnsVib0285
TCGAGCGGCCGCCCGGGCAGGTGAGAACAAGAAAAACGAAGGAAGATCGGGGAAAAAAGACATGGAGTGTCAGGTGTTTGGCTATCCCATCAATAACGATTATTTGAAGCAAAAGGAGCAGTACCTCGGCCGCGACCACGCT
>EnsVib0286
CAGGTACTTGGTTTTCCGTCATAGTTACTATGCTGTTCTCTGTTTTTCTTCTATTCTAGATATGTATAGGTATGGTATATGCTTTGTTAGTTATTTGTTGGCAATCGATATTCTGTGATTTTT
>EnsVib0287
TCGAGCGGCCGCCCGGGCAGGTTATAACATCCAGAAGGAATCCACCCTTCACCTTGTGCTCCGACTCCGTGGAGGAATGCAGATTTTTGTTAAGACTCTGACTGGTAAGACGATCACACTAGAGGTTGAGAGCTCGGACACGATTGACAACGTGAAGACTAAGATTCAGGACAAGGAGGGGATCCCTCCTGATCAGCAGAGGCTGATATTCGCTGGTAAGCAACTGGAAGATGGGAGGACTCTGGCCGATTACAACATTCAGAAAGAGTCGACTCTGCATCTTGTCCTCCGTCTTCGTGGTGGTGAATTCTGAGAACAGAACATGGTTTTGTTGATGTCTAGTTTGCTCGAGGTTCTTGTTTAGTGGTATGGATGGTTGTTTAGTGGTCTTGTGGTACCTGCCCGGGCGGCCGCTCGA
>EnsVib0288
AGCGTGGTCGCGGCCGAGGTACTGACGTATACATTGTGTTTATGAGCCATGTCAGTCACTTCTTTGATGTAAGACTTTGGCATCAAACTGTGAGAGCCTCCAGTAAACTTCAGCCCGTCAACAAACTGTCCCATGGACTCAAAAGCATCCTGAAGCAGATTTTGAGATAAGAGGGCGTAATGGGGGCCCCTCATCTCTGTGACACCGTATCTCCGAGGCTTCTCCGGGCGATCTTCGTCCTCGTGGAAGCTCTTCCATCTAAACATCGACATCTTCTTTGCACGCACCAAAAAATCACACCTGCCCGGGCGGCCGCTCGAGCCCTATAGTGAATCGTATTA
>EnsVib0289
TCGAGCGGCCGCCCGGGCAGGTTACCCGGAGTTACCGTTAAGAATGGGCAGTGGGGTGGGTTTCTTCATGTGCACGACACCGAGAAGCCTAGCGGAACAGGCGCCGCGGTGGTGTATCGCACCGAGAACGCTGAGGGGAAAAACCTGTCACTGGATGTTTGCGTGGATTAAGCCGTCGTGGACAATATTTGGTCGGGAAAACACGGTGTATACTGAGATTTGTGACAGTCAGCACTACAAGAGTGACCGTTGGGATGAAATCAAGGGTTTATTGGAGAAGTCTAGCTACAATTCTCATGAGGAATGGAATGGATACTTGTCACATGTGATCACTGGGAATGGCACTACCGCCGTGCTTGAGGCTACACTCAAGCACGGCGGTAGTGCCATTCCCACCTCGGCCGCGACCACGC
>EnsVib0290
CTAATACGACTCACTATAGGGCTCGAGCGGCCGCCCGGGCAGGTACTTGTCGAAGAGGATGCGATGGTGGTGCATACCTCCGGCATTACCGCGACCGCCAGGATGCTTTCGGTGTTTTCCGATACGACCTCGGCCGCGACCACGCT
>EnsVib0291
ACACACTTCGAGCGGCCGCCCGGGCAGGTACAACAGATCAGATATATAGCCCCAACCGACATTATCATAGTGGTGAGCTTCACGAATCTCAGTATAGGCCGTGTTGTCCCAAGAATTTCTATTCCATGGGTTGGACCATGACACCATCCAGTCACAATCTTGTCCAGCATCGTTCTTGCCGCGATACACAACAGCAGCAGATGATCCAGTAGCCGTTCCAGAGGTTACCTCGGCCGCGACCACGCT
>EnsVib0292
ACACACTTCGAGCGGCCGCCCGGGCAGGTACCTTCAATACATCATCACAGCTGTAAAAACGGGCGAGTTGCGTAGGGTTGATAATACCCGGTAAGTGGGACCCGCCTCTCTTGAGAAGATCCGATACCTCGGCCGCGACCACGCT
>EnsVib0293
TAATACGACTCACTATAGCACTTCGAGCGGCCGCCCGGGCAGGTCGGCTTTGGCCTTTGGTTGTTTCTCAGCGGCAGCCATGTTAGCAAGGCGTAGAGAGTATCTTTACCTGGGAGGCCTTCTATCCTCTGGTCTCTCCATTCTTTTCTGGTTACACTTTGCATCCTCCATCTTTGGTGGCTCTGCGGCAATCTTCAAGTTTGAGTTGTATTTCGGACTCCTGGTGTTTGTGGGCTACATGGTAGTGGATACCCAGGATATAATCGAGAAGGCTCACCTTGGGGATCTGGACTATGTGAAGCATGCCCTGACACTCTTCACTGATTTCGTGGCCGTCTTTGTCCGAATCCTTATAATCATGCTGAAGAACTCATCTGAGAAGGAAGAGAAGAAGAAGAAGAGGAGGAACTAAGTGGGTACCTCGGCCGCGACCACGCTAGTG
>EnsVib0294
CTAATACGACTCACTATAGGGCTCGAGCGGCCGCCCGGGCAGGTGGGCCCCCACATATCCGCATCACGGGTATCGATGATTCCACATCTGCTTACGCTAGGGGAGGAGGACTAGATTTTGTAGGGCAGAGGCTATCGAGGCTCGCAAAATCATGTGAAGTACCTCGGCCGCGACCACGCT
>EnsVib0295
TCGAGCGGCCGCCCGGGCAGGTCCGGGCAGGTTTTGGGCTGAAGCAATGAGGACTGCAGCCTTTGTGATAAACAGACTTCCTCAACCAAGGTTAGGATTTGTTTCACCCTTTGAGAAACTGTGGAACATGAAACCTACAGTTAGCTACTTTCGAGTATTTGGATGTGTATGTTATGTATTTGTTCCTGATCATTTACGGAGCAAGTTTGACAAGAAAGCTGTTAGATGTATCTTTGTGGGATACGACAGCCAGAGAAAGGGGTGGAAATGTTGCGATCCAACGAGTGGAAGATGCTACACTTCACGAGATGTGGTGTTCGATGAAGCATCTTCTTGGTGGTCCTCAGAGAAGGAGGTGTTGCCAGACTCGAGAGAATTTGGAGACAAGCTGCAACAAAAGATGGGGGACCTCGGCCGCGACCACGCT
>EnsVib0296
AGCGTGGTCGCGGCCGAGGTACATGTTTTTAGGCTTTTGTGGCTTCCAGTGGGGCGGCGGCTCTGGCTGCAGTGAGTTGCTCGTAGAGGTCTCGGATCTTCAACCCAACAATGGTTTGGAAGAGACCAGTCCCGTTGTTACTGCCTGGGAAGTCAGCATGCTTCAGCATTTGTTGGGTGACCTCGCCGTAGAACTTGGTGGAGATGTTGCTTACCTGCCCGGGCGGCCGCTCG
>EnsVib0297
TCGAGCGGCCGCCCGGGCAGGTACGGCACGGACATTTTTCTTTTAACGCAACATTTGTCACGAAATCCTTTACCAGCAACAGCTGTGGTGCCAGGCCATCATCTTCTAAAACCCTCAAGAGGTGGCTGCCTTCGATTTATATATTTTAGCACAGAAAATATACACCACCATGTTCAATAAGCTTAGCCCAGCCAAAAGCCAGAAGAAATAATCAAGGTGACCCTCATTCAAGTTATCAGGTATCCACCCAGCCTTACCCCCCGCAGTTGTTATAGACGTCACCACAGTCAAAATAAAAGAGCTCAAGTAATTCCCCAACGAAGTTGTCAGAAGCGACAATGCACTACACAAGCTACGCATGGCATCTGGTGATTGGTCGTAGAAAAACTCAAGCTGCCCAATAAATGTAAAAACCTCGGCCGCGACCACGCT
>EnsVib0298
AGCGTGGTCGCGGCCGAGGTGTAATCGGAGTCGAGGGTGAGGAAGAGAAAGATAGCGAGAGCGAAGAAAGAGACCGCCATGACGAGTAGAAGCAGTATGAACCAAGTACCTGCCCGGGCGGCCGCTCGAAGTGTGT
>EnsVib0299
AGCGTGGTCGCGGCCGAGGTGAGCGAGTATCGGGATGAACTGAACCGCTTGAACGCATATATACAGGGAGGCTACTAGATGATGACGACAATGATGGTGATAAGTTGTTGCGTTGCTTGGATAGTACCTGCCCGGGCGGCCGCTCGAAGTGTGT
>EnsVib0300
TCGAGCGGCCGCCCGGGCAGGTACAAAACCAATCTCCAATGTGTATGAAACAATATTAATATTGTTTACATCTAATTTTTTTCATCTAATCCTTTTGCACTGCTTCTGATAGAGTTTTAACATCACTAGTTGGCACTCTGGGTCTTATTAAAGGTCTTCTTAGGAACTTGAGTGATGGCCACCTTTTAGGTTTTATCTGTCCTAGCAATTTCATCTGCTCCTTTCTCAACTTCCTGTTTGCATACCATTTTCCACCTCGGCCGCGACCACGCT
>EnsVib0301
ACACACTAGCGTGGTCGCGGCCGAGGTACTCGTCCTCTTCTGGGTGGAGAGATTGATCTAGAAAGCGAACGAACAGGCCTTCGAATGGGAGAGCGACTACGTCTACGATTAATTGGAGACCTGCCCGGGCGGCCGCTCGAGCCATATAGTGAGTCGTATTA
>EnsVib0302
TCGAGCGGCCGCCCGGGCAGGTCAAGGCTGTGTTGCACATTCATGCTGTTGTCGAGGAATGTGAGATTGTTGAGCTTATACAGCAGATCGATCCGAAGACAAAAAACCTATGAAAAAGAAAGTTCTGTTTGTGAAGAATGGTGCTGTTGTTTTATGCCGCATTCAGGTTAGTAATTTGATATGCATTGAGAAGTTTTCAGATTTTCCTCAGCTCGGACGGTTCACTTTACGTACCTCGGCCGCGACCACGCT
>EnsVib0303
AGCGTGGTCGCGGCCGAGGTACGTGAATGTGGGTCCCGATCAGATTAACCGCATCATGAGCGAAGGAAGCTGTGGGTCCACTTTGGTTGGTGAGATAGTCGACACTTTGAATATCGACGACTGTGATAATGACGACAACGAAGAAGAAAATGGGCAGAGTTTGAAATTATTTGGGGTATTGTTGAAAATTGAGAAAAAGAGGGGGCGTGAGGAGAAACTTGATTTCGGTGGGGCCCATCGAAAAGAAATGAAGATGGAAGACTTTAGCGCGCCATGGATGAAGATGATATCTTCCTCCCCTGGGGAAGGCGGCAAGGTCTGTAACTGAATAAACAGTAATTTTAGACTGACATATTTTTGGTACCTGCCCGGGCGGCCGCTCGA
>EnsVib0304
TCGAGCGGCCGCCCGGGCAGGTACTGAATCACTACTCTCTGACCCTCGATCTCTCTCATTTGTTCTGAATCTAGAAGGCGTCGAACCACTCACCGAAGCCGCCGACCGTTGAAGGAAAGGTTGACCGTTGGAATTGGGACCTCGGCCGCGACCACGCT
>EnsVib0305
CGAGCGGCCGCCCGGGCAGGTACTCCAGATGCTACGCGAGGAGTTTGAGCTAACTATGGCACTAAGTGGTTGCCGATCACTCAAAGAAATCACCCGCGATCACATTGTGACCGACTGGGACGTTCCTCGTCCTCTCTTTGCTCCCAGGTTATAGAAACATATGCCTGAAACACGAGCACCTGTACCTGCCCGGGCGGCCGCGACCACGCTAGTGTGT
>EnsVib0306
AGCGTGGTCGCGGCCGAGGTGTGGTCCGCTGGCCCGAGAACTTGCCTCTTCATTCTGGTGCTCCTCTTCTCTGTGCCGGGATCACAGTATACAGCCCCCTGAAATACTATGGACTTGACAAACCTGGTATGAAGGTTGGTGTGGTAGGTTTAGGTGGGCTAGGCCATGTAGCTGTGAAAATGGCAAAGGCTCTCGGGGTTAAAGTTACAGTGATCAGTACCTGCCCGGGCGGCCGCTCGAGCCCTATAGTGAGTCGTATTAG
>EnsVib0307
TCGAGCGGCCGCCCGGGCAGGTCCACCTCCAAAACCTCCGCCACTTCACTCTCTTTCTTCCATTCCTCAATCAAGCCTCTTCACAACCTTATTCCCCTCTCTTCCAATCGATTATTCCAGACCTCGCCGACCTCGGCCGCGACCACGCT
>EnsVib0308
AGCGTGGTCGCGGCCGAGGTACCAATCCATGAATCCACCAGAGTAAAAAATTCACAAGGAAAAGGGAAGTTTGAATGCATTGCAAGGGACAAACGTGGCGGTTGCGGTGGCGCTTAGGAACTACTCATAACAGAACCAGAGCTCCTCCTGCACTCGGACAGCATCTCCATGTAGAACTGACACTTGCTGATATCGGTGCCAGAGCTATTCAGGCAATCTTGAAATGCCTTAGAGTGCATGTTGCAAGCATCAGAGCCGCCAAAACTGTTCGTGGTGGATGCTGGGGCAGCAGCAGCCTCAGATACAACAGTTTCATGTTGAATGGTGCGAGGACCCACCACAGCATCCACAGCCCTGTGTGCAACAGCGCTTCCAGTACCTGCCCGGGCGGCCGCTCGAGCCCTATAGTGAGTCGTATT
>EnsVib0309
AGCGTGGTCGCGGCCGAGGTGAAGAATCTGTGGGCCATTGAGTGGAGGCGACGCGAGAGGGGATGATGTGGAAGAGTAGTAGTTTCTGTAGGGACCTGAGATTGCCAGGCTCAAGGAGGAAGCGCTTGAATTCGGGGTCGAGGCCACGCTCGAGGGCTTCGTTGCTGGGGGCGAAGATGGTGATGTTGTGAAGAGCCACGGCTTGCTCGAGGGTATGGAGAAGGAGGGCCTTCTCGACGAGCTCGGAAAGCTCAGTGTAGTGGGAGTCGAGGAGGGCGACGAGTACCTGCCCGGGCGGCCGCTCGA
>EnsVib0310
AGCGTGGTCGCGGCCGAGGTACCAAGTATTTTGGATAGATCTATTGTTGGGCAACATCTATTGGATGTCTTACTGTAATGCATCAAGGTTATAACAATTGTGTCTGTAACCCATGGAGGTTAAGCTTTAATTATAATTATAATGTTAAACATTAATTCCAAATCCAAAAAGAAAAAAG
>EnsVib0311
TCGAGCGGCCGCCCGGGCAGGTCAATGGTATCCTTAATGTTTCTGCTGAGGATAAGACCACCGGACAGAAGAACAAGATCACCATCACCAACGACAAGGGGAGACTCTCCAAGGAGGAGATCGAGAAGATGGTTCAGGAGGCCGAGAAATACAAGTCTGAGGACGAGGAGCACAAGAAGAAGGTCGAGGCGAAGAACGCATTGGAGAACTACTCTTATAACATGAGGAATACAGTGAAGGATGAGAAGATTGCCTCCAAGCTTCCGGCGGCTGACAAGAAGAAGGTGGAGGATGCCATCGAGTCAACCATCCAGTGGCTGGACAGCAACCAGCTTGCTGAGGCGGATGAGTTCGAAGACAAGATGAAGGAGCTGGAGAGCATCTGCAACCCTATCATAGCAAAGATGTACCTCGGCCGCGACCACGCT
>EnsVib0312
AGCGTGGTCGCGGCCGAGGTATCAGAAATCAGGGAAGACACCAATGATGATATCAAAAAACCTCACTCATCTACGAAATCTGCCATCGCAAGATTATGCCGGAAGTTATCCCACAGAAAAGCGTCAGAAAAACGCTCCGTTTCAGCGGGACTTGACCAAGACTGCAACGAGCTGATCCAGCGGGTGTTCAGATACTTCGACGAGAACGGCGACGGCAAGATCTCAGCGGCAGAGTTGCAGAGCTGCGTGAGGACGGTGGGAGGAGATATGTCGCCGGAGGAAGCGGAAACGGCGGTGCGGTCTTCGGATTCTGACGGAGACGGGGAGTTGGGGCTGGACGACTTCGCTAAGCTGATGGAGGCCGGCGGGGAGGAGGAGAGGAAGGAGGAGCTGAGGGAGGCGTTCAGGATGTACCTGCCCGGGCGGCCGCTCG
>EnsVib0313
CACCTAGTATTCGAGCGGCCGCCCGGGCAGGTTGTGGCCACCACTAGGTTTGAAGAAATTCGAGACCCTGTCTTACCTTCCACCTCTGTCACAAGAGGCACTGGCAAAGGAAGTGGACTATCTTCTTCGCTCGGGATGGGTTCCTTGCTTGGAATTCGAGCTGGAGCACGGATTTGTGTGCATTTGGCTACTTCTTTTAGTGTAGAAGTTAAATGTCGGAGCCATGATCAAGCTTGCCATAGATAGATTTTCGATGTCTTAACCTGACGGAGACGGAGTGACGGTGAATCTGAAGCGAATTCCTGGCGCCGGCTGCGTGGCCAGTGGCGACGATGGTCGTTGCCCTCTTCGCTTGTTTTTGGGATGATTTGGTTGCTCTTGCAGAATCCAAACCCGCGAGACCTCGGCCGCGACCACGCT
>EnsVib0314
ACACACTTCGAGCGGCCGCCCGGGCAGGTCAATCCTACAACATCAACGCGGACACGGCAGCAGGGGAGCTAGCGGCGGCCTTAGGGGCGGAGAAGTTGATTCTGTTGACAGACGTTGCCGGAATTCTCGAGAATCGGGACGACCCGACGAGTTTGGTGAAGGAGATTGATATCAAAGGGGTGAAAAAGATGATGGACGACGGAAAAATTGCAGGCGGGATGATCCCGAAGGTCAATTGTTGCGTGAGGTCTCTGGCGCAGGGGGTTCGAACTTCTAGTATCATTGATGGGCGGCTGGAGCACTCTTTACTCCTCGAGATTCTCACGGATGAAGGGGCCGGAACCATGATCACTGGGTAAAGCATAGAAATTTTTGACCACTTAGAGATAGCAACTAATATCTGAATGGTACCTCGGCCGCGACCACGCT
>EnsVib0315
CTAATACGACTCACTATAGGGCTCGAGCGGCCGCCCGGGCAGGTACACATGGTAAAAAGATTATTTCACATAATATTCTTGACAGTGTACAAAGGTGGCTACAAAAACCATATGTATTAAAGGGGAAAAAAAATTAACCCGTAGGGATTATGTAAATTCAATGACGCGTAAAGCAAAATATTGATACGAAAGCTCTGCAGTCATTCTACTTCCCGAGCAAGCGACGTGCGCGTTGATTGGCACCTTTCACTCTGAAATTTAGCTCATCCACATCATGCTGAATAGGCTCCATAGCTTTGTTGTGCCCTTCAATTGCAGATCCCATGTCTATAGCCATTTCCTTCAGTTCACCCAATATATTACTTATTTCTGAGAGAGAGTCATCTTGCTTTGCTTTTTCTACCTCGACTTTCTGCAGTGCGTTTGTGGGCTCGGGAGGTGGTGTTCGTGAATTTGAGCGTCCCTTATTTGCAGGAGTCAATCCCAATTTCTCCCTCTGCTCCAAGTGGGAACCCTTTCTTTGAGATGGATCATCTCTAGTGTAAACAGGCCCCGTTATTTGATGAGTCTTCTTTGGCTTCCAAGTCTTGGAAAACATGCCACCGAGACTTCCCAAAAGCTTCTCGCCCCTGCTAAGATCCATGTCCATGTCGGCCGCAACCATATGAGTCCTCCTAATTTGCTCACCCTGCTGGTGCAAGGTAACCAAAGTTTTAGTAGCATCCTCTCTCATGTCCTCAGCAATCTTTAGGCAATTGTTGACCGTCTTTGTAGTCTCTTCAGATTTGTATACAGCATAACTCTCCAACTCTTGCACACTCTGGTTCTCTAATCCTCCCGAGTCACGGAAGTCATTCTTGTATTTGTTTCTCCCTGCTGAAATAAGGGAGTGTGAAGATGAAGACCTCGGCCGCGACCACGCT
>EnsVib0316
CTAATACGACTCACTATAGGGCAGCGTGGTCGCGGCCGAGGTTTGATTTCAGGATCTAACACTGTTCCTATTGGTGGAAAGGTGCTTTGGTAGTTTCTACCGAGTTGTTGCTGCCATGTGCCTCGCTAATTAAGAAAGAAAACCATGATTGGTTTGTAGGGTTACGGGGTTTTTTGGGAACTTTTAACTTATTATTTTTCAAATTTCCCCATACCCATGTTAGGGATTGCAGTAACAAGAATCTCTTGGGACCGTATTGGGTGAATGCATTGTATGTAAAGCAGTCTGAATCCTTTTATTCATATGTAACTTTATAGAAGTGGTGGCAAAATCAGCTGAGATAGTTTGCAAGCACCCAAACCAGCCAAAGCTATTTCAGGGCCCATTAAAAACAATTACGGGCTATATTTGGGTTCAAAAAAAAGAACGAGGGTTGCATGTACCTGCCCGGGCGGCCGCTCGA
>EnsVib0317
TCGAGCGGCCGCCCGGGCAGGTACTTTCCAGCGTCGTGTCCGTCCCAATCGTGACCGGTGACGAACTTTAAATCGTAGCCGGTAGCGTTGTAGAAGATGCAGATCGTGGAGTCCTTGTTCCTATAATTCTTCTTGAGGTTCTCCACGTACCTGCCCGGGCGGCCGCTCGAGCCCTATAGTGAGTCGTATTAG
>EnsVib0318
AGCGTGGTCGCGGCCGAGGTACCATAGCCAGGCCACTTTATTACAGAGAGAAAAAAGGCTTCAATCGCAGAAGAAACCCTTTATCCCTTAAAACGCACACACACACACATATATATATATTCATGATCGAGAGAACCATCTCTGGTTGCTGCGTCTCATTTGCAGGTGCATGGGTTGCAAGCGCAGTCGGCTCCGCACTTGCATCCATTCTCAGCTGCCACGCCCATCTCAGATCCCTCAAAGTATGCCTTTTGGGGTGCAACACCAACAATGAGAGTCTCGGTAGTGGTCATGTCAGGGTACATCTTGCATCCTCCACAGCCGCTGCCACACTTGCACGCAGAGCCACAGCCACAGTTTCCTCCACAGCAAGACATTTTCTGGGAAATGAAAATTTTTCGAAAGAAAATTTCTAGAAATTGAGAGAAGATATGAGTAAACACTAAGAAAAACACCTGCCCGGGCGGCCGCTCGA
>EnsVib0319
AGCGTGGTCGCGGCCGAGGTATCGACAACGTCAAAACGAAGATCCAGGACAAGGAAGGGATTCCTCCGGATCAGCAACGGCTGATCTTTGCCGGAAAGCAGCTCGAGGATGGACGTACCTGCCCGGGCGGCCGCTCGA
>EnsVib0320
CACTAGCGTGGTCGCGGCCGAGGTACGTTCGGAAGAGCAACGCATAAATCCTTCAGCAGTAGACCATAAGCAAACCACATAATTGCAGTCAGTGTGAGACTGAAAGACAAGGTGATTGGCATAAACTCAACACTCCGAGTTCGGACAACCTCATACACTATACTTAGAGGTGCTGCGAAAACACACACGGAGACGGCAACACAAATCCATCCCACAACTGTGACCCGGTGCAATCCGTCGTCGCAAAAGAGTGTGAGGAGAAAAATTGCAGAGAACAGCCCCACATTCAAAGAAGAAACTAGTTTCACAGTGTGTTTCCTAGCCTCGGTGGATGCATAGGCAAGGAAAATGACAATGTAAATTGTCTCAATAATGCATCCAAACGTGTTGATGGAGATGAGGAGGATTGCATCTGTTTTGAGGGATGCGTAGTACCTGCCCGGGCGGCCGCTCGA
>EnsVib0321
AGCGTGGTCGCGGCCGAGGTTCATAATTGACGAAAAACCACACAATGTGTTCACGAGAGACGGTAATGATTTGGTTGTCACCCAGAAAGTATCTCTTGCTGATGCATTAACCGGCTACACGGTTCATATCACAACGCTAGATGGAAGAAACCTGACAATACCTGTCAACAATGTGATTCATCCGAATTACGAAGAAGTTGTTCCGAGAGAAGGGATGCCGATACAGAAGGAACCTTCGAGGAGGGGAAATCTGCGGATCAAATTCAACATCAAGTTCCCGTCGAGGTTAACGGCTGAGCAGAAGTCTGGAATCAAGAGACTGCTTGCTCCATGAATTGAATTGGTGTATTCGGTTGGTTAGTGAGTAGAACCTGTACCTGCCCGGGCGGCCGCTCGAGCCCTATAGTGAGTCGTATTA
>EnsVib0322
ACACACTAGCGTGGTCGCGGCCGAGGTACATTGACCTCTTCCCCTTGTCAGACAACACTGAATAAGCCTCCTGAATTATCTGAAAGCGGTATTTGACTTCTTCGGCCACCGATGGTTTCTTTGCCCACCTGCCCGGGCGGCCGCTCGAGCCCTATAGTGAGTCGTATTAG
>EnsVib0323
CTAATACGACTCACTATAGGGCTCGAGCGGCCGCCCGGGCAGGTCGAGGACGGCATGCATGCAAGGATATCTTCCGAGTCTAGTGATTCAAGTTCATCCTCGGAATCTTTGAGTAGTGATGAGGATGAGAGGGAATCAAGAAGATCAAAATCAAGGTCGAAGAGAAGGAAGAGAGAGAGAAAGCACAGGTCAAGATCCAAGTACCTCGGCCGCGACCACGCT
>EnsVib0324
ACACACTAGCGTGGTCGCGGCCGAGGTACCACCCACAGGATTGTGGGATAGGTTTCCAACAGCAAGGACAGTGCAGCAAATGATGGAGACAATGGAGAGGATGATGGAGGACCCTTTTGCCTACAGCAGCGGCGCGTGGCCATCACCTGCCCGGGCGGCCGCTCGA
>EnsVib0325
ACTCACTATAGGGCTCGAGCGGCCGCCCGGGCAGGTACTATGGACTAAATGCTGAAAGCCCCTATAATTATTAGAATTTTGCTTTTATCATGAATGAGGATGTGGGAAGGATAATAACTCTATATGATTATGGACATGAGGTGGCGAAACTTCATTTGAACTAATTTGTTTCTATTTCAATGATGTAGCTTAGCCCCGGAGTAAAAATGGGAGGCAATATTATGAGCAGGGTGATAGGAAATTTGGTTACCTCGGCCGCGACCACGCT
>EnsVib0326
AGCGTGGTCGCGGCCGAGGTACATGAACATATCCTGCAGCGGCGACATCTGGAACTGCGAGGCGAAGAGGTTGTTATTGTCCACGGTGGGGGTGGTGGTGGTGGCATCCATGTAATTAAAGTGCTGATAATCGAGGGCAAGTGCGGCCTTTTCCCACTCGTTCATCCTCGGCTCGCTCTGCACCTCCCTCTCGCACTTGAACTCCGGCGACGCCACCTGCCCGGGCGGCCGCTCGAGCCCTATAGTGAGTCGTATTA
>EnsVib0327
AGCGTGGTCGCGGCCGAGGTACATCGCCATGATGGGGTCTGAGGGACTCACAGACGCATCAAAGATAGCCATCTTAAACGCAAACTACATGGCAAAACGTTTGGAGAGCCAGTACATAGAGCAGGAGCAGATGGTGGCATAAACAACTTGTATGCCATACTCTGAAATTCGTCTTGATTTTTGATATATGTTTGTATTTTGTAGTAGTAATAATAATAGTACCTGCTAATGAGGTCTGCCGGCAACGCTTGGTGGTCGAAA
>EnsVib0328
ACACACTAGCGTGGTCGCGGCCGAGGTACGTCTACATCTTCGCTGGAGGCAAGGTGCATCATAATGCGAGGGAACCCTAGCTCGCTGACCACTCTGCAGTCCCCACTGTTCTCTTGCAGTAGATATTGGATCAAGTTGAGGGCTTTCCTTTGGAATCTCACGCTCTCAGAACTTAAAGAGTCTCTCAGAGCTGCATAACCATTTGCAAGACGAAATGCAGCAATCCCTGGCTTGTTGTGCCTGATTAAAGAAGATATTGCACCAAGTGCTTTGGTACCTGCCCGGGCGGCCGCTCGAAGTGTGTAGTGAGTCGTATTAG
>EnsVib0329
ACACACTAGCGTGGTCGCGGCCGAGGTACCCAGTGTATACCCAGAGAGATACAAATAAATGAGAAGGAAAACTAATAATAAATAAAATTAGTAGGAGATTTTGGGTTGGAATATACTGAAATACCAGTAAATCGCCATTGTAAGTTCCACAGCTTCCGATTACTAATTTTTGCTTTAGCAAAGCATACCCACCTGCCCGGGCGGCCGCTCGAAGTGTGT
>EnsVib0330
ACACACTCTAATACGACTCACTATAGGGCTCGAGCGGCCGCCCGGGCAGGTACTCAAAACTGATGGCACCTCCAGAATGTCAACAATGGACGGCCAAAAAATATTCCACCACTTCAGCTGCTCCACCTGGTCCGAGTACATTGTCATCGAGTCCAACTACGTCGTCAAGGTTGATCCCAACCTACCTCTCCCCCATGCTAGCTTCCTCGCTTGCGGCTTCACCACTGGTTTTGGTGCAGCCTGGAAGGAAGCCAACGTCCAAAAGGGTTCAACGGTCGCTGTTCTGGGTCTTGGTGCTGTCGGACTTGGGGTTATCTCGGGAGCTGTAATGCAAGGGGCGTCTAAAATAATCGGATTGGACATAAATGATAGAAAGCGAGAAAAGGGGGAGGCCTTTGGAATGACTGATTTCATAAACCCCAAGGCTTCTTCTGATAAATCCGTTTCGGAATTGATTAAAGAGGCGACGGGAGGATTGGGTGTGGACTACTGCTTTGAGTGTACGGGAGTACCTCGGCCGCGACCACGCT
>EnsVib0331
CTAATACGACTCACTATAGGGCTCGAGCGGCCGCCCGGGCAGGTACCCGTGTAGTTGGCTTGGAACCACGCACCCATCACGGCCAACATGGCCAATCTCCCATTTTTGATCTCCTTTGTCCTCAATTCCTTGATTTTCTCAGGAGAACCACTTCCCCAGCCCAGTGGGTCGAACCATAAGCCACCCGGGTAGCCGACATCTGTCCCCGTGAGCTTGTTGTTGGGGAAGATGGGGTCCTCGTTCACACACCCTGGCTTGATTATGTCTGCCCACCTTCTTCCTTCAGCCCAACCAATCAAAATCAGCTCGACGACAAAGAGAGTGGTTTTGTCGGTGAAGTACCTGCCCGGGCGGCCGCTCGAGCAGGTAGAAGATCAAGACCGACAAACCTTATGGAATTAGTGGTGGCATGGACTTGGGGGATGGCCTTGATGCCTCTGGAAGG
>EnsVib0332
AGCGTGGTCGCGGCCGAGGTTTGGGTATGAAGTTTTGTCCTCAGAAAACTGAGATTTTTTCTGTCTTTGAGCTCCTTAATTCTCATCTATTTGTTGAACACACATGTAGAATAAATCAGCAGCCAGCCCAATTTGCGCGAGTCTGTGGAGTAAGGGGACTGTATATAAAGAAGAGTAGTAGTAGTAATAGTAGTTGTTATGGAGTATACTTGTAAAGGTACCTGCCCGGGCGGCCGCTCGAGCCCTATAGTGAGTCGTATTA
>EnsVib0333
TACGACCGTCACGAGTCGAGCGGCCGCCCGGGCAGGTACGCTGGAGTGGGAGCTGCCGTTGAATATGCTGTCTTGCATCTTAAGGTGGAGAACATTGTGGTTATTGGGCATAGCAGTTGTGGTGGGATTAAGGGTCTGATGAGTTTTCCAGATAGTGGACCTACCTCTACTGATTTTATAGAAGATTGGGTGAGAATCTGTCTACCCGCCAAGGCCAAGGTGAAAGCAGAGCATGATGGTGTACCTGCCGTTCCCGTCCGACGCCGACGTGTCGGTGGAGGAGAGCTCCGATTGCTTGCGATTCGTGGTGGAGGTTGACGGAGAAGTCGGCGGCGGCGATGTGAGGGCTCACGCAGTGGAAATTCACCTCGGGCCGCGACCACGC
>EnsVib0334
TCACTATAGGGCTCGAGCGGCCGCCCGGGCAGGTGTTTATCTACACACATCACTTCAACACACAAAATTCGTCTCTCAGAATTATCATTCACAAAATAAATTGATTCTTCGATCGATTGATCCGATACATAAACAACCATGAATTCAATATTCAGTTCATTCGATGCCGTCTGTGCCGAATTCTTGGGGCAAAAGGTGAGGGCATCTATCCCTTCTTTTAACGCCGCAGACGGATTTACACAGTCGCAACAGAAACCAAAGAGCGATCTTAAGGCGGTCGAAGGCGTGACTAACAAGAAAGGGGGGAAACCGACGTCATCGCCGCCGGCGCACGTTAGGAAGCAACAGCAGCAGAAGAGGACGGCGGCGCGGTACCTGCCCGGGCGGCCGCGACCACGC
>EnsVib0335
GAGCGGCCGCCCGGGCAGGTCTATAGGGCTCGAGCGGCCGCCCGGGCAGGTGACGGAGGTATCGCAGGACACCTTCTGGCCACTCGTCAAAGCCGCTGGAGACAAGACCGTCGTTCTCGACATGTACCTCGGCCGCGACCACGCT
>EnsVib0336
TCGAGCGGCCGCCCGGGCAGGTACGTTAAGATGGAGAGGCGGATCGGCAAGTTCATGAGGAAGTTCCTGCTGCCGGAGAACGCAAATACCGATGCCATCTCCGCCGTTTGTCAGGACGGAGTGCTGACGGTGACCGTCAACAAGTTGCCTCCGCCGGAGCCCAAGAAGCCCAAGACCATTGAGGTCAAGATTGGCTGAGTTATTATAGCTCCCCTGTTTCTTGTGATGCTGTATTTTCAATATTTGGGTGCTTTTTTTTAAGAATTGTGTTTATGTTTTCCTGGGTATTGTGTTTTGCGATGGTTGGATCTGTAATGGAAGGCTGGTGATTATGATTAAGAATTTACTAGTACCTGCCCGGGCGGCCGCTCGAGCCCTATAGTGAGTCGTATTAG
>EnsVib0337
AGCGTGGTCGCGGCCGAGGTACACATAGCCCTTGACAAACATTCCCTTTTTAGCTTCCTCTGATTCTCCCTCTCCGGTATACTTTCCGAGCTGAGCAAGAGAGTTGGCCTTGGCCCGGATGAGCAAAGTCTCCTGAGCCTCCTTCACTTTCTCTGGGCGTCCACCCCAAGTCTTAAGGCACGTGTTTTGGAGGGCTCTCGCGTAGGAGAACGACACGTGCCATGGGTTTGGAGATTGGTTCATCGCGTTTAAGTTCAAGGTTGCTTCAACTTCAGATTGCCCACCAGACAAAAACATGATGCCGGGGACGGAAGGGGGAATTCGCCTGTGGAGGAGTTTGAGGGTGTATTCAGCAACCTGTTGGGGGGTGGCTCTTTCTTTGCATTCAGCACCAGGGGTGACCATGCTGGGCTTGAGGAGGATTCCTTCAAACAACACATTGTTCTCAGCCATGTAGAAGAACACCTCTGCCACCTGCCCGGGCGGCCGCTCGAGCCCTATAGTGAGTCGTATTAG
>EnsVib0338
AGCGTGGTCGCGGCCGAGGTACAATTACGTAGATACAGAACACATGGATCAAGATTATTTTATATATCCTATATATATATAAGATAAGATAAGCATCGCTCGATCCCCATTGCCTTATCGGCCTAATCTAACCATTAACAGCAAGTCCCATAGCAGAACCCAACAAGGCGTCCACACCCAGGGGTGCATGCCATTATGTTGTCGAAACAAGTTTCACCATTGCAACGATCACCGTTACCACCAGCGGCGCCAAGAATCAGTTCAATGGCTGCCATTTTGAGGGTGTTAGCATTGATATTGACGGCGGCAGAGGAAGCAATGGTGGCTACAAGCACCATGGCCACCACCACTGCCATCAAACTTACCTTCTTGCTCTCCATCTCTTCTTTCTCTCTCTATTTCTTGACCTGCCCGGGCGGCCGCTCG
>EnsVib0339
TCGAGCGGCCGCCCGGGCAGGTACAAAGAGTATGAGAGATGAGGGAGGATTTGAAGTAATTAAGAAGGCAATTCTGAACTTATCTCTTCGCCACAAAGATCACATCAGTGCATATGGAGAAGGAAATGAGAGAAGGCTGACGGGAAAACATGAAACTGCTAGCATCAACACATTTTCTTGGGGAGTTGCTAATCGTGGTTGCTCAATCCGTGTGGGACGTGACACTGAGAAGGAAGGCAAAGGTTACATGGAAGATCGGCGTCCAGCTTCAAACATGGACCCGTACGTTGTGACAGCATTGCTTGCCGAAACTACTCTACTGTGGGAGCCAACGCTCGAGGCTGAAGCTCTTGCTGCCCAGAAACTGGCCTTGAATGTCTAGAATCGGTCGGAGATAAATTCGAAGAAAATCACTTGGCCTTGAATGCCCAGAAGGAGCTCACAGAAGCTCCTTCTGTTTTCTTTTAGGTCCTTAGGAAATGGTCCCTTGTAAATAAAGGTCCCAAGGTGACTGCTTATTCATATTTGAAGCTTAGAAAAAGTAGTTTCTCATTTCTCAGATGCAAAAACATATTACTTTGATGTCTGCAATTGAATTGATGTTCTGGAGTCTGGACTTTTTGTCATTTTCGCGTGTTTTTACGCAACTAAACAAGCATAGCAGTACCTCGGCCGCGACCACGCT
>EnsVib0340
TCGAGCGGCCGCCCGGGCAGGTACAAGATGAGGTTTGACATGCCTGGCATGACTAAAGATGATGTGAAGGTTTGGGTTGAGGAAAATATGCTTGTTGTGAAAGCAGAGAAGGACTCAAATAAGAGGAGTGAGAATGGAGAAGAGGGTGAGGGTGAGGGAGAGTGGTCTGCAAAGAGCTATGGTAGGTACCTGCAAGCTGTCTGTCGGTCCGCTGTGGTCTTAGCCGCGGCATTGAGT
>EnsVib0341
CGCACCTCGAGCGGCCGCCCGGGCAGGTACTGCCTCAAGGCCAACATGCACTGTGACACAAGTGGAAGGAGCCAAGCTTGTTCTAGGAATGTTCATGATATGGCTAGTAACCCTAATTCCTAGCACCATTTGGGCACAAATCAACACTCTGTTTGTCAAACAAGGCACAACCTTGGACCGACACCTCGGCCGCGACCACGC
>EnsVib0342
TCGAGCGGCCGCCCGGGCAGGTACCAATATGTTAACAAAATTTTCAATCAAATGACCCAAACATGCTATCTCCAATTTGCAGCAACAGTTGTTAGCTCTTGAATCTGGTGCTCCGGCTGATTCCGGTATTAATACCAGAGGCTTCCCCGCCGTAAGGACCACTTGGCCTCTTCATTTCCCGCACCTGCCCTTTCCGACGCACCACTGCCTTCTTGTGTTTCAACTTGTATTTCTTCCTTGGATTTTTTATGCTCTTCTTGCGAGAACGAGTCAAACCTCTATTCTTCTCCATCTGATAACTGATCTGGCGCTTCCCATCTACAAGGGGGGTTTCAGTCAAAGATGGGACAGCTGAGTTACTTGAATGCATGTTTGCTTTGGCAGCAAGCTTTGCAGCGTGGTGTTGTTCCACTTGTTGGTAATACTCAAAATCTGATTCTGTTTCACCGACTGCAATTCCATCGTGAGGCTCATCATCATCGTCATCGACTGCAATTCCATCGTGAGGGTCATCATCATCATCATCATACTTGATCCCAGCTCCAGCCAGAACCCGTAGTTCATGCTTCCTTCGCCTTTCTCCAACCTCGGCCGCGACCACGCT
>EnsVib0343
CTAATACGACTCACTATAGGGCTCGAGCGGCCGCCCGGGCAGGTACATCGATAAATTTCAAACATAAGGATTTTAAGTCTAGCTCAATTCGTTTATCCCCAGAAAGAGTTTCTTCTCAAAACTCAACAACAACAAAAGAACAAAACTCTCTACGACGGTATTTATTTTAGTCCTTCATACAGCTGCAAAGTATTCTTTGCTGAGCTTAGGATCCGGCTTCATCGACTTCTCCCCAGGCTTCCATCCAGCAGGGCATACTTCATCTGGGTTCTCCTGCACATATTGCAACGCCTGGAGTGTTCTCATTGTCTCATCAACACTTCGGCCAATTGCAAGATTGTTAATGGTGGAGTGTTGAATAATCCCTTCCTTGTCAATAATGAAAAGTCCTCTCAATGCAACTCCCTGATCAGGAATCAGCACACCGTATGATTTTGAAATTGATTTAGTCACATCAGATACCAACGGGTACCTGCCCGGGCGGCCGCTCGA
>EnsVib0344
TCGAGCGGCCGCCCGGGCAGGTACAACAAGAAAGATGCACAGTTTTATGGCAACATTTTCACAAAGATGAACAAATTAGAGCAAGTTAAATCTGCAAATGGAGCAAACAACCATGAGAGGGCACCCATGACCATTGATAGCAAGGCCTAATAAGAAAGCCAATTTCTGATCTCTCTCTCTCTAGTAGTAGTGTGCCTCATATGTTGAATTTTAGTTGTGCCTAAATATGTAGGATAGCTGCTGGGTGGGGATGGATTTTTTGTGTGGGCCAGTTGTATTGAATGAATAATTTGCTAGAGAACTGCACTATTCCTCCATTACTCTTTGCCCTATATTTACTGGTTAGACCTATAATTAGAAAATATGTTTGCTTTAGAATCTGGAATGGATTTATGTAGTTATTGTAAAGTTGTGACTTCAGAGAATAAAATATTCCCTCTCTTAAC
>EnsVib0345
CTAGCGTGGTCGCGGCCGAGGTACAACTCCTTATTGAAGTATCCATTTTTACCAGACTGATTATGCATATATATACCAACAGCCTTATTTAGCTCTACACTTGCTACTGAACCAACGCGTGGCGCGCGCGCCCTAATCTACCCATCATGCTTCAATCGGAAGTTCATTCCGACTCCAAGCAGCAAATCCACCAGCTATGTCTGTAACTCCAGTAAAACCAGCAGATAGAAGATCCGTTGCGGCCATGATTGACCTTTTCCCAGCTTGGCATCCGACAATAATTTCATCATCATTTCTGAAATGTGACAATACTTCTTCCAAAAAGTTTGGGTTTTTTGTCATCCCTGATCCAACTTTGAACATGTGAGGGATGTTGACAGCCCCAACGGCATGTCCAGCACTGAACTCTTCCGGAGTCCTGACATCCAAATAACGGTGACCGGCTTGAAGAAGCTCGTGCGCTACCCGTACCGGCACCGACGTCGGAACGACCGTAGACTGGACGCCCTCTCCCACAGTGGCCATCCAACTGAAGCTCGAAATTCTATCTCTGTTGCCAATGTTACGCCGTTTCGGAAGCTGGTACCTGCCCGGGCGGCCGCTCGAGCCCTATAGTGAGTCGTATTAG
>EnsVib0346
AGCGTGGTCGCGGCCGAGGTCTCAAGAGTTTCAGAAAACAGACAAGTATGAACATAGTAGCTGATTCTTTCAATGGGGACTTGGGAGCTGCTGTGAATCACCTTCTCAATTTCCCAGAAAATATGGTGAAGTTTATGTCCCCATCAAGGTCTCATGACGACACCCATGAAGGCAAGAGTGTGAGCAGCATCCCAGTGGACATTCTTGATACCCCCAAGGAATATATATTCTACATGGATGTTCCTGGTTTATCCAAGTCTGACATTCAGGTTACGGTTGAGGAAGAGAAGACATTGGTGATTCGAAGCAATGGGAAGAGGAAGAGGGAGGAAGAAGATTGCAAGTACATAAGGCTTGAGAGGAGGGCACCTCAAAATTTGCTGAGGAAGTTCCGATTGCCTGAGAATTGCAATGTGTCAGCTATCACTGCCAAATGTGAAAATGGGGTGTTGAGCGTGGTGGTCGGGAAGCTTCCTCCACCACCCAAGGTCAAGACTGTCGAAGTTGCTATTTCCTAATGAGTGTTGGGACTTTTGTGTTGGTTTTTGAGCTTTCCTTGTTTATGGGTCACCCACCACTATCTTAACTTGTTTCAGCTTTTGAATGTGCCTAGTATGATGCTTTGTTTGTGCACCATCTTAAGTTAGCCGTTGATTAAATGCAGCATAATCTTTAGATTATGTTCATTTGAGAAAGTGGTGTGGTTGTTTAGATATACGGGGGGGTCATAACCAATGGATGCTAAATATGAGTGAGACATGCCCTTAGGAATCCCTGGTACCTGCCCGGGCGGCCGCT
>EnsVib0347
CTAATACGACTCACTATAGGGCTCGAGCGGCCGCCCGGGCAGGTCCAAGAAGATGAGGTTGTTGACAGTAAGATAGGGCAATATTGCAGCCTAGAGAAGAAGAAGAAGTCATTGGGGGAGATGGAACAAGAATTTCTGCAAGCACTACAATCTTTCTATTATGAAGGAAAGGCTATCATGTCAAATGAGGAATTTGATAACCTCAAGGAAGAACTAATGTGGGAAGGAAGCAGCGTTGTCATGCTAAGTTCTGATGAACAGAAGTTTCTGGAAGCTTCAATGGCTTATGTATCTGGGAAACCAATATTGACCGACAAAGAGTATGACAAACTGAAAATCCAACTAAAGATGGATGGGAGTGATATTGTGGTTGAAGGTCCACGATGCAGTCTTCGCAGTAGAAAGGTTTACAGTGACCTGTATGTAGACTATCTCAAGATGCTCCTGTTGAACGTCCCTGCTGCTGTAGTTGCATTGACATTATTTTTCTTCCTGGATGACTTGACTGGATTTGAAATCACGTACCTCGGCCGCGACCACGCT
>EnsVib0348
GCGTGGTCGCGGCCGCCCGGGCAGGTAATTTTAAGGTGAAGGGTAGAAAGGGGAGAGAGAGAAATGGCTTCATCATCCATGATTCACTCGCCGGCCGTCGCCGCCGTTAACCGGCCGGCCACCATGACTCAGGCTAGCATGGTTGCACCGTTCACCGGCCTCAAGTCCACCTCGGCTTTCCCGGTTACCAGAAAGCCCAACAATGACATTACCTCTCTTCCAAGCAACGGTGGAAGAGTTCAATGCATGAAGGTGTGGCCACCACTAGGTTTGAAGAAATTCGAGACCCTGTCTTACCTTCCACCTCTGTCACAAGAGGCACTGGCAAAGGAAGTGGATTATCTTCTTCGCTCGGGATGGGTTCCTTGCTTGGAATTCGAGCTGGAGCACGGATTTGTGTACCTCGGCCGCGACCACGCTGCCCTATAGTGAGTCGTATTA
>EnsVib0349
AGCGTGGTCGCGGCCGAGGTATGGTTTTTGCTGGGGTGTTGAGCGGGCAGTCCAGATTGCTTATGAAGCAAGAAAACAATTCCCTGAAGAAAAGATTTGGATCACAAATGAAATTATTCACAATCCCACTGTTAATAAGCGGTTAGAGGAGATGGAAGTTAAGGATATCCCAATTGAAAATGGAAAGAAACAATTTGATGCCATTGATAAGGGTGATGTTGTCATTTTGCCTGCTTTTGGAGCTGCAGTGGATGAGATGTTGGTTTTGAGTGACAAAAATGTACCTGCCCGGGCGGCCGCTCGAAGTGTGTGCGTGG
>EnsVib0350
TAATACGACTCACTATAGGGCTCGAGCGGCCGCCCGGGCAGGTACAAGACCTGTAGTGAAACTGACATCAGATAGTCTGCGAGATAGCTTCTCTGTCTTCTGCTGCAGTATCGGCATCGGACGGCAATTTTTTATAGACTAACTTTTGCTGGGGAAGCTGGCCGTTGGAAAATGTCGTGACTTCCGTGTCTATCAACACGGTGTCCTCGTCCTTAAACTCCCCTCTCAAGATGCCCTTGGCAAGCTCAGTTTCAACTTGCTGCTGGATCACTCGCACCTCGGCCGCGACCACGCTAGTGTGT
>EnsVib0351
TAATACGACTCACTATAGGGCTCGAGCGGCCGCCCGGGCAGGTACGTGTTCATCATTGACATGCCAGGGCTGAAATCTGGCGACATAAAGGTGCAGGTGGAGGACGACAATGTTTTGGTGATCAGCGGAGAGAGAAAGCGAGAGGAAGAGAAAGAAGGCGCAAAGTACCTCGGCCGCGACCACGCTAGTGTGT
>EnsVib0352
CTTAATTGGGTGAAATTTGCAATTTATTAGAGCAAAGCACCTTTTAAGATGAAGCATACATCTACAATATCACACAAAGTTAACAGGATAGTAATCTATGGACACAGAGGTAACAATATGATTTGACATCCTTAGAATGTATACAAGCAGCTACCATCATCACTCCTTGCAGTTGGATCAAAGTTTTGTGCAATTGGATCAGTACAACCTTCAGGAACCGGAATATTCACTTGTTGGGCTGCTTTCCCTCCTATCAAAGGCCTTTAGGACAAAGGGAGCTAACCGTAGAAAGTTCCACTCTCCATGGCATCCTTGTTTGCATCTCCGAGAGCAGCCTCGCTCATGTACTGGTCGGCCAACTGGACTCTCTTCACATTCTCCTGCTCTTGGACAAGCATGTTTCCGTACTCGAGCAGCTTCTCGAGTGTCATCTTGGGCTGCTCAAAAGTTGGAGGTCCCTCCTTCGAGTTCACAAGCTTCTTCCCAACGCTCTGGACCCCAACCCCTCCTATCCACTTTCTCACCTCGTCGTCGTACACTCTTGCCCTCAAGGCACCGAAGAAATCGATGGATTGGCCAGGAAAGGTGTCAACAAGCTTGACAATGTCTTCCGGAGGAACATTATCAGCACGGAAGATACCGGTGCAAACACCGATCCGATCATCCCTAGTTGGGGCCCAGTAGAATTTCTCCATACGACCGTCACGAATGAGAGGAGCATATAAGGTCGAGAAGTCATTACCGGTGACGATGATGGGGACACGGGGATTATCCTCCTTGTTGTACATCCCTGGGAGCTGCACATTGGTTGGGTTATCGGCTATGTTCATGAGCGTGGCATTGACCATCTGGTTGTTCACCATGTACTGGGTGATGTGGAAGCTGCCCATGTTCGGTTGCAACGACTCGTCGCAGGTGTTGAAGGAGTTGGAGGAGTGCAAGAAGGAGTACCTGCCCGGGCGGCCGCTCG
>EnsVib0353
TCGAGCGGCCGCCCGGGCAGGTACTTTTCTGATTCCGGCTTCTCCTTCAGCAGCCAATGAGAACACCACGGGTCGTCCAATAAAAATGCCAGAGGCTCCAAGTGCCAATGCTTTGAAGACATCTGTTCCACGTCGGACCCCACCATCCAAGAACACTGGTACACGGCCTTGTGCAGCTTTCACAACCTCTTCCAGAGCCATGATAGTGGCAGGGACGTAATCAAGTTGGCGAGCACCGTGATTGGATACAATTATACCAGCTGCTCCAGCTTGTACAGCTAGCCTTGTGTCCTCCGCTGTGAGTACCTGCCCGGGCGGCCGCGACCACGC
>EnsVib0354
CTAATACGACTCACTATAGGGCTCGAGCGGCCGCCCGGGCAGGTACCTTTTGTTTGCGGATGCCGAGATCTCGGAGAGGCGTTGAGGAGAGTGAGAGAAGGTGCGGCGATGATCAGGACTCAGGGGGATCTACCTCGGTCAGGCAACATCGCTGAGACCGTTGTAAACGTGAGGAAAGTGATGGGAGATATTAGGATTTTGGGAAACATGGACGAAGACGAAGTTTTCACGTTTGCGAAGAAGATAGAGGCGCCTTATGACATAGTCGCGCAAGCAAAGCAAATGGGTAGGCTTCCAGTGGTTCATTTTGCGGCGGGAGGCATTGTGACGCCGGCGGACGCGGCGCTAATGATGCAATTGGGCTGCGATGGCGTGTTTGTGGGATCCGAAATTTTCAACTGTTCGGATCCTTACAAGCGGGTTCGGGCAATTGTGCAGGCGATTAGCAACTACAATGATCCGCATGTGTTGGCCGATGCCAGCTCAGGATTAGATGATGCTATGGCGGCGCTTAATATAAGTGAGGACAGGGTCGAACCGTTTAGTACCTGCCCGGGCGGCCGCTCGA
>EnsVib0355
TCGAGCGGCCGCCCGGGCAGGTGCACCGTTGCCAAAATAAGGTGGTGGAGGGTAATTTGGTAAATATCCGGTTGGCGGAGAATAAAAAGCTGGAGGTGGATAAGACCCTGTTTGGGAAGGCGGCGGGGGTGGTGGTGGAGGGACGTTTCCAGTGGTGCCAGTCGGTGGGGGATAACACGGGTACCTCGGCCGCGACCACGCT
>EnsVib0356
TCGAGCGGCCGCCCGGGCAGGTGTTTATCTACACACATCACTTCAACACACAAAATTCGTCTCTCAGAATTATCATTCACAAAATAAATTGATTCTTCGATCGATTGATCCGATACATAAACAACCATGAATTCAATATTCAGTTCATTCGATGCCGTCTGTGCCGAATTCTTGGGGCAAAAGGTGAGGGCATCTATCCCTTCTTTTAACGCCGCCGACGGATTTACACAGTCACAACAGAAACCAGAGAGCGATCTTAAGGCGGCCGAAGGCGTGACTAACCAGAAAGGGGGAAACTCGCCGTCACCGCCGCCGGCGCACGTTAGGAAGCAACAGCAGGAAAAGAGGACGGCTGCGCGGTACCTCGGCCGCGACCACGCT
>EnsVib0357
ATCGGCCTACTCTAACCTTAGCAGCAAGTCCCATAGCAGAACCCAACAAGGCATCCGCACCCAGGGGCGCATGCCATGATGTTGTCGAAACAAGTTTCACACCTGCCCGGGCGGCGCTCGATCGAGCGGCCGCCCGGGCAGGTACACAAGCATTTGTCCAAGAACTAGACAATACTTTACAAAGAGATTATGAACAGAGATATTAATTCAGCAGCATATTGTGGGTTTCTCTAAATCCAATCACTTCCCCTTTTTACATCAATGTTCAGATCAGATTAAACAAACCCCATTTCCCCTTACAAACCAAGAGCTCCAAGAGGTGTCTTCCCCTGTCCAGCCTCAAAGTAGAAAATCAACATAGCCACCATAGCAAGCCTAGCATGCTTAATCTCCGCCAATTTCAGTCTATCTAGCTTCTCAGTATCCGGAATGTAAACTCCGTCCTTGATTGTCCCAGCGAGGCCTAGCGGGTCGAAGAATTTGCCACCGGGGTAGCCTTGGTCGCCGGTGGCATTGGCGAAGTTCTCGGCGGTCTTCGACCACGGGGTGGCCCACTCAACCGATTGTGACTCCGGGCTGAAGAAATCGACCCATCTCTTGCTCTCAACCCATCCCATGAGGATGAGTTGGGTGCCGAGTAAGGTGCCGAAGGAGAAGGGCGCAATAGCACCCGGGTCGGCACCGGCTTCAAACCACGGGATGCCGCTCCAGGCTTGACCGACGAAGATGCCGACCACTGCGGCCATTGCCCACCGGCCGTGGATCAGCTCAGCTTCTCTGTACCTCGGCCGCGACCACGCT
>EnsVib0358
AGCGTGGTCGCGGCCGAGGTACCTTTCTGATTCCGGCTTCTCCTTCAGCAGCCAATGAGAACACCACGGGTCGTCCAATAAAAATGCCAGAGGCTCCAAGTGCCAATGCTTTGAAGACATCTGTTCCACGCCGGACCCCACCATCCAAGAACACTGGTACACGGCCTTGTGCAGCTTTCACAACCTCTTCCAGAGCCATGATAGTGGCAGGGACGTAATCAAGTTGGCGAGCACCGTGATTGGATACAATTATACCAGCTGCTCCAGCTTGTACCTGCCCGGGCGGCCGCTCGAGCCCTATAGTGAGTCGTATTAG
>EnsVib0359
CGCCACCACGCACACACTCGAGCGGCCGCCCGGGCAGGTACAAATCGAACAACCCCATGCATGCAGCTTGCCAAAGCCGCACGCATGTGTATATATATAATATCCCAACTGAGAAATTAAGCTTTATCTTATTTATTTATTATAATTTCCCATTGCATGGAACTAGGCCGACGTGGCAGGAGGATTAAGCTAGGGTGAGTGTAGCCTCAAGCACGGCGGTAGTGCCATTCCCACCTCGGCCGCGACCACGCTAGTGTGTAGACGT
>EnsVib0360
CGAGCGGCCGCCCGGGCAGGTACACTTTGCCTCCTCGATCAGAATTACTTTTCAATGAAGCCAGACGCTACCTATTCTATTTACAACTAAAATTTTAAAATAAATAAATCAGTGTCAAGAAAATCTTACCAAAAATCTCTTCTATCACTTAACCCATCAGAAGATTCATCCCGTTACCTCGGCCGCGACCACGCT
>EnsVib0361
TCGAGCGGCCGCCCGGGCAGGTACACAAGCATTTGTCCAAGAACTAGACAATACTTTACAAAGAGATTATGAACAGAGATATTAATTCAGCAGCATATTGTGGGTTTCTCTAAATCCAATCACTTCCCCTTTTTACATCAATGTTCAGATCAGATTAAACAAACCCCATTTCCCCTTACAAACCAAGAGCTCCAAGAGGTTGCTCATGGTCACGCATCTCGATGCAAAGTGAAAATTGAATACGGCACCGTGACGGGCCAGCATCTGCGCAATGGGAAGGTACCTCGGCCGCGACCACGC
>EnsVib0362
ACACACTAGCGTGGTCGCGGCCGAGGTACAAGATGAGGTTTGACATGCCTGGCATGACTAAAGATGATGTGAAGGTTTGGGTTGAGGAAAATATGCTTGTTGTGAAAGCAGAGAAGGACTCAAATAAGAGGAGTGAGAATGGAGAAGAGGGTGAGGGTGAGGGAGAGTGGTCTGCAAAGAGCTATGGTAGGTACCTGCCCGGGCGGCCGCTCGAGCCCTATAGTGAGTCGTATTAG
>EnsVib0363
AGCGTGGTCGCGGCCGAGGTCTTCCCTTCCGCTGTTGAGACCTCTCTGCCATCTTTAAGATCAGACTTGTTGCCAACAAGTATCGTAACTACATTCATGTCGGAGTGAGTGTGAAGTTCGTTGAGCCATTTTCCAATGCTATCGAAAGTCTGCCGTCTACTGATGTCATAGACCAAAAGAGCTCCAACACCTGCCCGGGCGGCCGCTC
>EnsVib0364
TAATACGACTCACTATAGGGCTCGAGCGGCCGCCCGGGCAGGTGGTGAGCTTATATGTGAGGATTTGCCTATAAATCTTTGTGCTTTTTCAATTGCATCGTCCGGTAAGAGGTGTTTGTTGGAAAACTATGAGACTAAGGAAGGGAAGGTGGCGTATCAGTGCCGGACATCAGAGGTGGTGGTGGAGAGGATGGCTGAATATATAGAGACAGATGAATGTGTTAACGCCTGCGGGGTTGACCGGAACTCCGTCGGAATCTCGTCGGACGCCTTGCTTGAGCCGCAATCCACCGTCAAGCTTTGCTCGCCGGCGTGTTACCAGAACTGTCCCAACATTGTTGATCTTTACTTCAATATGGCTGCAGGAGAAGGAGTATTTTTGCCTGATTTATGTGAGAGACAGAGATATAATCCTCGCCGTGCAATGGTAGAGCTATTTAGTTCCGGTGGTGCTGCCGCCGGTCCTGTTTCTGGTGACCTTTCCGACCTCGGCCGCGACCACGCT
>EnsVib0365
ACACACTAGCGTGGTCGCGGCCGAGGTACAATTCAAAAACTAATTGCATCCAAAATGCATGACAGATATTTGTGCACTTAACCTGAGATTTCAATCGCCTTGACCTCAGTCTTCTTTTCTTCCTGTTTGGGGACAGTGACGGTGAGCACGCCATTCTCCATACTAGCTCTCACCTGGTCGATCTTCGCATTTTCAGGCAACCTGAATCGACGGAGAAACTTGCCGCTGCTCCTCTCAACTCGGTGCCACTTGTCGTTCTTCTCCTCATGCTCCTTGCTCCTCTCTCCGCTGATTTGCAGCACTCTGCCGTCTTCCACCTCCACCTTTACTTCCTCCTTCTTTAGTCCGGGAAGATCAGCCTTGAAAATGTGAGCCTCGGGCGTCTCTTTCCAGTCCATCCGAGTGTTTGCAAATGTGAAGGCTTCGCGAGCTGAATTGGAGGCACCTGCCCGGGCGGCCGCTCGAGCCCTATAGTGAGTCGTATTAG
>EnsVib0366
AGCGTGGTCGCGGCCGAGGTGGCAAAGGTTACATGGAAGATCGGCGTCCAGCTTCAAACATGGACCCGTACGTTGTGACAGCATTGCTTGCCGAAACTACTCTACTGTGGGAGCCAACGCTCGAGGCTGAAGCTCTTGCTGCCCAGAAACTGGCCTTGAATGTCTAGAATCGGTCGGAGATAAATTCGAAACTTGGCCTTGAATGCCCAGAAGGAGCTCACAGAAGCTCCTTCTGTTTTC
>EnsVib0367
GCGTGGTCGCGGCCGCCCGGGCAGGTACCACCAACATAGACGTCGCCACTTTCAGACCATTCCTCGGGAGAGTAGATAGGACTGTATCCATCAACATTAGCACCGTATTTGTCGGTAAATTGGTAAACACCTTTCCCCTTTCCCTTCCTTCCAGAGGCATCAAGGCCATCCCTCAAGTCCATGCCACCACTAATTCCATAAGGTTTGTCAGTCTTGATCTTCTTGCCACCACTGGCCTTAACCGTGAAGGAAGAAGTTCTTGAAAGAGAAGGGAGGCCTCTTGGCGCCGCTTTCTCAACAGGGAAAGAAGAAGGTTTAAGGCTCAATGAACTCATCACTGTGGTTGCCATCTCCTCCGATTCTTCTTCTTCTCAACCATTTCTCTAAGTTTCGACGGATCTACTTTTCCGACCACCGTGACCTTGCTCTTGTCGCCTACACTAACCGACTCAACACCATCTAAACACCTGCCCGGGCGGCCGCCCGGGCAGGTACAAGGTCTACACTGAGTTTCGTAAGGCTGGCGGTTTCCCTCTTGGGAATAGGGTTGTCTGGGATGAAATCTATGCGGCGTTGATTTCTTCAGATTCTTCCAACCAGGGCCACGCCAAATGTGCCATCGGGAAACTCATGGCAGATGTTTCGATTGACGATGACACTAGCAGTACCTCGGCCGCGACCACGCT
>EnsVib0368
GCGTGGTCGCGGCCGCCCGGGCAGGTACATAATTGTCTGTATTAAGGTATTACATACCATAGAAAGGAAACCATCAGTAGCCAAGAGCAGTGATAGATCCTGCTTATTATCTCCCTTTAGGACAATCATAAACACCCATCATGCTTCCAAATGCTCAAGCAATACAACACAATACCACACCTAATAAGCTAGTTGTAGTAGAGTTCAAGGCCCATGCCATCGTGAATCTCATAATCCTTGAGGGTGATGTGGTCCTTGTAGATGTTGTACCTGCCCGGGCGGCATCTTCGTCGGTCAAGCCTGGAGCGGCATCCCGTGGTTTGAAGCCGGTGCCGACCCGGGTGCTATTGCGCCCTTCTCCTTCGGCACCTTACTCGGCACCCAACTCATCCTCATGGGATGGGTTGAGAGCAAGAGATGGGTCGATTTCTTCAGCCCGGAGTCACAATCGGTAGCGTGGTCGCGGCCGAGGTCTTCGACCCGCTAGGCCTCGCTGGGACAATCAAGGACGGAGTTTACATTCCGGATACTGAGAAGCTAGATAGACTGAAATTGGCGGAGATTAAGCATGCTAGGCTTGCTATGGTGGCTATGTTGATTTTCTACTTTGAGGCTGGACAGGGGAAGACACCTCTTGGAGCTCTTGGTTTGTAAGGGGAAATGGGGTTTGTTTAATCTGATCTGAACATTGATGTAAAAAGGGGAAGTGATTGGATTTAGAGAAACCCACAATATGCTGCTGAATTAATATCTCTGTTCATAAACTCTTTGTAAAGTATTGTCTAGTTCTTGGACAAATGCTTTGTGTATTTTGATTAAGAGCAGCCTATTCCAGGATTCTCATGCTGCCTGGAGAGCTTCAATATTCCCTT
>EnsVib0369
AGCGTGGTCGCGGCCGAGGTACGATCTGGACATCAAGGAAGCCCTAAATCGCCTCCCTCGAGAGATCGTCGATGCTAGACACCAACGAATCAAGCGCGCCATGGACCTCTCCATGAAGCACGAATACCTCCCTGAGAACCTGCCCGGGCGGCCGCTCGAGCCCTATAGTGAGTCGTATTAG
>EnsVib0370
AGCGTGGTCGCGGCCGAGGTACCTAATATCTTTTCCGTCTAGAAAGCATCAACGAGCCTTGGATAGAGTGAGTATTCCCTCAAATATGGGAGAAGTGACATTGCCAGTGCTCACAGTTGAGAAGCATCCTTGCCATTCGTCACACCTGCCCGGGCGGCCGCTCG
>EnsVib0371
TCGAGCGGCCGCCCGGCGAGTACGTGTTCATCATCGACATGCCGGGGCGTAAAATACCGGCGACATAAAGGTGCAGGTGGAGGACGACAATGTTTTGGTGATCAGCGGAGAGAGAAAGCGAGAGGAAGAGAAAGAAGGAGCCAAGTACCTCGGCCGCGACCAC
>EnsVib0372
AGCGTGGTCGCGGCCGAGGTTCTTTATCATTTTCAAGGAGTATATATATAATGGGTGTAGTTACTTATGAACATGACGCCACTTACTCAGTCCCCCCAGCAAAATTGTTCAAGGCCTTTGTTCTTGACGGCGACAACCTAATCCCCAAGATCTTGCCACAGGCTATTAAGAGTATCGAAACCCTTCAAGGAGATGGCGGCGCTGGAACCATCAAGGTTATCCATTTTGGCGAAGGCAGCCAATTCAAAAGCGTGAAGCACCGTGTTGATGGACTAGACAAGAACAATTTAAGCTACAGTTACAGTATAATCGAAGGTGATGCTTTGGGGGATGTACCTGCCCGGGCGGCCGCTCGA
>EnsVib0373
AGCGTGGTCGCGGCCGAGGTACATCTCCTCTTGTGGGGCAGGGATGGCCAGGGTCACTAATCCGGTATTGGTATCATAGTTGAAATCGGTCTCAACATTGCCCACAGTGCATTTCAGCGGACGCTGCGAAGAGTAAGCGCCAAACCGACCACATCCCCGGACTTTGAGCGCAATAGTGGCAGACCTGCCCGGGCGGCCGCTCGATAGCGTGGTCGCGGCCGTAGGTGGCAAATCCGATG
>EnsVib0374
CTAATACGACTCACTATAGGGCTCGAGCGGCCGCCCGGGCAGGTACATTTGATGTCTCTCTTCTGACAATTGAAGAGGGTATTTTCGAAGTGAAAGCTACAGCTGGTGATACCCACCTTGGAGGAGAGGATTTCGACAATCGTTTGGTGAACCACTTTGTGCAGGAGTTCAAAAGGAAGCACAAGAAGGACATAACTGGAAACCCCAGAGCTCTTAGGAGATTGAGGACAGCTTGTGAAAGAGCAAAGAGGACCCTCTCGTCGACTGCTCAGACCACTATCGAGATTGATTCTTTGTACCTGCCCGGGCGGCCGCGACCACGC
>EnsVib0375
AGCGTGGTCGCGGCCGAGGTACGCATAATTTTCACTAGAAAACAACGTACAATTATGTAGATACAGAACACGAGATCGAGATTATTTTATATATCCCATATATATATAAGATAAGATAAGCATCCCTCAATCCCCGTTGACTTATCGGCCTACTCTAACCTTAGCAGCAAGTCCCATAGCAGAACCCAACAAGGCATCCACACCCAGGGGCGCATGCCATGATGTTGTCGAAACAAGTTTCACCATTGCAACGATCACCGGTACCACCAGCGGCGCCAAGGATCAGTTCAATGGCTGCCATTTTGAGGGTGTTAGCATTGATATTGACGGCGGCAGAGGAAGCAATGGTGGCTACAAGCACCATGGCCACCACCACTGCCATCAAACTTACCTTCTTGCCCTCCATCTCACCTCGGCCGCGACCACGCT
>EnsVib0376
TCGAGCGGCCGCCCGGGCAGGTACTATAGACCCACAAAAATGATACAAATGAAAAGGTAGAAGAAAATGGAAGATTGAACTAAGAACTAGCTTAATATTTTAATTTTATTTTTAATTTTATTTTTTACAATGTCAGAACCTCGTGCACTGGATTATCTTTTTTTCTACACTGTAATCTTACTCTTCCACTTGCAAATCACTTCGGCTAAAGCTTTTGTGGATGATCCGTCTTTGCTAACAACATTTGCGGCCGAATCCTTTAGGACTCTCATTCGACTCCTAATTTCCTTTCCTTGTTCTCCTTCCATTAGACCTTTCACAACTCTAGCCACCTCGGCCGCGACCACGCTAGTGTGTGCGTGGTCGGCGTCT
>EnsVib0377
TTTTCAAAATATATAGAAGAAAACAAGTTCTCCAAAGGCAGTCTCTTGAACACAAACACAGTACCTGCTCGAGCGGCCGCCCGGGCAGGTCCTCTCATTACTGAAAATAAATTTTTTGATTGGGAAGAAAGGGAAAAATAATGGCCTCTACTTCTGCTGTCTCCATGGCTATGCCATTAACCTACTCAACCCAGAAGAGGCTAACAAGCCCTGAGGCCTTCTTCAAGCCATTGCCAGTTAGGCCTTCAAAGGCAACGGCAACAGCAAAGCCGGTGAGAAGGTTCAAAGTCGAGGCTTCGCTGAAGGAGAAGGTGGTCACAGGGTTGACTGCCGCTGCACTGACGGCTTCCATGGTGGTTCCAGAGGTGGCCGAGGCGGCCGAGTCGGGCCTTTCTCCGTCCCTCAAGAACTTCTTGCTCAGCATTGGAGCCGGTGGCATCGTGCTTGTGGCGATTTTGGGTGCGGTGATTGGTGTCTCCAACTTCGATCCTGTCAAGCGAACCTGAGAAATAGATCCATATAATTATTATGCTTGTTTATTTTCTTCTTCTTGTACCTGCCCGGGCGGCCGCTCGAGCCCTATAGTGAGTCGTATTAG
>EnsVib0378
AGCGTGGTCGCGGCCGAGGTGAGTAGAGGAATTCTGAGCAAATGTTGGGAGAAAGCAAGGGAAGCAAAGATGGGTATTGAGGAAAAGGAAAGAGAGCTTGTAAGAGAGAGAAATTCCAAAGGAGAAAATTGGGTTCCCAAGCATTTTACAGTGTCTTACAGCAAAGAAAGTGGGTGGGAGTGTGTACCTGCCCGGGCGGCCGCTCGAAGTGTG
>EnsVib0379
AGCGTGGTCGCGGCCGAGGTCAAGCTTATACCCATCAAGGAATACATGAAGCTGACATATACACCTGTAAAAGGTAGTCTTAAAGATATTGCACAGGGATATATTGATTCTTTTGCACCAAGAGACGGAGATCAAGACAATCCTGAGAAGGTTCCGGACTTTGTAGAAACTATGATTTACACTCGTCATGAAGCTGTTTGCATGACGGGCAAATATGCCTCAAAAGAAGAGGCCAAGAAGAAGGGGAATGTGACTAATAGTGTGTGTTGGTGGTTCAAGCCGTGGTTCTATCAGCATGCACAGAAGGCACTGAAGAAAGGGGAGTTTGTGGAGTACCTGCCCGGGCGGCCGCTCGAGCCCTATAGTGAGTCGTATTA
>EnsVib0380
AGCGTGGTCGCGGCCGAGGTTACTACATCATCACCTACGGCCTCGGTATCTACATCCTTCAGCTCTTCCTCGCTTTCCTCTCCCCTCAGGTTGATCCGGAGATCCAACAACTCGCCGACGGCCCTACTCTCCCCACTCGTGGATCCGACGAATTCCGTCCGTTCGTTCGCCGCCTTCCCGAGTTCAAGTTATGGTATTCAGTCACAAAAGCCTTCTGCATTGCTTTTTCACTGACATTCTTCAGCGCATTTGATGTGCCTGTATTTTGGCCTATTCTATTGTTCTATTGGCTGGTGCTATTCATTTCAACGATGAAGAGGCAAATAATGCACATGATTAAATACAGATATGTTCCATTCTCATTGGGCAAGCAGCGTTACACTGGGAAGAAAGTAGCTCCCATTGATGACACGGACAAGGGCAGACCTTGAGGCTTCGGGTAGATTGAACCAGTTAAATGACAAATGTATGCATATTTCTAGGTTACAAGTTTTATTTAAAGGATTATATTCTTCAAGCAGGAGCTCTCTGCTGATGTGGAAGCATTTTATTTCTGTGACCCGTGTGTGAAATTTCTCAGATTTTATTGGTAAAATGCTCCGCACAATCTTCTCTTTTAGGATCAGGGTTAAGGTGGTTCCCTAATGCCAGATGCTTGTTTATTAACAGTCACGTCACTTTTGACACGAAAAGCAGTTATTCGATTCTGGCTCTGTAAATGCTGATAAAATGAATTGCTTTGCAGTGTACCTGCCCGGGCGGCCGCTCGAGCCCTATAGTGAGTCGTATTAG
>EnsVib0381
AGCGTGGTCGCGGCCGAGGTACCAGCCAAGAAACAGAACACTAAATATAAAAATATACAAGAACACCCAAATTGCACTACAGAGCCATGGTGCTACAACTGGAAGAGACAACGATGGTTGGAATTCCTCCAAAACTGAGTTCAACAATGAATCCATTAACGACGCCTTGAGTTCTATCATCTGAGGGCATTCACACAGGCCATCAGCGAGTCAACGTCTCTCTTTTCCGAGGTGTCAAGGGCTACGTCATCCACATCTATACCTTTGGTTCAGACAACTTAGTAGACGTAGCCCTTGACACCTCGGCCGCGACCACGCT
>EnsVib0382
CTAATACGACTCACTATAGGGCAGCGTGGTCGCGGCCGAGGTACTGGTCGGCCAACTGGACTCTCTTCACATTCTCCTGCTCTTGGACAAGCATGTTTCCGTACTCGAGCAGCTTCTCGAGTGTCATCTTGGGCTGCTCAAAAGTTGGAGGTCCCTCCTTCGAGTTCACAAGCTTCTTCCCAACGCTCTGGACCCCAACCCCTCCTATCCACTTTCTCACCTCGTCGTCGTACACTCTTGCCCTCAAGGCACCGAAGAAATCGATGGATTGGCCAGGAAAGGTGTCAACAAGCTTGACAATGTCTTCCGGAGGAACATTATCAGCACGGAAGATACCGGTGCAAACACCGATCCGATCATCCCTAGTTGGGGCCCAGTAGAATTTCTCCATACGACCGTCACGAATGAGAGGAGCATATAAGGTCGAGAAGTCATTACCGGTGACGATGATGGGGACACGGGGATTATCCTCCTTGTTGTACCTGCCCGGGCGGCCGCTCGAGCAGGTGAGACTATGTCAATCGGAGCAACAGCGACGGCCGGGATGCTTTCGTGTTCTTGAATGACTCGTCGATGGAGAGGGCGAAGAGAGAAGAGAAGGTAGTCGAGAAGAGCGGGAGCTCGTCGGAGAAGAAGACGGCCAGCCAGATCTCGTCGCAGAAGAAGACGTCCGGCGAAGTCAAGGTCAATACCGCGGCTGTAGGGAAGGGAAAGGTTAAGGGAGTGAAGGGCAAAACGACGCCGTCGTTGTCGCCTCACGAGATATATATGAGAAATAAAGGGTCGCACGAAGATGATCGACGGCGATCGTATCTTCCGTACCTCGGCCGCGACCACGCT
>EnsVib0383
AGCGTGGTCGCGGCCGAGGTCGCACGTCACATTTTCCGTGTTTGAAGGTGTTGGCCGGACGCTCAAAGGGAGGGATTTGTGTCGTGTTCGCAACGCCGTGTTTCAGAAGACAGGTTTTATCGATTGAAACCTAATTTTGCTACTGTAATTTACTGATTTTGTACCCTAATTGATTCTCCTTACGATGGATTTCAATAAATACAATGTTTGATACTGTATTAGAGAGTTATGGT
>EnsVib0384
TCGAGCGGCCGCCCGGGCAGGTACCAAAGCACAAGAGAATATAGAAAATTCCATGACCTACAATTGGAAGATTTCACTGCACAACTTTGCATATATCTTCATATTCAACAGCCTGAAGAACCCTGCCATCATATATCCCCTTCTCAATCTGCACCTCGGCCGCGACCACGCT
>EnsVib0385
CTAATACGACTCACTATAGGGCTCGAGCGGCCGCCCGGGCAGGTCCAGAAACATTAATGGCAGCATTCCAAGCTTCTATATTCTTGGGTTTAAAAATGGACGACGACGACGATGATGAATGATCAATGTGCATTCGTTTAGTAGCCTCCAATTCTAACAGTTTATCTTCCAGCAACAGTTTGGCCTCCGCGAGCTTCATCTGGACGCGCTCCTCCCTCAGCACCTCGGCCGCGACCACGCT
>EnsVib0386
ATCCCCTGTGTGCCTTGAACGCCGACCACGCACACACTAGCGTGGTCGCGGCCGAGGTACGTAATGGTCGGATAGCACCACAAGTCGCGATCGATCTTAGTGATGGCGGGGTCAACCGATGCAGGGGAGTCGCCCTGGAAATGCGGGAACGCGCGATGGAGTGGCACTTTGACATCGTTCAGGACCTGCCCGGGCGGCCGCTCGAAGTGTGT
>EnsVib0387
CTAATACGACTCACTATAGGGCTCGAGCGGCCGCCCGGGCAGGTACATGGTTTAAAAGCCTCATCTCTTCTGGTGCCAGACCATCTAGTAGTTCGGAACTGGAAAATCGGGATGAGGGCACCATCCTGCGACAAGATGCAGAAGCACCTCGGCCGCGACCACGCTGCCCTATAGTGAGTCGTATTA
>EnsVib0388
CACTCGAGCGGCCGCCCGGGCAGGTACCGGCTGTAGCGATGCTCGGTTTGTTAAATGTTCAACGTCCTCTGCTGCCGCCACCGTGTCTGCCACCACCATCTCTACCGCCAAACCTACCACCACCATCTCTACTGCCAAACCTACTACCTCCTCCATCTCTACTGCCAAACCTACCACCACCGCCGCCGCCGCTCCCAAATCTACCACCGCTCCATCCACCACCACCTCGGCCGCGACCACGCT
>EnsVib0389
GCGTGGTCGCGGCCGAGGTTCCCTACAACCTTTGATCCCTTCGCTGAGGCAAATGCTGAGGACTCAAGTGCTGGGTCAAAGGAATATGTGCATATCCGTATACAGCAGCGGAATGGTAGGGAAAGCTTGACAACTGTGCAAGGGTTGAAGAAAGAATTCAGCTATAACAAGATACTCAAGGACCTGAAGAAGGAGTTTTGCTGCAATGGTACGAGCGTGGTCGCGGCCGAGGTCGGCCGAGGTAAGCAAACTCAGAATCACTTTATTACATTGCTCCTGTTCCAAATAACGCATCCTTTCTATTTGTTCACCATGGCTTTCAGGTCATATGTGAAACCGATGCTGAGTCGACTAATAGGAAGAAGCTCTACTTTTGCCACATCAACCTCGCCAAAAATGAAGGCATATGCTCCGACGGCCAATCCCGTCCATTTCCAAGATATTAATCCAAGGGCGGTGAAGGGAGAGTTTGTGCCGGTGTATGTGGCGGTGGGGATGATTCTGTTGTCAACCACGCTAGGACTATACACGGGTCTGCACCACCTGCCCGGGCGGCCGCTCGAAGTGTG
>EnsVib0390
TCGAGCGGCCGCCCGGGCAGGTACTCCTTCAGTTTCAGCTTGCATGCTGCATTGTTAAGATTACAAGTCACCTTCAATGCTTTGGCCTGCTGCTTCTCCTCTTCTCCAAAAGAAGAATCATATTCAATGTATTTAGCCGCCTTCTCATATCTCTTTGAGGCTTTTGCATATTTACACGCCTTGAAAAATGCATTCCCTTCTTCCTTCTTTTTGCCAGCAGCCTCAATCTTCTCCGGGGTGTTCATATCCCAGGATTCCTTCTCCTTGATGAAAGATACAAGGTCAACTTCATAGTACCTGCCCGGGCGGCCGCTCGAAGTGTG
>EnsVib0391
TCGAGCGGCCGCCCGGGCAGGTACTCCTTCGCACGGGTGTCTCCCGCCTCGAAGTGGGTCACCCCGTTCTGCTCCGGCACTTGTTTCGCCACGTTCTCTCTCTGGAAGTTGAAGAACACGAACCTCCCCAAGAACAGGGACAGCCCTGTGCTCAGGCTTATCACCAGAGGCGCGCTCAACTCCGCTTTTACGCCGCACCCGTAGCTTTTCTTCATGGGTCTACAGAATTTGGCGGTGGGTTTGGTGAGGAAGAGGGTGGCGTCGGTGGCCTTGTTCATGGGTCTGAGACCTTGGAAAGTGGGGGTAGAGAACAAGGAGGCGGCCATGGTGGATTTGGATTTTGGAATTGGGTTTGGTTTGGAGTTGAAGTAGGACACCTCGGCCGCGACCACGCT
>EnsVib0392
CTAATACGACTCACTATAGGGCTCGAGCGGCCGCCCGGGCAGGTACGCCATTTGGCAAACCGAGCACCCTGTTGGTAGTAAGCAGCGGAGCGGGAAGCAAGGCCATCGAGCCCTTGGCACCATGACTCGTCATTTGAACCAGCTAGGGGCACCAAACCCTTGTCAACTTTGATACCGGGGACAATGTTCTGCTCAACAAGGACATCAACCATTTTCTTGCCATCAGTGGTTGATTGGTAAAGAGTCTCCTCAAAGAGGATGGCGCCGGAGATGTACTGGCCAAGTCCCGGTGCTGAAACGAGGAGAGTCCGGTAAGCTTGGCGGTTAGCCTCCGTATTCTCCAGCCCGATTGAGGCCAACCGCTTCCCACAGGTGGCGTTTGACTCATCCATGGCCAATATTCCACGCCCTGGTGAAGCTACTGTTTTCGCGGTCTTGATGAGCTCGTCGGCATAAGAAGCCCGGACGGTGAGGTTGGTAGGGTGGCAGCGGACCACCGAGACCGCCGAGGGCTGGCGGAGGGTCTGGCCCTTCACCCATTCGGACTTGTCAAGAACAGGAGATGACTTGAGGAGTGATGCTGAGGCCATTGTGTGTGTGTGTGTGTTTTGCTCAAATTGGCTTGTGTGACCTCTTGTTAACACCAAAGCTTTTACAATCTTATCTTCTCTCAATCTCCCTCTGCTTCACCTCGGCCGCGACCACGCT
>EnsVib0393
TCGAGCGGCCGCCCGGGCAGGTAAAATGGGAATAGTTGAAGAAGCTCACAACGTAAAGGTTTTGGGATCCGGCGCGCAAACCATTGTCCTCGCCCATGGTTTTGGCACCGATCAGTCCGTATGGAAGCACCTCGTCCCTCACCTCGGCCGCGACCACGCT
>EnsVib0394
AGCGTGGTCGCGGCCGAGGTTCCCTCTCATGGCCGGTCCAAGAGCCAGAAAGATAGAACGAAGCATCGCCAAAGGGATAAAAGTGGAGAGGTAGGTTTTGGAGCGGCTACGGTGGAGCCGAGACCTGTTGATAACAAGGCAGTGAACTATAATGATCCGAGATTTGGCCATTACAGTGCAAGAAGCAAGATTGGGGATTCGTTTCGTTTTGAGTAGGATGCAATGCTTACAGACATCTCTTACAATGACTCGTTTGTTTGACGGTAATTGAACCCGTACCTGCCCGGGCGGCCGCTCGAGCCCTATAGTGAGTCGTATTAG
>EnsVib0395
GGGCTCGAGCGGCCGCCCGGGCAGGTACTTACGGAAACGACAGCAGAGTTAGCAGCTTCACTTTCTTTATCTGCAGCTAGAAGAATTGTTGAAGCAGACGAGTTCATGAGGGCTGGCTTGTATGATGGATGGCTTCCTCATCTGTTTGTGGGGAACTTGCTTAAAGGGCAGACTGTTGGTGTAATTGGAGCTGGTCGTATTGGATCTGCTTATGCTAGAATGATGGTTGAAGGGTTCAAAATGAATCTAATTTACTATGACTTGTACCAGGCCACACGTCTAGAGAAGTTCGTTACAGCTTATGGTCAATTCCTGAAAGCAAGTGGTGAACAACCTGTTACTTGGAAAAGAGCATCGACCATGGACGAGGTCCTCCGAGAGGCTGATATTATAAGTCTTCATCCAATATTGGATAAAACAACTTATCATCTTGTTAACAAAGAAAGGCTCTCAATGATGAAGAAGGAAGCAATCCTTATAAACTGCAGTAGGGGGCCTGTTATTGACGAGGTAGCTCTCGTGGAGCATTTGAAAGAAAATCCTATGTTCCGTGTTGGTCTCGATGTCTTTGAGGAAGAGCCTTACATGAAACCTGGCTTGGCTGAAATGAAGAATGCCATTGTGGTACCTGCCCGGGCGGCCGCCCGGGCAGGTACAACAATTAGCTCCAGTTGTACAAATGCATG
>EnsVib0396
TCGAGCGGCCGCCCGGGCAGGTACACCCTTGGCAGTGGGATCAACCTACCCCATCCGCTCTTATTATTACATTTATTTACTACATCGGAAATTGCTCCTCCATCAACCTCACTGCACCTTGGAGCAGTCAGTAGAGGGGCTGATCTTGTAAGGAACGTTGACACCACACCTGCCCGGGCGGCCGCTCG
>EnsVib0397
AGCGTGGTCGCGGCCGAGGTAGCACAAAGTTTTCACAAGGAAAATGTGATGTTCAAGGAACAAATTGAACTTCTTCTCAGGGAGAACAACATTCTTAAACGTGCCGTGGCTATTCAGCATGAACGTCAAAAGGAGTACCTGCCCGGGCGGCCGCTCGAGCCCTATAGTGAGTCGTATTAG
>EnsVib0398
CTAATACGACTCACTATAGGGCTCGAGCGGCCGCCCGGGCAGGTGGAAAAACGTTATCGAAGGTTCAAAGCTACGATTGGAAACTTAGAGATTTGATTTTTGAAGGCCGAGAGCTTCTTGGATACAATTCAGGAGGTGAAGAAGAGGTGAAGATGGGTTCTCTACAAGGACCAGTTATCTGCCCTGTTGCCCGCACGAAACAATCTGGAGTTTACACCCTGCCTGTTAATGGGCCCTTAATGAAGGCTAAAATTCTCAGAAATGGGTTCTGGGGGTTCAAAGGGATCAGCAGTGGTAGGATAAATGTGGGTAATCAACCGCGACTGCGGAACGGCAAGATAGTGAAGTGTAGTTTCAGTTCTTCATCAAATGGTAATGGTAGTATGGCAGAAAATTTCAACGAGAATGATGCAGATTATGTTAATTCCAGTGTGGTTGAAGCTGTTGAGGTGAAAAGCAGCGCAGAAGGTTTCATGATTAAGATGAGAGATGGTGGGCATTTAAGATGCGTCCATAACAACCCTCAGGGTGGGCATCTGCCTGACTATGCTCCACATCCCGCTATTGTACCTCGGCCGCGACCACGCT
>EnsVib0399
ACACACTAGCGTGGTCGCGGCCGAGGTCGTTGGTTTGATGATCAGGGAAGAGCATTATATGCAGCAGAAGCAGATAGACTTCGTAACTGGGCTGAAAGCCGAGCTCGTTTTTCATTTACTGATGCCATGGAGATGTACCTGCCCGGGCGGCCGCTCGAGCCCTATAGTGAGTCGTATTAG
>EnsVib0400
TAGCCAGGTACCTCGGCCGCGACCACGCTATCGAGCGGCCGCCCGGGCAGGTACAAGAAGGAAGGAGGTGGGGAGAATGATTATAGGAGCTACAGCTCCTACGATACTCGGCTTCGACTACCGGATAATTGTAACAAAGAGAAGATAAAAGCAGAATTGAAGAATGGAGTGCTTTTCGTCTCCATTCCTAAAGTGAAAGTAGAGCGCAAGGTTACTGATGTGGAGATTCTGTGATAACTTAATTTAGAATTATTTTGTATGTGGATATGTATATTTTTATTTTGAGGTTTGGATTTAGTTTTTGGTGTTTCTTCTTTCCCTTTGTTGGGTATTGGGTACCTCGGCCGCGACCACGCT
>EnsVib0401
ATAGCGTGGTCGCGGCCGAGGTCCTGTCGCTGTTGATTGAGCCTCTTGAACTCAACTGAAATGAAAATTATGTGGTTTAAGTTGAAATTAAAAACTCCCACCCATGTAGCAACCATAGATACATCAAGTTTCACAATCTGGGGCACTATAGGTTGTACCTGCCCGGGCGGCCGCTCGAGCCCTATAGTGAGTCGTATTA
>EnsVib0402
AGCGTGGTCGCGGCCGAGGTGTTCATGTTTCTTGTGTTGCTTCTCTTCATTCTTGTAGTCTTGGGTCTCGGTGGGGGTGACCGCCGCAAATTCGGTAGATTCGCCGTAGCCGCCCATAGTGTCAGTGGCGTAGGTGGACTCGGCATAGACATCGACCGGCTTCTCATCCTCTTTCATGTGGTGGAAGAGGTGGTGGTGCTTCACTTCAGACATGGTGGTGGTGACAATGAATATGCTAAAAAAGTGGTTGATGCTAATAATTTTACCTGCCCGGGCGGCCGCTCGA
>EnsVib0403
CTAATACGACTCACTATAGGGCTCGAGCGGCCGCCCGGGCAGGTAACGAAGCAACATCTTTGACCCTTTCTCTCTCGACATTTGGGACCCTTTCGAAGGCTTCCCTTTCTCGAGCATTCTATCCAATGCCTCCAATTCAGCTCGCGAAGCCTTCACATTTGCAAACACTCGGATGGACTGGAAAGAGACGCCCGAGGCTCACATTTTCAAGGCTGATCTTCCCGGACTAAAGAAGGAGGAAGTAAAGGTGGAGGTGGAAGACGGCAGAGTGCTGCAAATCAGCGGAGAGAGGAGCAAGGAGCATGAGGAGAAGAACGACAAGTGGCACCGAGTTGAGAGGAGCAGCGGCAAGTTTCTCCGTCGATTCAGGTTGCCTGAAAATGCGAAGATCGACCAGGTGAGAGCTAGTATGGAGAATGGCGTGCTCACCGTCACTGTCCCCAAACAGGAAGAAAAGAAGACTGAGGTCAAGGCGATTGAAATCTCAGGTTAAGTGCACAAATATCTGTCATGCATTTTGGATGCAATTAGTTTTTGAATTGTACCTCGGCCGCGACCACGCTCGAGCCCTATAGTGAGTCGTAT
>EnsVib0404
TCGAGCGGCCGCCCGGGCAGGTACTGCCGGCGTCGGCGGACATAGCGGGGCTGACGCCGTGCAAGGACTCGAAGCAGTTCGCGAAGAGGGAGAAGCAGCAGCTCAAGAAGCTGGAGTCGTCGCTAAAGCTTTACGCCCCGGATAGTGCCCCCGCCCTCGCTATCAACGCCACCATGGAGAAGACCAAGCGCAGGTTTGACAACTACGGAAAGCAAGGGCTGCTGTGCGGGTCGGACGGGTTGCCCCACCTGATAGTGAGCGGGGACCAGAGACACTGGGGGGAGTTCATAACACCGGGGATCCTGTTCCTCTACATCGCGGGTTGGATCGGGTGGGTGGGTCGGAGCTACCTGATCGCCATTAGAGACGAGAAGAAGCCGACACAGAAGGAGATCATCATCGACGTTCCCTTGGCTTCCAAGCTTCTCTTCCGAGGCTTCAGCTGGCCCGTCGCCGCCTACAGAGAGCTTGTGAACGGCGACCTCATTGACCCTTCCGTCTAATTTCTCTCTAAAACTTTTCATAAAATGTATGTATGTATGTATTGGTCGCTCAAATTCAATTCCGGTTGCATGCAGCTGCTTGTTTACTTTAATTCAAATCTGTATTGATTTCAGTTGCTGCTTGCTCTTCTTTTCTTTTTTCGTTTTTTGTGAGAGGAAGGTGATGCTTGTTTGAATATGAAGTTAGTTCATTTGAATTTAGTCCAAGTAGATTTTTTTTGGATAAAAAAAACCTCGGCCGCGACCACGCT
>EnsVib0405
TAATACGACTCACTAGTAGGGCTCGAGCGGCCGCCCGGGCAGGTACGTGTTCATCATCGACATGCCGGGGCTAAAATCCGGCGACATAAAGGTGCAGGTGGAGGACGACAATGTTTTGGTGATCAGCGGAGAGAGAAAGCGAGAGGAAGAGAAAGAAGGAGCCAAGTACCTGCCCGGGCGGCCGCTCGAGCCCTATAGTGAGTCGTATTAG
>EnsVib0406
TCGAGCGGCCGCCCGGGCAGGTACAAGTTCGGCTAGCGCGGTCCATAGCCAAGAAAACTTGTTAACCTCAATTTGGTCAGCGGTTTTTGCATAACAAAACTCTGTTTGAACTGAACAGACATTGGTATTTATAGGAACAAAAAACCCTAAATTGGCTTCCCCATTCATTCCACCTGTCAACCCTCTGTGTGTGTGTGTGTGTGTGTGTGTGTGTGTGTGTGTGAGTGAGTGCGTGTGCATGCGCATGTGTTAAGATTTGTAATTCAAGGCATGAACTGACGAAATCAAAGAAACCGATTCAAGATATGTATATAGATATATGAGCATATATGTCCTGATCTTTTCATCAAACTGTATGTGTGGCCTTATTTGTTTCATTGTTACTGATCTCTTTCTTCATTACTAATTGCATTGCCTGATGTCAAGTTGTCACCACAGGATTTTTCTTCTTGCTTCAGATTTGATTCTTCATTATTGGTTTGTGGCTTGATTTGGAAAAAATTGTGTAATCTCTCTGTTCTCCGTTCCCAACCAAAACTAACGGTTTCTCTTCTCCTGGTTTTGATCATGGGTCGTTAATATTCCGCAACCAACAAGATCAATTCAACTGATAATGCTACCCTTAACTGATCCATGCAAACCCTGGCTCAAATCCCTAATCTTCCATATCCCTGTTGAAGGGATTATCAAGGAGATGTTTCCTTGAAGAATGGATTGGCAGGAGTGCACCTAAAATTTGCCACTACCACAACCTCGGCCGCGACCACGCT
>EnsVib0407
AGCGTGGTCGCGGCCGAGGTGGGTAGTTTATCTGGGGCGGATGCCTCCTAAAGAGTAACGGAGGTGTGCGAAGGTAGGCTCAAGCTAAGATTCTGCTCGTGAGCGTAATGGTATAAGCCTGCCTGACTGTGAGACCGACTGGTCGAACAGAGACGAAAGTCGGCCATAGTGATCCGGGAGTCCCGTGTGGAAGGGCTCTCGCTCAACGGATCAAAGGTACCTGCCCGGGCGGCCGCTCGA
>EnsVib0408
TCGAGCGGCCGCCCGGGCAGGTCAAAGCAAGAAATAGAGAGAGAAAGAAGAGATGGAGAGCAAGAAGGTAAGTTTGATGGCAGTGGTGGTGGCCATGGTGCTTGTAGCCACCATTGCTTCCTCTGCCGCCGTCAATATCAATGCTAACACCCTCAAAATGGCAGCCATTGAACTGATTCTTGGCGCCGCTGGTGGTAACGGTGATCGTTGCAATGGTGAAACTTGTTTCGACGACATCATGGCATGCGCCCCTGGGTGTGGATGCCTTGTCGGGTTCTGCTATGGGAATTGCTGCTAAGGTTAGAGTAGGCCGACAAGCTAATGGGGATCGAGCGATGCTTATCTTATCTTATATATATATAAAATAATCACGATCCCGTGTTCTGTATCTACATAATTGTACGTTGTTTTCTAGTGAAAACTATGGGTACCTGCCCGGGCGGCCGCTCGGGCAGGTACTCCCTTCACTAGGATTGGCAATTTGGTGATTGTCTGAAGCCACTTCACATCCTTCCAGCTCAGAGAACGGTCAATCTGACCAGCAACATACGAAGCTAATCCAGAGTCGGCAGCTTCATCCATCTTGCCAAGGTCCAAACCCTCAAAGTTCTTCAATGTCAAAAATGGTGGTAAAGTAAATCTATTCTTGATGTCAGCTTCTCTGCGTCCAAGCCTTGGGGTATCAACTGTAAGAGCTATAGCCTTGAAACCAGCTCTTTCAGCTCTTCTCACGAGCTGAGCAACAACGACCTGCCCGGGCGGCCGCTCGA
>EnsVib0409
CTAATACGACTCACTATAGGGCTCGAGCGGCCGCCCGGGCAGGTACACTTGGATTAACACACCAGGCTGATTGTCTGAGTAGGTAGAAAACACCTGCTCCTTCTTGGTGGGTATAGTTGTGTTTCTCGGGATCAATACAGTCATGACTCCACCGGCAGTTTCCAAACCAAGCGACAAAGGGGTTACATCCAACAGCAATAGGTCCTGAACCTTTTCATTTCCCTCACCACTCAAAATAGCAGCTTGAACAGCAGCACCATAGGCAACAGCCTCGTCCGGATTAATGCTCTTGCAAAGCTCCTTTCCATTAAAGAAGTCTTGCAAAAGCTGTTGCACTTTTGGGATTCTAGTAGACCCACCAACAAGGACAACATCATCCACATTGCTCTTGTCCATCTTGGCATCCCTCAAACACTTCTCCACGGGCTCCATACACTTTCTGAAGAGGTCCATGTTAAGCTCCTCGAATCTGGCACGGGTAATTGACGTGTAGAAATCAACACCCTCGTACAAGGAATCAATCTCAATTGTAGTTTGAGCAGTAGAGGATAGAGTCCTCTTTGCCCTCTCACAAGCTGTCCTTAACCTCCTCAATGCTCTTGGACTCCCACTTATATCCTTCTTGTGCTTCCTCTTGAATTCTTGAACAAAGTGGTTCACCATTCTGTTGTCGAAGTCCTCACCCCCCAAATGGGTGTCACCAGCAGTCGATTTCACACCTCGGCCGCGACCACGCT
>EnsVib0410
CTAATACGACTCACTATAGGGCTCGAGCGGCCGCCCGGGCAGGTACTTCTACAGCATTATTTGGGATGCCAAATAATGCTGTTGAACCAATAAAAATATGGTCCTGTATTAATAGGGTGGTGATTAATTACCCTATAAATAAGGGGACATCAATAAGAGAATCTTTCTCAGTCGGGGTGTGTGACTTAATCTTTAAGGGCCAGGTCTATCAGCTGGAAAGGGATATGCCAATACCAGTTTTTGACCTTTATGGTTTCAGTTTGCTTTGTACCTGCCCGGGCGGCCGCTCGAGTGTGT
>EnsVib0411
TCGAGCGGCCGCCCGGGCAGGTACTCGGTGAACTGGAACGACGGCGAAATTGAATCGGAAAAGAATTATCTGAATCAGATTAGAAGGCTATACAGTTATATGACCCCATTTGTTTCAAAGTCCCCTAGAGGTGCATTTCTCAACTACAGGGATCTTGATATCGGTGTTACCAGCCATGGTAAAGATAGTTATAGCGAAGGTGAGGTTTATGGGATGAAGTATTTCATGGGGAATTACAAGAGATTGGTGAAAGTGAAGACGATGGTTGATCCAGATAACTTGTTCAGGAATGAACAGAGCATCCCACCATTGCCATTTCGGGGGAAGAAATGAGGGAGTCAACGTAGGGTGTGTATCAAACATATATTATTATCAGTGGTGTTTTGTATTGATATTTCTTCAATTGCACTATTGCAATTGAGGCATTGGGATTTTGTGTTTATTTTAGTTTTTGTTTTTTTGTCTATGTTTAAGGTTTTGGAATTTGAACTGAAACGAAATTAGATCATTGTCTTTTTCCTACAATTCCGT
>EnsVib0412
AGCGTGGTCGCGGCCGAGGTTGAGTGGGAATATTCCCGGGGTGGTCTGTCTGCTGTTGAGGAGGCGATCTTTGAGGTTGCTGAGGCTGTCCCACTGGAGGGTAATTGTAAGCACCGGTGCTCTTGCTTTCCTGAAAACTGAGACCTGCCATTTGTCTATGTACCTGCCCGGGCGGCCGCTCGAGCCCTATAGTGAGTCGTATTAG
>EnsVib0413
AATACGACTCACTATAGGGCTCGAGCGGCCGCCCGGGCAGGTCAAATCCGAAGACGAGGAGCATAAGAAGAAGGTGGAGGCAAAGAATGCGTTGGAGAATTATGCTTACAACATGAGGAACACGATCAAGGATGAAAAGATTGGCGCCAAGCTTCCTCCTGCGGACAAGAAGAAGATTGAGGATGCAATTGATCAGGCAATCCATTGGCTAGACGGGAACCAGCTTGCTGAAGTAGACGAGTTTGAGGACAAGATGAAAGAACTGGAGAGCATATGCAATCCCATAATTGCCAAGATATACCAGGGTGCTGGGGGCGATATGGGTGGAGCTATGGAGGAGGATGGCCCTTCTGTGGGTGGTGGAAGTGGCGCAGGGCCGAAGATAGAGGAAGTTGATTGAATTGTGGGTTAGGAGATCTATAGATGTCATATTCTTGATGATAATGTTAGTTAATTATATCAATATTCTGTTGTTTGTGATGGCTGAGGGTTTTTGCCATTGAATTAATGCTTTGTTTTGGTTTTTGTTAGTAATTGATACTGTACCTCGGCCGCGACCACGCT
>EnsVib0414
TAATACGACTCACTATAGGGCTCGAGCGGCCGCCCGGGCAGGTGCGGTTCGCTTCAATCCTGGGCGGATATCAGAAGGGGTCGGTGCAGTGCGGGATAGTGGTGACGTGCGGTGGATCGGAGGGAGGGGAGATGCAGGTGAGGGAGGTGAGCTTGGAGGTGGAGGACATGGATGGAATGCATTTGAACGGTAGGGATAGTTTGGTCGTTTTACAGAGGGCATTGGAGGGCAAAAAGGGAAACGGCGGAAGGAGGGAGGAAGAAGGGAGGAGGAGGTACCTCGGCCGCGACCACGCTAGTGTGT
>EnsVib0415
ACACACTAGCGTGGTCGCGGCCGAGGTACCTGGCTACCATCGAATTGAGAGCCTTCCTCCTTGGGCAGTCTCGAGTCCAATGTGATCCATCACACAACATACAATTTTTGGGCTTGGGCGGCTCCCTGCCTTGTCCTTCACCATATGGCCTTTCTTTTCTTGGCGGTGGCCGATATCCTTCCTTATTGGCATGAGTGGTTCTATCTCCCCCACTATTGCCAAAGTTTGTTTTGTTGTCCTTTGGCGGAGTTGAATCTTTCCTACCAATTTTCTCCTTTGGTGATTCGCTTATGCCATAGTCTATGAATGACTCTGCTTCAGCTATGGCGGTATTAAGGTCACGTACCTGCCCGGGCGGCCGCTCGAGCCCTATAGTGAGTCGT
>EnsVib0416
TAATACGACTCACTATAGGGCTCGAGCGGCCGCCCGGGCAGGTACCAGGGCGGCGCTGGGGGTGATATGGGTGGTGCCATGGATGAGGATGGTCCTTCTGTTGGTGGTGGAGGTGCAAGTGGGGCGGGGCCGAAAATTGAAGAAGTTGATTGAATTGTGGGTGTGTTTCCTGTGGTTCTTCACATGTTCAATGTTTAGTACCTCGGCCGCGACCACGCTATCGAGCGGCCGCCCGGGCAGGTACCCAATACCCAACAAAGGGAAAGAAGAAACACCAAAAACTAAATCCAAACCTCAAAATAAAAAATATACATATCCACATACAAAATAATTCTAAATTAAGTTATCACAGAATCTCCACATCAGTAACCTTGCGCTCTACTTTCACTTTAGGAATGGAGACGAAAAGCACTCCATTCTTCAATTCTGCTTTTATCTTCTCTTTGTTACAATTATCCGGTAGTCGAAGCCGAGTATCGTAGGAGCTGTAGCTCCTATAATCATTCTCCCCACCTCCTTCCTTCTTGTACCTCGGCCGCGACCACGCTGCCCTATAGTGAGTCGTATTAG
>EnsVib0417
ACACACTAGCGTGGTCGCGGCCGAGGTGGCCATTGCAACTCCTCCTGTTGCTGACACAAAGGCTTCGGCTGTTGATGATGATGATGATGATGACGACGACGTGGATCTGTTTGGTGAGGAGACTGAAGAGGAAAAGAAGGCTGCTGAAGAACGTGCAGCGGCCGTGAAGGCATCTGGAAAAAAGAAAGAATCTGGTAAGTCGTCAGTCCTGTTGGATGTGAAGCCATGGGATGACGAGACGAACATGAAGAAGCTTGAGGAAGCTGTTAGAAGTGTACCTGCCCGGGCGGCCGCTCGAGCCCTATAGTGAGTCGTATTAG
>EnsVib0418
CTAATACGACTCACTATAGGGCTCGAGCGGCCGCCCGGGCAGGTACCCTCGCTGACTACAACATTCAGAAGGAGTCTACCCTTCACTTAGTGCTCCGTCTCCGAGGTGGGATGCAGATTTTTGTGAAGACTTTGACTGGGAAGACGATCACTTTGGAGGTGGAGAGTTCTGATACCATTGATAATGTGAAAGCTAAGATCCAGGATAAGGAGGGAATCCCACCGGACCAGCAAAGGTTGATTTTTGCTGGTAAGCAGTTGGAGGATGGAAGGACTCTAGCTGACTACAACATTCAGAAGGAGTCCACCCTTCACCTTGTCCTCCGTCTTCGTGGTGGTATTTGAGCGTCATGCTGATGGGTTGTCTTTGTGATGTCTTAGGTCTATGCATTCTCTGGTCTGGTCTGGTCTGGTCTGGTCTGGTCTGGTCTGGTCTTTTCTTTTCTTTTCTTTTGCCTAATCTGTGTGTTTGTTTCTGGGCCATTATTAAATGGCTTTTTAAAACTCTCTCTTTGATCTTCGTGTGTAGCTACTTGCTTTCAAGTTGCGTCTTTAATACATTTAAGGGCCAATGGCCGAAGTCAATATTGATGGTATTAGTCATATATGAATAAAATAATAATTCTATGTGTAGTCTACG
>EnsVib0419
CTAATACGACTCACTATAGGGCTCGAGCGGCCGCCCGGGCAGGTGGTGGGAAACCTTTGCTTCCACTGGACAAGGCTGATGAGGAGGGAGAGAAAGAAAAGGCCAAGGCAGTCACGTATTCATATTCCTTCTTCCACATTATCTTCTCCCTTGCTAGCATGTACCTCGGCAATGCTTCTTACTGGGTGGTCAACCTCAGTTGGAGAGAGTGGGAAGTTGGTGGATGTTGGTTGGCCGTCTGTTTGGGTCCGGATTTTAACTGGGTGGGCAACTGCAACTTTGTTTATCTGGTCAATGGTTGCCCAGCATCTCTTCCCGGACAGGGAATTCTGATCCTTTTAAATACACGGTTTTATTGTACCTCGGCCGCGACCACGCT
>EnsVib0420
TTAGCATCAACCACTTTTTAGTCGTATTCATTGTCACCACCACCATGTCTGAAGTGAAGCACCACCACCTCTTCCACCACATGAAAGAGGATGAGAAGCCGGTCGATGTCTATGCCGAGTCCACCTACGCCACTGACACTACGGGCGGCTACGGCGAATCTACCGAATTTGCGGCGGTCACCCCCACCGAGACCCAAGACTACAAGAATGAAGAGAAGACAAACAACAAAGAAAACAATGAACACCTCGGCCGCGACCACGCT
>EnsVib0421
TCGAGCGGCCGCCCGGGCAGGTACTCCTCCAACGGGTCGGACGTCTTATTCTTGTCCCGCGCATGGCTCGCCGCCGCGCTGAGCTCCTCCACCTCGTCCCACGCCGCCACGCACTCCCCGCTCACCGGGTCACCGGCGCACGCTTCCTGGGCGGACTTGATGCTCTCCGCCACCTTCTCCGATATCTTATCCGGTGCTGCAGCCACCGGCCGGAGCTGCATGCGACCCGTCCCGAATCGGTCGGACCTATTGATCCACGGGTGGTTCAGGCGACGGGGACTTGATGGTCTGGGCCTTTGGCGAGTCTGAGGTGGCCTTGGCCATGACTCTTGGGGTTGAGAGGCTCACACCAGCTATGGTACCTGCCCGGGCGGCCGCTCGA
>EnsVib0422
AGCGTGGTCGCGGCCGAGGTACTTATCTGCGGCCCCACAATGTCCGTTCCCCGATGCTCATCTAGACACCGCAATTCAAACGGGCCTTTTCGACTATGTTTGGATACAGTTCTACAATAACCCGCAGTGTGAATACACGAGCAACGCTGATAATCTTTTGGCCAGATGGAACCAGTGGACTTCGGTCAACTCCAACCAGATTTTCTTGGGAGTACCTGCCCGGGCGGC
>EnsVib0423
CTTCGAGCGGCCGCCCGGGCAGGTACACGTCGAAAGGCTCGCAGGCAGTTAGTTGCGGCTCCTGTTTAAATCCACCACCACCACCAATGGCACTGCCTCCTGTCAGAAGCATGGTGAGGAGAGAAGTTGCAGCAGCACCACCACCACTGCCACCACCCGCACCTCGGCCGCGACCACG
>EnsVib0424
ACACACTAGCGTGGTCGCGGCCGAGGTACTGTCTTCATTAAGAAGGGTCATGGTGATGAAGAGGAGCTTTTTGAGTTTAAGACAGACGAAGAGCAAGTTATAGATGGGCTTGATAGAGCGGTGATGACAATGAAGAAGGGGGAGGTAGCATTGTTTACAATTGACCCGGAGTATGCCTTCGGTTCATCTGTGTCGCAGCAGGAACTGGCACCGGTCCCCCTAACTCAACTGTGTACCTGCCCGGGCGGCCGCTCGA
>EnsVib0425
TCGAGCGGCCGCCCGGGCAGGTACCAGGGCGGCGCTGGGGGTGATATGGGTGGTGCCATGGATGAGGATGGTCCTTCTGTTGGTGGTGGAGGTGCAAGTGGGGCGGGGCCGAAAATTGAAGAAGTTGATTGAATTGTGGGTGTGTTTCCTGTGGTTCTTCACATGTTCAATGTTTAGTACCTGCCCGGGCGGCCGCTCGAGCCCTATAGTGAGTCGTATTA
>EnsVib0426
AGCGTGGTCGCGGCCGAGGTGGTTTCCTCCGGTGGTTGATGCTCTTCCGCCTTCGAGGTCTCGCCTTTCTCCATTGTTTTACTATTGCATCTAGAGAGGGCGAGGGGGGGTTTGAAGACAGAGAGAATAGGAATTGTGTTTGTTTATAAGGGTGGGGGATTTTAAAAAATGAGGAGGGTAAAATGGGGAAATGGAGGAGGATTTTTTTGATTTATTGTGTTTTAATAATGAATTATTAGTGGGAGAATATAGAAATATTATTTCTGGAGCGATTGGAAAGTTGTCATGTGTGTGTCAACTGAGGGAGAGGTGGGTTACTGCCTCTTCAGGTTACCTGTAATTAATTGGACGGTGTGCCAGGTGAGCTGCATGCTAAGCCGAATTCGCCTGAGTTTCTGTACCTGCCCGGGCGGCCGCTCGAGCCCTATAGTGAGTCGTATTAG
>EnsVib0427
ACACACTAGCGTGGTCGCGGCCGAGGTACAAGGTGGTTCCTGGAGGCACGGCTGCTAGTTTGCTTGATCTTGATGACCCGCCCCAGAAGCGAGGTGCCTTTACCAACAACCAAATATGGGTCACCCCGTATAACCGGACCGAGGAATGGGCTGGTGGCTTGTTTGTTTACCAGAACCACGGAGAAGACACTCTTGCAGTATGGTCTGAGAGGAATCGAGCAATTGAGAATAAGGACATTGTGGTCTGGTACCTGCCCGGGCGGCCGCTCGATAGCGTGGTCGCGGCCGAGGTACATTGTTGGGATTACTTAGGCCTCAATCATCTCGCGGATCGGGTTCTTGTTTATGTTGTCCAAAGGTATATCAGTAAATTCTGAGAGGATTGCTCTAAACTCATCTCCTGTGAGGGTCTCCTTCTCTAGTAGCACCTCTACTAATTTATGGATTGCCTCCCTGTTGCTCCTTATGTGATTCTTTGCAATTTCATATGCACTGTCAACAATATGTCGTACCTGCCCGGGCGGCCGCTCGAGCCCTATAGTGAGTC
>EnsVib0428
CTAATACGACTCACTATAGGGCTCGAGCGGCCGCCCGGGCAGGTACACAGGAGAAGATTGAAGCTGCTGGGAAGAAGAAGGAAGAAGGGAATGTTTTATTTAAGGCAGGAAAATACAAGAGGGCCTCGAAGAGATATGAAAAGGCTGTGAAATTCATTGAATATGATTCCTCCTTTAGTGAAGAGGAGAAGCAGAAGACCAAAGTGCTTAAAGTTACTTGCAATCTGAACAATGCAGCCTGCAAGCTGAAAGTGAAGGACTACAAACAAGCTGAGAAGCTCTGCACCAAGGTCTTGGAAATCGACAGCAGGAACGTTAAGGCATTGTATAGAAGGGCGCAGGCATACATACAACTTGTCGATTTGGATTTGGCGGAGGCCGATATCAAGAAAGCCCTTGAGATCGACCCGGGTAACAGGGATGTGAAAATGGAGTACCTCGGCCGCGACCACGCTAGCGTGGTCGCGGCCGAGGTACGTGTATCAACAAAAAGCTTTAGGCCCTTTTGAACACAATCTTGAACGGCACCTCACTGAGAGTCAAACGTCTCCTTCCATTCTCCGCAACTTCAACGCCGATATCGCCGCAAACAGGCCTGCAAGTGTTGCAAACCGTGGGACAGAAAACAAGCTTGTAATCATCTTCATATTTCTCAATCTTAAACCAGTTGCTTAGGGTTTCGCGCCCCGGGTTTCCTTCAACGCCGCCGGTACCTGCCCGGGCGGCCGCTCGAGTGT
>EnsVib0429
CTAATACGACTCACTATAGGGCTCGAGCGGCCGCCCGGGCAGGTACGAGGCAGCACAAGAGATAGAAGCACAACACAACCAAGAGGACAAGGAGGCCCGAATAGGTTCACTACAAGTTCTCAATGCCATGGGTGTCAAGACAGAGACAAAGGAACCCAAAGTGGATGAAAATGGACTTATGATCGTCGACATTACAATAAATGGGTTGTCTACACAAGCCTTGGTTGACACTGGAGCTACCCACAACCTTATCTCAAAAGAAGAAGCCAAGAGGTTAGGGCTCGAAGCAATAAAGGAAGGAGGCACATTAAAGGTGGTAAACTCAACGGCTAAGTCCATACATGGCATAGCACGAAGAGTAAACACAACAATCGGGGGATGGAATGGCCTAGTTTATTACTCTGTGGTTACTATGGACGACTTTAGAGTTGTCCTTGGTATGGAGTTCCTAAGGAAGACCAATACTATAATGCTACCTCATGGATCATCCATATGCATCATGGAAAAGGGGATCTCATACATGGTACCTCGGCCGCGACCACGCT
>EnsVib0430
AGTCGTGGTCGCGGCCGAGGTCTTCCCTTCCGCTGTTGAGACCTCTCTGCCATCTTTAAGATCAGACTTGTTGCCAACAAGTATCGTAACTACATTCATGTCGGAGTGAGCTGTTCAATAAGTAGTTCAGAAAAATCAACCACATGTTAGAGAAGAATAAATGTAAGAAAATCACTTTGACCAGCAAGGAAGGTATACAACACAGAGAGAGAGAAAGCGCACGTGTGCGCACACAGAAATACACTAATATTTTCAATGTTGGTATGTAAGTTGATAGGAATAAATATTTCACATCCCATGTAGTGATATGATAATATAATGCTACATTTTTTAATTCTTACATTTGCTAAATGCTGAAGTTAGTAAATCAAAATGGGGTCCATCAATCATCACAAGAACAACAACCAAGCTTCTTCACATCTCCTTTTTGTTTAGTTACACAAACTTCTCAAGACTTTGGAGAGAATATAATTAACCTGCCCGGGCGGCCGCTCGA
>EnsVib0431
CTAATACGACTCACTATAGGGCTCGAGCGGCCGCCCGGGCAGGTACGTGCCCCGTGGGACATTAAGGACGATGAACACGAAATACGGATGAGGTTTGACATGCCCGGACTTTCAAAGGAAGATGTGAAGGTGTGTGTAGAGGACGATGTGCTTGTTATTAAGGGAGAGTACCTGCCCGGGCGGCCGCTCGAGCCCTATAGTGAGTCGTATTAG
>EnsVib0432
ACACACTAGCGTGGTCGCGGCCGAGGTCCTGTCGCTGTTGATTGAGCCTCTTGCACTCAACTGAAATGAAAATTATGTGTTATGATGGTGGTTTAAGTTGAAATTAATAAACTCCCACCCATGTAGCAACCATAGATACATCAAGTTTCACAATCTGGGGCACTATAGGTTGTACCTGCCCGGGCGGCCGCTCGAAGTGTGTGCGTGGTCGGCGTTCAAGGCACACAGGGGAT
>EnsVib0433
TAATACGACTCACTATAGGGCTCGAGCGGCCGCCCGGGCAGGTATGTAGCGCTTCGCCTCGTAATATAGCCAGGATCAGTAAACTCAATAATCATACCATGCTTTCCAACCTCCCAATCAAGGTAGTGGAGAGCAGTTTCAAAATCAGTCAGAATGGAAACTGTACCTCGGCCGCGACCACGCTAGTGTGTGCGTGG
>EnsVib0434
TCGAGCGGCCGCCCGGGCAGGTACGCCAGCGTAATTGCTCACATTCCGGCGATGACGATGGCGGATGATGATGGCGGTGGTGCGATGGGATCTCGGCCGTTGCTTCCGATGGGGAGTCTATATGAAGGGGCGATGTTTGTGCTGTTCGAGATGGTCGTTTTCAGATTGGGTGAGATTTTGGGTCAGAGCCCTGAAGCAGTGCGATCTCGCCACACCAATTTAGAGTGAAGCTAGATTACCCTACCCCCCATTACTTTGTGTT
>EnsVib0435
AGCGTGGTCGCGGCCGAGGTGATCGCCGACATCCAAGAAGAAAAGGGTCGCCAAGTAGCTGCATCCATTGGCTGCACCTTCGTCAGGTGTGATGTTTCCGACGAACAGCAAGTCAAATCCCTGGTGGAATCTACTGTTAAGACTCACGGTCGCCTCGACATCATGTACCTGCCCGGGCGGCCGCTCGAGCCCTATAGTGAGTCGTATTAG
>EnsVib0436
TCGAGCGGCCGCCCGGGCAGGTCCATGGTGCTTGTAGCCACCATTGCTTCCTCTGCCGCCGTCAATATCAATGCTAACACCATGAAAATGGCAGCCATTAAACTGATCCTTACCGCCAATAGTATCGGTCAGCAATGCGCCGGCGAAGTCTGTACCTCGGCCGCGACCACGCTAGTGTGT
>EnsVib0437
TCGAGCGGCCGCCCGGGCAGGTACATCATTCACGAGCAACAACCACCACCTGTTTTCCAACGTTGCGACCAGAGAAGAGCCCAACCAGACCTGCCCGGGCGGCCGCTCGAGCCCTATAGTGAGTCGTATTA
>EnsVib0438
AGCGTGGTCGCGGCCGAGGTGTCATCTTTCGACGATGCCGAATAGATATCCAGGAACGGTGAGACAAGATTGGGAGCCGGTGGTGCTCCACAAATCGAGACCCAAAGCTCAGGACCTGCCCGGGCGGCCAGTGTGT
>EnsVib0439
CTAATACGACTCACTATAGGGCGGCGTGGCTATACAAGGCGTGTGGAGATGGCAACTACTTGAACTATGTCTCAGCCAATGAAGGATGGAGTCATGCTGTGAATGAATTCAGTTGGGATAACAAATTTGCTGGAGTTCAGACTTTACTAGCAAAGGAATTTTTCGGTGGGAAGAGGAATTTGGGGACGTTTAAGAGCGATGCTGATTCATTTATATGCGCGTTGATGCCTGGGAGTAGCTCTGTTCAGATTCAAACAACCCCTGGTGGGCTTCTATACACTAGAGATAGCAGTAATTTACAGTACCTGCCCTTGCTTGCAGCCTTGATTGCAGTCGCCTCCTCCTTAGTGATTGGCTTCCTCTTTTGATCAAGCTTCTCCTTCTTAGCCTTCACGCGCTGGGCCTCAGCCAAGAGAGACATCCTCTTCGCAGTCTTGGCAGTACGGGTTCAGCTTCGACAGAGTGTTACTAAATTCTTACGTAACGGGTTCTTCTTCACTCGGGGCCCTCTTCACCTCCTTCTTAATCGGCCTCACAACTGACTGCACCTCATCCGAGTTGATTATCCTCGCAAGGTCCGCATTCACCATCTTCGACCTCGGCCGCGACCACGCT
>EnsVib0440
CGAGCGGCCGCCCGGGCAGGTACTCTTCTGATACTTTCGGATTTCACGAAGAGCAACAGTTCCAGGGCGATATCTGTGGGGCTTCTTCACTCCTCCAGTGGTTGGAGCAGACTTGCGAGCAGCCTTTGTAGCGAGTTGCTTCCTAGGAGCTTTCCCTCCAGTTGATTTACGCGCAGTTTGCTTCAGATCGAGACGCTGTTGGGAATTCCCTTGCCAGCAAGTCTACTAGCTTTACTGTAATCCGAGGTGTTAGGCATGAGCAGGTTGTATTGCACATTGACTGGCCCAACTCGGTTCTTCCATCTCTTCTCATTGTTCCTAGCATCTATTCTTTCTTCGATCTCTATCAGCCTTTTCCCAAATCCCTCAAATGCTTGTCGCGGTTGACTATCTGAAGTCCACTCAAGCGTGTCTCTCTGCCCGAGATAAATCTCATCTCTAGAATGCCTGGACAAAATCTCTATTAGAGATACACCAAGG
>EnsVib0441
AGCGTGGTCGCGGCCGAGGTACATCACAATCACCCTTCAAGTAATCATTCTAATATACAACTTTCATTTGTCAACACAAATCCTCCTGAATGGGAACACAGAAATTAAAACAAACAGAGAGATACAGATACTTAAATGTATCTACTTAACATAGTAAGGGAGGTCAAGGACATAAAGAAGGAAATAGGCCCATATAACCCCAGAGATCCCACCAAAGAAGAACCCCCCAGTGAACTTGGCCCACCCATCAGCAGTTTGGAGCTGGTCAGGCTCTTTTTTCCTTCCAGTCAAGGTTAGAGCAGGTGCAGTTGAGGGCTCACCTTCTTTGAATGATGAAATCCCATATATTGTCAAGCAAAGGCTTAGTATGGCTACAAGCCCACCCGCTGCTAGAGACCCAGCTTCACCTGCAATGGGTGTGTTCCTCAATGGGCCTGTCTTCACAAATGGGCCCACCAAGAGGTACCTGCCCGGGCGGCCGCTCGA
>EnsVib0442
CTAATACGACTCACTATAGGGCAGCGTGGTCGCGGCCGAGGTTTGAGGAGATGAACATGGATTTGTTCAGGAAGTGTATGGAGCCGGTGGAGAAGTGTTTGAGGGATGCCAAAATAGACAAGAGCAGTGTCCACGATGTGGTTCTTGTTGGTGGGTCCACTAGGATCCCCAAGGTCCAGCAGTTGTTGCAGGACTTCTTTAATGGGAAGGAGCTCTGCAAGAGCATCAACCCCGACGAGGCTGTTACGTACCTGCCCGGGCG
>EnsVib0443
AGCGTGGTCGCGGCCGAGGTACACACTCTTGTCACCATATTTCGCCACCACAGCACCAGCTTTGTAGTTAGTGGGTCTAAAACTCTGGCGAGATGGCTTGATATGGAGCTTAGTTCCGGCGAGGGAGCTTCCACCGAGGCCCTTGACGGTGGTTGGTTGCACTGCAGTACCTAAGGTTGCTAGAGAAGCCATTGTCTTTACTCCCAACTAGCCAAACTACTTTGATTCCTACTTCGCAATTGAGTACCTCGGCCGCGACCACGCT
>EnsVib0444
TCGAGCGGCCGCCCGGGCAGGTACTCTAGAAATAGTTATTACTTTGGAGATAGAATATTACACAACAGATCAAATCAGGAGAGTTTTTTTCTTCTCCACATGGTGAAGAAAGAAGCAAAGTTAAGAAACTGAATAATAAAACAATACAATACACACCAATAACAAATAATGAGCCAAGGATATGCTATTTTTTT
>EnsVib0445
TCGAGCGGCCGCCCGGGCAGGTAAAAAAAGCAAAAATGGCAACAGCCATTGCTACTGCAACAGCCATTGTGGGCTTGGGCACTTCTTCCCTCTCACCCCCTTCTCGGGTCTCTTCACCATGCCTAACTTCAGGCTTTTTGAAATCCCCCGTGATAGCCAGGAATCCTCTAAGGCAAGCACAAGCTTCAGGCGGGAAGTTTACATGCTTCCAGAGAGATTGGTTGCGAAAGGATTTAAGCGTGATCGGATTCGGATTGATCGGATGGCTTGCACCGTCGAGCATACCGGCAATAAATGGAAACAGCTTGACAGGTCTCTTCTTTCAGAGCATTGGAACTGAGCTCGCTCACTTCCCCACTGGTCCTCCTCTCACTTCTCAGTTTTGGTTGGGTGGACTTTTGATAGAGCCGAGTCGAGTCGGCTGATTCATGCATTGGGAAACTGCTTGTTCACTTACCGTGAGTACAAGAATAGTTGGGAAGGGATTCAGAGACGCGGGATGATGCAAGACCTCGGCAGCAGGAACTTCCTCATGAACTTGCCGATCCGCCTCTCCATCTTAACGT
>EnsVib0446
AGCGTGGTCGCGGCCGAGGTACTTGCAACATCAATGGAAAATTTGACCCAAAACCTATGGAACTGATTGTGACAACCTACCAGGCTTCTGCTTTGCTGCTATTCAATACCTCGGATAGATTGAGTTATCAGGAAATCATGACTCAGTTAAACTTGTCCGATGATGATGTTGTTAGACTGCTCCATTCCCTTTCATGCGCAAGGTATAAGATTCTTAATAAAGAGCCAAACACCAAAACGATCTCTCCAACAGACTACTTTGAGTTCAACTCCAAGTTCACTGACAAAATGAGGAGGATAAAGATTCCTCTCCCTCCTGTGGATGAGAAGAAAAAGGTAATTGAGGATGTTGACAAGGATAGACGGTATGCTATTGATGCCTCGATTGTACGTATCATGAAGAGTCGTAAAGTTTTGGGCTATCAGCAGTTGGTTATGGAGTGTGTTGAGCAGTTGGGCCGCATGTTCAAGCCTGATGTCAAAGCAATCAAGAAGAGGATTGAAGATTTGATAACTCGAGATTATCTGGAAAGAGACAAGGATAACCAGAATTTGTTCAGGTACTTGGCATGATTTGGCACAGAATCGCAGATTATAATCCAAATGAATTATGTGTGGCTTCTGCAAATAACACTAAAAGACAAACGGACCTGCCCGGGCGGCCGCTCGA
>EnsVib0447
TCGAGCGGCCGCCCGGGCAGGTACTGAAAAGCTGAGAACTGTAAAGCGCTGATTTCATGTTGCCTGTTCTGTAACCACTAAAACCTAGGGTTCCTGGGGTTTTAACAGACGCGATTTTGTATTTTTGACATCTGGGTCTGAAACTGAACAACTGTATGGTTTTGCGGTGATTGGCCAACTTGGTATTGAACAATCCTAATTCCCAATGAATGGGTTTCTTTGAACCACTGAAATCTAGGGGGGTTTGAGCATCAAGAGAGAGAAACATGGGTTTTTGATACCTCGGCCGCGACCACGCT
>EnsVib0448
TCGAGCGGCCGCCCGGGCAGGTCAGGTAGCACAGGGAGATGTCAACCTTGGAATCAATCGGCGACCTTCATCCTACACAGAAGGTGGTTCAGTGGAGATCCCTGAGTTCCTGAGAAAGAAGGGGCGCTCGCGTTATCCAAGAGCTTGAAATCCTTTCTTTTAATTTTTCCCCTGTAATATATAACCTTCACTTTTTTCCAGGGAAATAAAGCATGCCTCCGTAGGTACCTCGGCCGCGACCACGCT
>EnsVib0449
CGTAGGAAAGAACATCATTAATTCTTTATTATGCCACTCTTATTTAGGATTTATTACAAGACATGGATAGCTCCATTTTCACATTTTCTTGGGGCACCTTTCACAACACCCATTCCCGAATCCTAGCCAATAGCAGGGACAACGATCACGACGCCCTTCTTATTAACCCAAACTCTAACCCTATCGCAGCGAATATCACGAGTAACTGGGGTTCCTTCTTCCAAAATCACGGCAGTGACCGAAGGATTCTCCCTCTCGATGGTGGCTGCCGCCGTGTCTCCGTGCACCCCACAGAGCTCCGGCCATGCACCCTTGCCTAAATCTGTACCTCGGCCGCGACCACGCT
>EnsVib0450
ATTATGAATATGATTTCCATTATATACTTCAATTAAGCATTTACAATCCAAAACCCATTGTTAACCCCACACCAACGATCACTTGATATTATCCATAAACAAGACACCAGCATCAAAACAACCCATAAGAAACCCTAAAAATCAAAACAACCCATAAAAAAACCCTAAATATAGTACCTGCCCGGGCGGCCGCTCGA
>EnsVib0451
GCGTGGTCGCGGCCGAGGTAAAGGATTTTGTAACAAACTAGAAGCTCCAATGGCAACTGCTGCTGCTACAATGGCCAGCCTGCAGCTCAAGAGTAGTTTTGCTTCATCCCTTTCAAGAGGACTTGTTCCTCCCAAGGGCATCTCTGGAGCTCCTTTTAGGGCCTTACCTTCCAAGAAGCAGCCATGCTTCACCATCAAAGCAGCCCAGACTGACAAGCCCACTTATCAGGTGATCCAGCCCATCAACGGTGACTCATTCATCGGCAGCCTGGAGACTCCGGTGACATCGAGCCCATTGATCGCTTGGTACCTCTCCAACCTGCCGGCCTATCGGACGGCAGTCAGCCCACTTCTTCGTGGTGTGGAGGTCGGGCTGGCCCACGGGTACCTGCCCGGGCGGCCGCTCG
>EnsVib0452
AGCGTGGTCGCGGCCGAGGTCCCACAGCCACATCGAAGCTTTTATTTTCCATTTGGTCTCCTAGAATCCAACGATTTCTCTTTCCGGAAAATCACTATCAACAACCTCAGTCGGTTGTTGCTCTTCCACGCTAATGGGATTTGACTTGTCACCTCGCGATTTTAGGATATTGAGTCTAGCCATGACAGAAGCCTCAACATTTCCGGTTGAGCTTGAAACACAAGAATCTCGGACAGGGTTATTTGGTGACAGTCTATACCTGCCCGGACGGCCGCTCGAGCCCTATAGTGAGTCGTATTA
>EnsVib0453
AGCGTGGTCGCGGCCGAGGTGTTTAATCTTGGGAGGGGTAAAACCAACTGGACCATATATACATATATATATATATATCATGGTGTTTTGTGGACAGCTCTACGATGGTTGGAGAAAGAAGAAAATGTAACGATGAGGCGCAAAGATTGCTATGACGGGTATCTGGGTTCTATTGAAGAGGATGGTTCCAATGTGTTTGTAGACTGGGTCAAAACCAACAACATCAAAGTCCTCTTGGTGGTGGGAATATGCACAGACATATGTGTGCTGGATTTTGTGTGCTCAACATTATCAGCGAGGAACCGTGGCTTTCTGACCCCATTGGAGGAGGTGGTGGTCTACTCCGGCTGCTGAGACCACAATATCCGCTTGGCGAGTGATCTGTTCTTGGTTCGTTGTGAATGCATGCACAATGCTTACTGTTGCTTGGTGCCTCTGCAACAGCAAGGCGGCAGGTAATCCAACGATGTTGCTCCTCCCAATTACCACAGCTTTCTTCCCCATTAGGTCCACATCAGATCTGAGGAGTAACTCGACACAACCTTTTGGAGTGCAAGGGATGAATAATGGCTCCCTTCCCTGCATGGCTAGATTTCCCATGTTGAGTGGATGGAAGCCATCCACGTCTTTTTCCAGCCTCACAACATCCAAAATTTTCCCCTCGTTCAAATGCTGACCTGCCCGGGCGGCCGCTCGA
>EnsVib0454
TCGAGCGGCCGCCCGGGCAGGTACCGAGCGCTGTAATGAAGCACTTCAAAAGCTTGAGAAGAAGTATGATATTGTTGTCAATATTCAGGGAGATGAACCTCTTATTGAACCTGAAATAATAGACGGGGTTGTCAAAGCGCTACAGGCGGCCCCAGATGCAGTGTTTAGCACTGCAGTCACATCCTTAAAATCTGAAGATGCATTTGATCCAAATCGCGTGAAATGTGTGGTGGATAATAGTGGTTATGCAATCTATTTTTCACGAGGACTGATACCACATAACAAGTCAGGGAAGGTTAATCCTCAATTCCCATATTTACTTCATCTTGGGATTGCGAGCTATGATACAAAATTCCTCAGGATATATCCGGACCTGCCACCTACTCCACTGCAACTAGAAGAAGACCTGGAACAACTAAAAGTCCTTGAGAATGGGTTCAAGATGAAGGTGATAAAAGTTGACCATGATGCTCATGGTGTTGACACCCCTGAAGATGTTGAGAAGATAGAAAGTTTCATGCGGGAGAGAAACTTGTTTTAGTTACGGCCGTGAAAACAAACCATACAAGAAGGCTTTTCATGTATAATATCGCTCCCACTTCAATTTTACGTTTGAATCAATGTCATTTTTGTTCATTTACAGCTCTTTCTTCTCCCAAAATAGGAAGTAGTTGAAATTATTGTATTTATGCTGTCAAACATTATCCTTTGTTTCATGGAGTGAAGACTTTTTGAAAAAGT
>EnsVib0455
TCGAGCGGCCGCCCGGGCAGGTACAGATGGGTTTTTACTGAGCTCGTAAGCGCAGGAGAGGCCGGCGGATCCAGCGCCGACGACGACAACGTCTGTGTCGGCATAGGTGATCATGTCCGTCATGTACAAACTTGGTAGCGTATACCCACGCATTGTTGGCAACAGGGTTGTCAAGGTGGTCCAGCAGGTTCTCAAGAGGGCCTTTCCCAGTCACAATGGCTTGCACAAAGAACCCAAACATTGAGAACATGGCCAGCCTCCCATTCTTGATTTCCTTCACTTTGAGCTCTGCAAAGGTGACAGGGTCATCAGCAAGTCCAAGTGGGTCGAAATATGTGCCGCCGGGGTAGAGGTTGTTGCCCTCTCCGACTCCTGGGAGGCCGTTGATGCGGAACCCTTCAACGAGCCCCATTAGGACCACTTGGAAGCCGAGTACCTCGGCCGCGACCACGCT
>EnsVib0456
TCGAGCGGCCGCCCGGGCAGGTGTTGATTCTACAGCTAGAAGCATGGAGAAGCCAAAAAGTCTGGATGACTTAACTGATAAAGCCAAACCTTCGAAGTTGACAGAAATTATAGATCCTGTCCAGTGCCGGCTGGTTACTATGCCAGACAGCACAGACGCTTCCAACAAGGTTGCTCGACTTCTTTATACAAATTCTGGTGTTGGAATCTTGGCGCTAGGGTCAAATGGTATTCAGAAGCTATGGAAGTGGCTCCGCAATGAACAAAATCCAAGTGGAAAGGCCACTGCCAATGTCGTTCCACAGCATTGGCAACCAAACAGTGGTCTTGTTATGACTAATGATGTCTCAGGTGTCAACCTTGAGGAAGCATTTCCATGCATAGCGCTCTCAAAGAATGACTCTTATGTAATGTCTGCTTCTGGTGGAAAGGTTTCGTTGTTCAACATGATGACATTCAAGGTAATGACTACTTTCATGCCACCTCCCCCATCTTC
>EnsVib0457
AGCGTGGTCGCGGCCGAGGTACTTATCATGTCAATTTGTCGATTTTCACATCCATTCCTGATTTCTGGGGTATCGGGCAGCTTTTCCCCATTGTTCCGATCCACAGGCTTGATCAACGGCCTGGGTCGAGGGGGATATTGTCGGATTTGACGTGTGACAGTGATGGGAAGATCGATAAGTTCATCGGCGGTGAGAAAAGCTTGCCGCTGCATGAATTGGAAGGCAATGGAGGCCTTTCTGGTGGCGGTGGGAGTTACTATTTGGGGATGTTCTTGGGCGGGGCTTATGAGGAGGCGCTTGGGGGAGTGCACAACCTGTTTGCTGGTCCAAGCGTGGTGCGCGTGTCTCAGAGTGACGGGCCTCACAGCTTCGCGGTGACGCGTGCCGTGCCTGGACCCTCCTGCGCGGACCTGCCCGGGCGGCCGCTCGAAGTG
>EnsVib0458
TCGAGCGGCCGCCCGGGCAGGTACTTTCAAGAAAGGAAATGACTAAATTAGACTTCTGCAGTATGAAGTGCACTCATCCCTTTCTGGTAGTATCCCCAGTGGGTATCAGCATAATCTTTCACCTTCTTGAATTGCCTCTGCTTTTCTTCATTGACCAACCCATCCTGTGGCCCAATCTCTTTTCCTTGTTCAGGTGTGTAGAACACAGCCACGGAAATCCTCTCTCTCTCTGAGTTACTCAATACCCTGTGCACTGGGCTTTTGAATATCCCATTGCTCATTATCTTCATTTGATCGGCCATTAGAATTAGAAGAGCATGAGAATTTTGCGGAACTGTAAACCATTTGTTATCTTTGAGGATTTGAAGTCCCACTTCATCTTGCAGGATAATGGTGTATCCTGATCCATCTGAATGTGGCTTTAAGCCAAGAACAAGATCAGGTCTCTGACAGCACGAGTAGTAGTTGAACCTTGCTTGCAGCGTTGCTTTTTCCCCGAACGCATTCAGAAAGCAATCCTCTTCCAGATTGAGCGACCTCGGCCGCGACCACGCT
>EnsVib0459
AGCGTGGTCGCGGCCGAGGTCCCGATACAGAACTGCTGGTTGCAAACCCCGTGGAGTTATCTGGCAAGGGACGGCCTCTCGTATTTTATGACATCACCCTTGCTCTCAAGAAGCTCAACACTGGCATTTTTTCGGCTGAAATTGGGAGGCACATGATTGGAGATAGGGAGTGGGAAGTTTACAGAGTTTTACTTGATGAAGGGGATGGCTTGTCTGTCTCGAGGAACATGATTGAGGAAGCAGTTTTGAAGATGTTGATGGGTTGGGAGTGAGGATGACTGGAGATACAATCCTGTAACAGGCTCCTTCAACCTCTGAACAATATACTTCCCATTTACTAGATGTAAATATGGGATATGTATTGTAAAAAGGCCGAACTGCTCCAAGTTTAGTTAGCAACTTTCATTATACTAACTTTGTAGCATAAAAATGAGGCTTTTAGTAGCAAGGAGAAAAAAGGGGAATAAAGCCTTTACTGGCATTGTATATTTAAAATATGTAGTGCAGAGGGAGATCTGATGCCATTATATTAATGTTCCGATTCTTGCTAAATGCCTTTTTGTGGGAAATTTAGCCTCAAGCCATGCTGTACCTGCCCGGGCGGCCGCTCGA
>EnsVib0460
TCGAGCGGCCGCCCGGGCAGGTCACTTTCTCGCGATTACGAGTAATAAACAATTTATAGCGTAGCTCACAAACTTTCCATGCTTCACCGATAAGCTCACGAGGGCCTCTAAATGCTTGTTCCTTTGTTGCTTGTTTTGATTTGAATTTGCTGGATATTTTTTTCTTTCTTTTTGTTTGCTCCGAATTTTCAGTCTTGTGAATGAGGGGGCAAGTGTATGGTTCATCAAAGCACGGGTATTGGGTGGATCTTAATTGTGTGTTTTTTTTCCCATTTATTTTTGTTACTAGGACATTTCGTGATCTGTAAACTTTATGATGGGACTTCGTTTAGAATATTGGCTTGTG
>EnsVib0461
GTAAAATTTGAAAAACGGCCCCCGAGAAATCAAATACCTTTACTATTCACTCCCTCTAGCGACAATCTTCTTGTACCTGATAATCGAGTCCAGCTTCTGCAACTTCAACTGATTCTTAAACTTGTTGATGAAATCATCGGCCTTGGCGTCGACCTCATCGTCACCGTCCGTCACTTTCCTCTCCTTCACGGTCGCTGGCCGGCGGGTCTCGACGATGCTGTCGTCTTCCTCGAAATGCCCAAACGCAGACTTCGAGCTCGCCGATTTCCTAATCTTCGCCGGTAGCCTCGCCGGAACCTCCCCGGAAGCCGGATGGGTGTCGGATTTGGTCCTGCTAACATGACGGTTCGTCAGCTGACTGTAAACCTCGGCCGCGACCACGCT
>EnsVib0462
CTAATACGACTCACTATAGGGCTCGAGCGGCCGCCCGGGCAGGTCGAAGGAGCAGAGAGAGGCGCAGCTTAATCGAAATCTCTCGAGGACTCTGGTCTACCTTCGATCCACACCAAAATGGCAAGAGGCTTGAAGAAACATTTGAAGAGGCTCAATGCCCCAAAACATTGGATGCTTGATAAACTTGGCGGTGCATTCGCTCCCAAGCCATCATCTGGACCCCACAAATCTAGGGAATGCTTGCCCTTGATTCTGATTCTGCGAAACAGGCTTAAATATGCCCTCACATACCGCGAAGTTATCGCCATCTTGATGCAACGCCATATTCTTGTTGATGGGAAGGTTAGAACAGATAAGACGTATCCTGCAGGTTTCATGGATGTTGTATCAATTCCCAAGACAAACGAGAATTTCCGTCTTCTTTATGACACAAAGGGTCGATTCCGGCTTCACTCCATCAGGGATGAAGAATCGAAGTTCAAGCTCTGCAAAGTTCGATCAGTCCAGTTTGGTCAGAAAGGCATTCCATACATCAACACCTACCTCGGCCGCGACCACGCT
>EnsVib0463
GCCGCCCGGGCAGGTGTTGTCATCAGTTAATGCAGAACTCACCCAAGTCTCCACATTGCTCATGTGCCATGCGAAGTCCTCGCGGCCAGTCCGGCCCATGGATTTTAGTTCTCGGACCGATCTTCCGAGCCGGTCCACGCTATCGCGCATCTCCTTCAAGCAGTCCTGGATGGCTTCATCCTCTATGTGCTTCAAGCCCTTCAATCGGGCCAGCTTTGTCACAAATGTCTTCGTGGACTGGGCCTGGGCTAGGCTCACGTTCAATGCGGTTTGAGCCAATTGGCGTGGGCTTCGTTGGATAGTGGAGGCATAGGCGGAGAGAGATTTGACGCACAGCGCAGGATAAGTTGTGGCGCTGCACGAGGCCTCAATGAAGTTGGTGGAGGCCACCGCGGCGGCCGTGCTGCTGCAGAAAATGTAGCAATCCATATACCCTTTACTTTTAGATGAGCCACAAATCCAAGCACAGCTCCCAGTGGAATCCCAATCAAATAAAAGCAACATAGATTGACAATTGCAACAGTGCCTTGCAT
>EnsVib0464
AGCGTGGTCGCGGCCGAGGTACCCTTAGTTGTAGGATGCCATTTGCTCACTAATTTCCTTTTGTCAGCTGCTTCCTTCTCTGGTTTGCCTTGTAACTCCTCAAACCACTTGGAGAATCCCAGATCATCAACACCAGTTTCCAGTTCTGATGAAGCAAGTGGGTTAGCTGGAGATCCAGCCAAACCAGCCTTTAAGAGGGCATAGAAGATGCAAATCCGGCCAGCCCACAAAACAGGAGTCTCAAGCAAGGAAGCTGAGGTAGAATTCAACTTTTGGGTATTGGGGGAAACCACCCTCCTCCTCCTACTCAAAAAATACAGCCCACTTTGACAACCAGGAAAGAGGGATTTAGGCAGCAAAGCGGTGGTGGGATTCCGATTCCGATTCCGATTCCGATTCGGATTCGGATTCGGATTCGGATTCGGATTCTTCAAGTAGTAGTAGTAGTTATTGGTGGTGGTGGTAGTGGTGGCGGCGGCGGCGGGTAGAAGCATCTCTTTACGTTAGAATGAAAAGGGACAAATAGAAAACAGCGATGAATTCGTATGGGGAGAACCTGCCCGGGCGGCCGCTCGAGCCCTATAGACCTGCCCGGGCGGCCGCTCGA
>EnsVib0465
TCGAGCGGCCGCCCGGGCAGGTACCAGGTAACTTCCTTCCCGCTAAAATATTTACTTTTTTATTATCTTTGTACATTGAAGACAATGTAAGATTTTAGTTGGGGGTAGGCGTTGCAATAAATATTTTGAGCTTAAACTGAATCTGCAGGGTAGCCAGTAGTCATCTTATGTCAATAAAAACCCATAAAAATCATAAAAATTTTCAAAATTTTTTCAAAAATATGCATGTTTTTGGTTAGTTCCAATGATATGGATCAAGTTCCCTTCCTGCTTTTGCATTGGTCGATGACACATTCAATATGAGACTGCATGTGATTAGTATAGAATTTATGATATAGTTTAGTTCTTTTACTAGCCTTATTCTCGAAGAATTTCATGATTTTCAATTCATGTGTTAATCGATGCACCTAAGACACTGCATTAGCTGAAATTTGATGGTTAACTAACATAGCATGATAAATTAAAGTTTACACTTGTTTAACCTCGTGAGCGTTAGATCCTTTCATTTTTCTGAGTGTTAAACATATATTCTCATAAATTTGAAAAACGTTATTTCGTTGATGAATCTCATTATTCTTTCAATTGGTTGAGTATTATAAGAGATCATATTTGAATTATTTATATTGAGACTCCCAGATTAGCTAAACTGATTAACTTAATGAACCAAGGAAATGATTAAGGCCTTCTTTATTAAACCACATTAAGACCTCGGCCGCGACCACGCT
>EnsVib0466
AGCGTGGTCGCGGCCGAGGTGGCCTCAAAACTGCAAAATCAGTTAGAGTCTTCTTTGACTGGAAGGACTACTTGAAGTTCTATAACATGGGAACATTCTGGCCATACACTCCTTCCATCCAACTCTTATATGGGCTTAGAGCAGCTCTCGATCTCATTTTTGAGGAAGGACTCGACAATGTCATTGAAAGGCATGGTCGCCTTGCCAAAGCAACTAGGCTTGCTGTAGAGGCATGGGGCTTGAAGAACTGCACTCAAAAGGAGGAATGGTTTAGTGACACGGTCACCGCTGTGGTTGTTCCTCCATATATTGATAGTTCAGAAATTGTTAGAAGGGGATGGAAGAGGTACCTGCCCGGGCGGCCGCTCG
>EnsVib0467
AGCGTGGTCGCGGCCGAGGTACCGCGAAGACTGCAATGCGGTGGCTGCCGCCGCCTTAAAGTACGCTAAGAGTCTAAATCTCACCGGAGATGGCAAGGACGTTTGGGTGTTTGACATTGATGAAACTACCCTGTCTAATATGCCTTACTATGCTCGCTCCGATGTTGCATTTGGGGCAATAGCATATAATGATACAAAGTTCAACGAGTGGGTGGAGACAGGATTAGCACCAGCTGTGCCGGCTTCGCTTAACCTATACAATAAATTATTGGATCTTGGTTTTAAAATTGTGTTCCTTTCAGGAACATACGAAACTTACAGAAAAGTAAGGATTTCCAATTTGAAGAGAGTCGGTTACCATACTTGGGAGAAGCTTATCCTAAAAAAA
>EnsVib0468
TCGAGCGGCCGCCCGGGCAGGTACCGTTCCGACGGGCTGCTACATACGCTCTGCGGCACGCCGGCTTACGTTGCGCCCGAAATTCTCTCGAAGAGAGGCTACGATGGTGCTAAGGTGGATGTGTGGTCATGCGGAGTCATTCTGTTCGTGTTGACCGCCGGTTATCTCCCTTTCAACGATCCGAATCTCATGATGATGTATAAGAAGATTTACAAAGGAGAGTTTCGGTGCCCTAAATGGATGTCCGCGGATCTCAAACGTCTATTGTCTCGCCTTTTGGACACCAATCCAACGACGAGGATCACAATCGACGAGATCACGCGTGATCGCTGGTTCAGGAAAGGAGGATACAAAGAGATCAATTTCTACGATGAAGATTTCGGTGATGCGATTCCGAAACAGGAAGAAGAGATGAAGTCCAATTTCAACGCGTTCGATATAATATCGTTCTCCTCCGACTTAGATCTCTCCGGTCTGTTCGATGACTTGTGTAGCGAACGATTAGTGGTGGCTGAGTCGCCAGAGAAAATTATGGAGAGAGTTGTGGCGGCGGCGAAGGAGGAAACCGCCGTTAGGTTGAAGAAGAAGAAAGAGTGGGGGGTGGATTTGGAAGGGGAAAATGGCGGTTCGGTGATCGGGGTGGAGGTTCACCGGTTGACCGACAATTTGGTGGTGGTGGAGGTTACGCGAAGAGGCGGTGCAGTTGGCTTGTACGACAATTTGTGGAAAGGAAAAATTAGGGCGGAGCTGATTGGCCAACGGGATGCCCAGGTTGCCAGTAACTAAACGTTTCGACGTCAATGACACGTGTGGGGCGTTTTATTATTATTTAATTGATGAAGATTATCATCATAATTACATGGGTATATACTGTGACAGTGTTACTGTGTGTATTAAATATATTGTACCTCGGCCGCGACCACGCT
>EnsVib0469
AGCGTGGTCGCGGCCGAGGTACTGCAAGAAGGCCGACTATGATGTCAAGGTCAGTGGAGTTGAGATGTCTCCTTATCCAGTGGAGAGAGGCAGCAAGGCAACCTTCAGCATTGCTGCATCTACAGGTAAAGAAATTTCTGGAGGAAAACTGCTGATAGATGTTGCATACTTTGGATGGCAAATCCATAGCGAGTCCCATGACCTCTGTACCTGCCCGGGCGGCCGCTCGA
>EnsVib0470
AGCGTGGTCGCGGCCGAGGTACATCAACAGCTCAATGCATGGATTTATCAGGTCACCAGGATATACAAGGGAAAGGAACATGCTGAAGTTGAGTTTAATATTGGACCTATACCCGTGGATGATGGATATGGGAAAGAAATAGCAACTCAAATTACAACCTCCTTGAAGACCAACAAAACTTTCTATACAGATTCTAATGGGAGGGACTTCATTAAAAGGGTTCGAGATTACAGAGAAGACTGGGACCTGCAAGTGAACGAACCAATTGCTGGAAATTATTACCCTATAAATCTTGGAATTTATGTGGAGGATGAAAGCATGGAACTCTCAGTGTTGGTGGACCGTGCGGTGGGTGGGTCCAGTTTGGTGGATGGTCAAATAGAGCTGATGCTTCATAGGAGGCTTATTCATGATGATGCTCGAGGAGTCGGCGAGGCACTAAATGAAGAAGTTTGTGTGCTCAATGATTGCAAGGGTTTAATGGTCCAAGGAAAATTTTATATCAGAATCGATCCCCTAGGAGAAGGGGCCAAGTGGCGTCGCACTTTTGGCCAAGAAATATATTCTCCACTTCTTTTAGCATTCACAGAACAGGATGGCAATAATTGGATGAATTCCCATGTACCAACATTTTCTGCAATTGACCCTTCCTATAGTTTGCCCAATAACATTGCTGTGATAACTCTCCAGGAACTTGAAAGTGGTAAAGTACCTGCCCGGGCGGCCGCTCGAGCCCTATAGTGAGT
>EnsVib0471
AGCGTGGTCGCGGCCGAGGTCGGAGGAGAGAATTTGCAAAGTGGGTGATTTGAACCTTAATCTGAGCTTGTCAAATATTGTGGAAGAGAGGAAGCAAAATACAGTTCCTTCTGTTACCAAAGAAAAATCCTCTCCAATTCTTCTTCTCTTTGGGAAAAATGTCCAATCTTGTGGGAGCTTGGTTATGTGAGACTAGATTTATAATTAGCTACTGTGCTTAATTTGTGTATTAATTAATTAATACTGATTAAATCCATATGGGAAAGTAAATTAAACTGCTATTAATTAGCTTACTATATAGTGATCATAACATTGCTTCCCACCACGTAGATGATTTGACTTTGGGAAAGTATGTGCAATGCATGATCATGGCAAATAATGTGGAGTGTAAGTGTTTCGATATATATATATATGTATGGTAAAATAAT
>EnsVib0472
CGAGCGGCCGCCCGGGCAGGTGGAAGGAGGACTATGAGGACGCGTCTGTAGGAGAATGCTTGGAGGCTTCTTGCTGAGGTCTCCCTGTCTGAAGAGGGGTTTGAAGAAGTGAAAGCTATTATCTTTGAGGCCATCTCTTGTGTCGTTGATGAAAATGAAATCGTCACCCCTCAATCTTTTGAAGAAGTAGATGCTATTAAAGGCTCCTGCCCTACCATGGAGTCTGGGAAGCAAGAATGCATAGTTCTGCAGTAAAATAGATCAGGAGAAGGTTATGTGAGATAGTATATCGTGGGAGTTTCTCTATCTATACTTGTGTGAGAAAGACTCTAAATAAAGCAACGTAGGTTTGCTGTGTGGGAGTTGTGTATTTAACTATTCTCTGCATATTGGTACCTCGGCCGCGACCACGCT
>EnsVib0473
AGCGTGGTCGCGGCCGAGGTACACATTAAGACCATTACAGAACTTTCTCATCATCATCATCATAATATAAATTAAAAAGTGATCCAATGCCCCAATTCCTTTCAAGGCAGTAATTTTTTTATTTCTTTTAATGATCAAGGCAACTGAGATCCTTAAAAGCTCTTCATAATTTGAGGCCATGAATTAATCAGATAAACACCCATGGGAAGAATGTTGCCACTACAAAAGCTTTAATCCACCAGTAACATCATCCACCATCTCAGCTGGTCCAAGAATGGCCATCACCGTCCTTGAATTTGGTGCAATCTGTGTTCTCCCGGCATCAATTGTAATATGGGTCGGTATGTTAAGTGATTTTGCCCTTTCTTGTAAAACCAGCATGTCATCTTCGCTTTCAATTTTCACCACCACCTTAACCTGCCCGGGCGGCCGCTCGA
>EnsVib0474
AGCGTGGTCGCGGCCGAGGTCCCAGATATTGGCCTGACACTGAGACATTTTATCCAGAGAGATTCCTTGACAGTGCAATTGATTACAAGGGGACAGATTTTGAATATATACCATTTGGTGCTGGGAGAAGAATATGTCCAGGAATATCATTTGCTCTAGCTGACATTGAGCTGCCACTTGCCCAGTTGCTGTACCTGCCCGGGCGGCCGCTCGA
>EnsVib0475
AGCGTGGTCGCGGCCGAGGTTAGGGTTTGGGAGACAGCAAGAAGAGAGGGAGGCAACAGGTGGTAGGAAGATATGACGGTGGACCTGCCCGGGCGGCCGCTCGAGCCCTATAGTGAGTCGTATTA
>EnsVib0476
TGGAGCGGCCGCCCGGGCAGGTTCCTCCGTGAAATGTATCTTGGTGGTGGGCTTTGCCAACAAATCTGTGTGCTCTTGGAACGGAGATTTTGTGAACCGAGTCTCCCTCCAAAAATCCGGGGTGAGAAACCCATAAGTCTTGAGCAGACAATCAAAAGTAGCCTTGACGAAATTGCCGAGAGTTTTAGTCGATCCACGAGATGCAGTGAACACATCATCGATCCCGGCAAACTGCAAAACCTTTTTCGGAACCCTAGCGGCAACAATTCCAGCCCCACGCGGCGCCGGCACCATCCGCACCATGACGGACCCACACTTCCCGGTGACCTTACACGGCACCGTATGGGGCTTTCCGATCTTGTTCCCCCAGTAACCTCGCCTCACCGGAATCACTGACAGCTTGGCCACCTCGGCCGCGACCACGCT
>EnsVib0477
AGCGTGGTCGCGGCCGAGGTGGTGGCGGTGAGATTCGAACTCTCGCTGCTGGAATGAGAGTTCGATTTGCGTTCTCGCGGAACGTCTGAGGAAGGCTTAGGTTTGGAACGCTTAGTCTTCCGGCATCCGCCGCCGACGGGCACGTTACGGAGGACACCGCCTTTGGTCCAGTACCTGCCCGGGCGGCCGCTCG
>EnsVib0478
TCGAGCGGCCGCCCGGGCGAGGTAGCGCTGGACAGCAGTCGGAAGTCTAGCAGGAGTGCGGGACCCGCGAGTGTGGTGGCCTGTTCCCACGCATATATAAACCTGCAGGCGCTGCTCGCCTAACCTAGCTGCACTCCTCAACATAGTCAGATCGCGCTTCAGGATATGGATGGCACCTCGGCCGCGACCACGCTATCGAGCGGCCGCCCGGGCAGGTCTCAACCATCGGAGCTGGTCAACCGAGCACCGCTGGACTTGAATGGGTCGGGTGGTGGAGCAGCAGTTGCCCCAAGCTCGAGCTTCATGGGAAGCAGCTTGAAGGAGGTGATGAGCAGCTCATCATCAAGATTCAGCAGCCCCAAAGTAAGTTTCAAGGTGGTTGCGGAGGAGACAAAGGAGGTGGACGACTCGAAGCAGACGGACAAAGACCGGTGGAAGGGGCTTGCATATGACATCTCCGATGACCAACAAGACATCACCAGAGGAAAGGGCATGGTGGATTCT
>EnsVib0479
CGAGCGGCCGCCCGGGCAGGTGGCATATTCCTCTCGGCCCACTCCTATACCGAGAAAATCCCCCGATCTACTTCCCTGGCAAGGGAGAAGTCGCTGTCAGGGACTACTATGCGAAGTCGTCAGTCGATGATCAGCCGCATGATCTCGAGAAGAACAACGAGAAGGTCAAGACCCGCGACGGGTCCACTATTCTCGACACCAAGGACGCCGACAGCAGCGACAACGGCCATTCTACTGGAGTCGATGCCATCGGTAGCACTGGTGTTGCTCCTCGTGGTCTCTCGGTCCCTACTCCCCGCGGCGACCGCGTTGTTCATATTATTCCCTCACACCCGGAGCCAGAGGAGCGCTGGTTGTACCTCGGCCGCGACCACGCT
>EnsVib0480
TCGAGCGGCCGCCCGGGCAGGTACGGCTTGAGAGAGCCGTGACGCCAATTGACGTTCTTGAGGTCCTTGGCGGAGTTGATCGTGACCTCGGCCGCGACCACGCT
>EnsVib0481
AGCGTGGTCGCGGCCGAGGTTCAAAGGGACGCAGATGAGAGAGAAGAAGCTGACGGAGTTGATCGAGGAGAAGGTGAAGGAAGCGAAGCAAGTGTGCGAGGGCGATCGGATCTCCGACGAGTGCAAGGTGGCGTGGGCCGAGGTGGAGGAGATCAGCCAGGCCAAGGCCGATCTCCGCCGCAAGCTGGACAGAGATCAAGATCCTCTCGAGTCCTTTTGCCAGGAGAACCCCGAGACCGACGAGTGCCGGATCTACGACGATTGATCGCTAAGTTCATAGGTACCTGCCCGGGCGGCCGCTC
>EnsVib0482
AGCGTGGTCGCGGCCGAGGTCCCAAAAGACCCTCATGTGATAGAGATCGGAAAGTTCGCGGTCGAAGAATTCAACAATATATCCGGGACGGACTTGGTCTTTGTAAAAGTGGATAAAGGTTGGTCCCGAGTAATCAAGACTGGCACCCTCTACAAGCTCATTGTCCTCGCAAAAGGCGTCATCGCTACCACATATCAGACACTTGTCCACGAAGATGGTTCGAACGGAAAGACTCTCGTTTACTTTAAACCTGAGTAAACAACTCAACTGAACTGAGGTTGGCTGGTTGGTAGTAATGGTGTATTATAATAGCTACTAATTAGTATTTTATAAATAATGGAGTTCCATGTGTCATTTCCACGTGATACATCTGAACTCGACACCCGTCCTAAGTCCCGTGTACTGGCATTCCGGGTCATACATAAATGAATAAGAGTCTCTACCATTACCAAACC
>EnsVib0483
GTAAGTATGAAAAAGCATCCTACAAGCAGACTTCAGTTTAGACAGTATCAACATTGAAGCATACAACACCACCCGAATCAATGTAATGTGATTTTAAAAACATTCTGAAGCTGGAAAGTAGTAATAAGCATATGTTCCATGTTTTTAGGGTAGTGCCTCACTGACTAGAGGACTCATCCACAGGATTAGGGCTCCCGCTTCGGCTCCGACTAGGGCTCCGGCTCCGGCTCGGAGAACGCTCCCTAATAGGACCTCGGCCGCGACCACGCT
>EnsVib0484
CAATTACGGGCTATATTTGGGTTCAAAAAAAAGAACGAGGTTGTTGGAGTAGTCCTTGACCTTGAAGCCGAGGATGACCGCGATTACCACTTGTGCGAAGAACATCTGGACTCCGGCTTCCAGGAGGAGGAAGCGGCGGCCGAGCTTGTCGACGGAGTAGATGGAGACAACCTGCCCGGGCGGCCGCTCGA
>EnsVib0485
TCGAGCGGCCGCCCGGGCAGGTACTATATCCACCAAACTTCATTTTCCTAATGCGGAATATGTATATATATATATATATAGTCAGTCATCTTCTAGCTTTAACTAAACGCAGAGCACACAAAAGGAACAGCGCCATAGAACAACATCATCCGTCAGCGGGGACTGTAGCTTCGAGAACGAGATCCTGAGAGACTCCGAGTGTTCCACCTCGGCCGCGACCACGCT
>EnsVib0486
AGCGTGGTCGCGGCCGAGGTACCACATATGAGGCAATTGTCCATGACGATGGAGATGAAAAGACTCTCTTCTACTTTAAAGCTCTGTGAGCGACTGAAGGCAGTTGGTACGTAATGGAGACTAATTAGTATTTTATAAATAAATAAATAACCGAGTTTTATGTGTCATTTCCACGTGATACATTTGAACTAATAAATATTCTCATACAAGTCCGGCCACCTGGTATTCCGGATTATGGGTAAATAAATGAATAATAGTCTCTTGTACCTCATCAACCTACCTATTGTACCTGCCCGGGCGGCCGCTCG
>EnsVib0487
CTAATACGACTCACTATAGGGCTCGAGCGGCCGCCCGGGCAGGTACCATTGCAGCAAAACTCCTTCTTCAGGTCCTTGAGTATCTTGTTATAGCTGAATTCTTTCTTCAACCCTTGCACAGTTGTCAAGCTTTTCCTACCATTCCGCTGCTGTATACGGATATGCACATATTCCTTTGACCCAGCACTTGAGTCCTCAGCATTTGCCTCAGCGAAGGGATCAAAGGTTGTAGGGAACCTCGGCCGCGACCACGCTAGTGTGT
>EnsVib0488
CTAATACGACTCACTATAGGGCTCGAGCGGCCGCCCGGGCAGGTGAATATATATTCTACATGGATGTTCCTGGTTTATCCAAGTCTGACATTCAGGTTACGGTTGAGGAAGAGAAGACATTGGTGATTCGAAGCAATGGGAAGAGGAAGAGGGAGGAAGAAGATTGCAAGTACCTCGGCCGCGACCACGCT
>EnsVib0489
ACACACTAGCGTGGTCGCGGCCGAGGTACCTGCACTTCTTTATATGGACCCCACTTCTTTGCTTCACCCCATTTACCTCCACTTCCACAACCTCAGAAGGCCCAACTAACCAGTGGAAGAAAGGCACTGTTAGAGTAGCATTGAACTCTGCAGCCCACTTTGTTGGTGGAAACAATTTCCTGAACTGAGCAGGGGCACCAGGAGGCAGCATAGAGATGAGGACCTCTCGAACAACTTCCTGCTGCTGCATACGAGACCTGCCCGGGCGGCCGCTCGAAGCCCTATAGTGAGTCGTATTA
>EnsVib0490
TCGAGCGGCCGCCCGGGCAGGTACATGTGCAAAACACTAAATTAGAAAAGATTGAACATTATGTGCCTATATAAAATAGTCACTCAACATTAACGTCAAAAATCTTAGCAGATCTACTAGCCTTTGGAATGGTAATATACAACACCCCATCTTTTACCTCAGCCTTTATTTTCTCAAAATCAACATTCTCAGGCAAAGCTATCCTGCTGCTGTACCTGCCCGGGCGGCCGCTCGA
>EnsVib0491
CTAATACGACTCACTATAGGGCTCGAGCGGCCGCCCGGGCAGGTCTTCTCTTGTGATTAATTTCTTACTCTCTGATTTCACTTTGAGATGCACATGTTTGTAATCTTTGAAGTTTGGGGCGTGTACCTCGGCCGCGACCACGCC
>EnsVib0492
TCGAGCGGCCGCCCGGGCAGGTGAAACGGCAGCGGCTCATGTCAAGAATGTTATACTCCAACAGCTGTCAGCGGCTTCTCGTGACCGAGCTACGCTCCTTGCTGACAATTGGCGTGCTTTGCCTTCACCTCGTTGAGTCGTATAAGCACATGCATGGCTGTACCTCGGCCGCGACCACGCT
>EnsVib0493
CTAATACGACTCACTATAGGGCTCGAGCGGCCGCCCGGGCAGGTACATGCTAGGCACGCAGCACGATAAAGATTGCCAGGCTGCTGCCAATGCCGCTTTCGACTACGCCGAGAGCCTCAACCTCACCGGCGACGGAAAGGACGTTTGGGTTTTCGACATTGACCAGACTTCTCTCTCCCTTCTACCTTACTATCAGCGCTCTGATGTTCAATTTGGGTCTATAAAATATAACGATACAAAATTTGAAGCGTGGCTGGCGGAAGGAACAGCACCACCTGTGCCGGCGGTTCTTAAACTATACAATAAATTATTGGCTCTTGGAATTAAGATTGTGTTCATTTCAGGAACATCAGAAAGTCAAAGGGAAATAAGGGTTTCCAATTTAAATAAAGCTGGTTATTATAATTGGGAGAAGCTCCTCCTAAAGAAAACGTCAGAAAAGGGTACCTCGGCCGCGACCACACT
>EnsVib0494
ATCCCCTGTGTGCCTTGGACGCCGACCACGCACACACTAGCGTGGTCGCGGCCGAGGTAATCTTGGTTGATTCTGCCCATGCTGCTATACGAAATGACCCAAGAATCAACTGGATCTGCAATGCTGTCCACAAACACAGGGAACTCCGAGGGCTCACTTCTGCAGGAAAGAAATACAGGGGTCTACGTGGAAAGGGTCACCGGAACCACAAGGCACGGCCTTCTCGCAGGGCAACCTGGAAGAGGAACAACACCCTCTCCCTCCGTCGCTACCGTTGACTTTTTGCTGGCATTGCTTGGTGTTTTGGCACTTTTATCTGGGTATTATTTGGAGGACATATTAAGGTTATGATAGTTTATAATTTTGGCTTTTGAGATATGTGAAACACGTTCCTTTTTAATGCTTTGTACCTGCCCGGGCGGCCGCTCGAGCCCTATAGTGAGTCGTGTTAG
>EnsVib0495
AGCGTGGTCGCGGCCGAGGTACCGTATCTCTTCATCAGTGTGAAGATGTTCTTCAAAAAAGTTTTTGATCTTCTCTTCATAATTAGGCAGCTTTTCTGGGCAAACCTCAATTAAGTCCGTGTAGGAATATCCACGGTCTTCACGAATTTTCTTCAACTCCTCATCTGTTTCATATTTATCAGCATCTAATCGCCAGCTGAGTACCTGCCCGGGCGGCCGCTAGTCGTGGTG
>EnsVib0496
AGCGTGGTCGCGGCCGAGGTAGCAGAGCTGAGTCACAGGTTGCAGTCTCTCAATGAGATCATTGCTCTCTTGAATCTTAATAATAATAATAATAATAATGGTGGGTTTGGCAGTGAGGGTCAATATTACAATGAAATATACGGTGACGCGTTCATCAGCAACTCACTGAGTTATCTCGCTGTGAACCACCCTATCATGGCTTCTGCAGACATGTTGCACTACTGAGTACCTGCCCGGGCGGCCGCTCGAGC
>EnsVib0497
TCGAGCGGCCGCCCGGGCAGGTACAAGAATGTCCCGACGTGGCATCGAGATCTTTGCCGGGTGTGTGAGAATATCCCAATTGTGCTTTGTGGAAACAAGGTTGATGTGAAGAACAGGCAAGTGAAGGCAAAGCAGGTTACTTTCCACCGTAAGAAGAATTTACAGTACCTCGGCCGCGACCACGCT
>EnsVib0498
AGCGTGGTCGCGGCCGAGGTCAAGAGCAAGAGATTGTATTGGGTGATTTGGAAGAGGTTGATCAGCAAAGTATCGTGTTCTCGTTGATAGCGAGATACCACCAAGTTCTCATACAAGGACAGCCACTGCCACAGCCGCAGTTAGCACCACACCCACCACCACCTTACAACTCCCGCCGCAATCCAAGCATGGCACAAACCTCACGCCGCCGCATCCCTCGCACGCTTGCCTCCCCA
>EnsVib0499
TCGAGCGGCCGCCCGGGCAGGTCTCCGTTTGTGACAGGCCATAATTTAGTTGTTGATGGTGGCTATCAATCACCTCCTTTACATTAAATTAAATTTGTGTAATAAGATTTGAAGAGGGGCGATTATGCAAGATCTGAGATCAGAATTATCTTATTAGTATGTTCTTTCAAAACTGCTTCAAATAATTATTATATATGGTTTTTAATGTATTGGGATGGGACTATATCTTAGGGCCTGCTGTGTGGCCATGGGATGATTTGGATTCCTCTCTCTATACATATGTATGTATGTTTTGTCTTGCCTAATGGTATGTGTTGTACCTCGGCCGCGACCACGCT
>EnsVib0500
AGCGTGGTCGCGGCCGAGGTACAGTTATGATGACAATCAGAGCCTTCCAGACCTGGAGGAGCATGTCAGGTCAATGCTCTAGGATGGTGTTTTCATATAAGATTCCCTATAAATAAAGAACCACCTAGTCTGCTCTGGCTTCGTATGCTTGGACTTGGTCTGCTCTTGATCGAATTCGATTTCCTACTCACGGAATAGCTCAACACTGGACAAGTTCGGACATGGGGTGGAGGGCAGGTACTAACAAGTTCGTAGCGGTGACCCACACAAGCAATCATTGCCAACAAACGACGACGCTTCAATGTGATCAAATGCCGAAGCCGCCGGAATCGGGCCGCAGAGGTGGTTGTTACTGAGGTCCAAGTGGCCGATATACCTCGGCCGCGACCACGC
>EnsVib0501
CTAATACGACTCACTATAGGGCTCGAGCGGCCGCCCGGGCAGGTATGAACTGAAGAAGAAACACCTTCCGCAAAGGACTGTTCTAAGTTGATGGTGTTTCTTCTTCAGTTCATATGTATCTGAATCAACGTAACCCGGAGCATCCATTTCCGAAGTCTGTAACGGAGCTCCACAACCATAGCAACTGGGAATCAGTGTAGAAACCTTCAAAGACCCATTCAGTTTCTCTTTCTTTTTCTTCTCTTCCTTCTCAGATGAGTTCTTCAGCATGATTATAAGGATTCGGACAAAGACGGCCACGAAATCAGTGAAGAGTGTCAGGGCATGCTTCACATAGTCCAGATCCCCAAGGTGAGCCTTCTCGATTATATCCTGGGTATCCACTACCATGTAGCCCACAAACACCAGGAGTCCGAAATACAACTCAAACTTGAAGATTGCCGCAGAGCCACCAAAGATGGAGGATGCAAAGTGTAACCAGAAAAGAATGGAGAGACCAGAGGATAGAAGGCCTCCCAGGTAAAGATACTCTCTACGCCTTGCTAACATGGCTGCCGCTGAGAAACAACCAAAGGCCAAAGCCGTTCCCACAAACGCACTTATCAGAATGCTTGAGTCAAAACCTCGGCCGCGACCACGCT
>EnsVib0502
TCGAGCGGCCGCCCGGGCAGGTACTACGACGGCCGGTACTGGGTGATGTGGAAGCTGCCCATGTTCGGTTGCAACGACTCGTCGCAGGTGTTGAAGGAGTTGGAGGAGTGCAAGAAGGAGTACCCGAATGCCTTCATCCGGATCATCGGCTTCGACAACAAGCGCCAAGTCCAGTGCATCAGTTTCATTGCTTACAAGCCTATCTAAATTTTATCTAACTTTACCCTCATGACGGGTCGGGTTTGGTTTATTTAATTCTGCTTTGTAAGCTTTTCTTTTCGGCAATTTTAA
>EnsVib0503
CTACATGGGTGCGAATATCATGGAGTTGCTCCAACAGATGACTGTGATGACTGATGAAGAAATTGCTGAGATACATCCAGAACATAATAGAAACACAATTAAATCACTGCTGCCTCGCCTGCACTATTATCAGGATGGAACATGCATCGTTCATGACCTCTTTGGACATGAAGTCGTGGAGAGGATAAATGAGATGTATGGTGATGCATTCCTAACTGCTCATTTTGAGGTCCCTGGTGAAATGTTCTCTTTGGCTATGGAAGCGAAGAGAAGAGGAATGGGGGTAGTAGGTTCCACCCAAAACATATTAGATTTTATTAAGCAGGTACGTGCCAGGTGGCACACACAAGCACTTGGCGCAGCATTTTTGGCAGAAGAACATGCATGGCTTCTTGAACGAGGTCTGCGAGCATCGATTACTGCACCTCGGCCGCGACAGCAAAGACGAGATTAATGGGGATGTTCTTTCCAAAATAATTCAATGTGTTACCGTCAAGGAGCAGAGCACCCGTCTTGAACCAAACAGCTTCAGGGCCACAGTTAGCCCCAAA
>EnsVib0504
AGCGTGGTCGCGGCCGAGGTAGAGAGCAAGAAGGTAAGTTTGATGGCAGTGGTGGTGGCCATGGTGCTTGTAGCCACCATTGCTTCCTCTGCCGCCGTCAATATCAATGCTAATGGTATCAAAATGGCAGCCATCGAACTAATCCTCGCTGCCGGCGGCGGTGGTAACGGTGATCGTTGCAATGGTGCATTCTGCCTGGACGACATCATGGCATGCGCCCCTGGGTGTGGATGCCTTATTATTCCTGGGGTTTGCTTTGGGAATTGCTGCT
>EnsVib0505
AGCGTGGTCGCGGCCGAGGTGAGGGAGCTGGTGGAGAAGGCATACTCGAGGGCCAAGGAGATCATCACAACCCACATTGACATACTCCACAAGCTTGCTCAACTCCTCATTGAGAAAGAAACCGTTGACGGCGAAGAATTCATGAGCCTTTTCATTGATGGCAAGGCTGAGCTTTATGTTGCCTAGTTTCACTGTGTGTGTATTATAAGTTCCATATACATATATATGTACCTGCCCGGGCGGCCGCTCGATAGCGTGGTCGCGGTCC
>EnsVib0506
TCGAGCGGCCGCCCGGGCAGGTACGTTCCGTCCAACGCATTGGGCTGTCCAAGTGCCTTCAATGCAAGGTGGGCTGCCTTCTGTCCTGATATCATCATTGCTCCAAATGTTGGCCCCATTCTTGGAGATCCATCAATTTCTGCGACTTCCATTCCAGTAACGATCATCCCGGGCACGATCTCCCTGGTGAGCCTCACGATGGCATCCTCGGCGGTGTTCATGTCCAGCGCCTTCATCCCGGGGACGCTGTCTATCATCCCGATACTCTTCAGCCTCTTCACTCCAGTAGCCCCGAACGGACCATCGTGCCCACAAGAGCTCACAACCACCTTAGCCTCCATCACATTAGGGTCCATACACGACTGTGTGTCGTGGTTCATGGACACCAAAGCCCAGTTGGTCACCTCGGCCGCCGACTCTTCCGCCCTTCACTATCAGGTCCTCCGCCGCGACGGCGTTGAAGAGCTTGACGTTCGGCCTCGCCAGTGCTTGCTCATGATGGTCGACGTGAAC
>EnsVib0507
CTAATACGACTCACTATAGGGCTCGAGCGGCCGCCCGGGCAGGTACTGGCCAAGTCCCGGTGCTGAAACGAGGAGAGTCCGGTAAGCTTGGCGGTTAGCCTCCGTATTCTCCAGCCCGATTGAGGCCAACCGCTTCCCACAGGTGGCGTTTGACTCATCCATGGCCAATATTCCACGCCCTGGTGAAGCTACTGTTTTCGCGGTCTTGATGAGCTCGTCGGCATAAGAAGCCCGGACGGTGAGGTTGGTAGGGTGGCAGCGGACCACCGAGACCGCCGAGGGCTGGCGGAGGGTCTGGCCCTTCACCCATTCGGACTTGTCAAGAACAGGAGATGACTTGAGGAGTGATGCTGAGGCCATTGTGTGTGTGTGTGTGTGTTTTGCTCAAATTGGCTTGTGTGACCTCTTGTTAACACCAAAGCTTTTACAATCTTATCTTCTCTCAATCTCCCTCTGCTTCACCTCGGCCGCGACCACGCT
>EnsVib0508
GGCCGCCCGGGCAGGTACTCTGTGGAGCTTAGCTCTGCCGCCTACGACCTGCAGTGGCGTTTCGACCACCAGGCATTGCCGGCCGACCTCATTAGCAGAGGGATGGCTGTGGAAGATCCAACAGCTCCACATGGCGTAAAGCTTACAATTGAAGACTACCCCTTTGCTAATGATGGTCTAATCCTTTGGGACATCATCAAGCAATGGGTTACAAACTATGTCAACCACTACTACCCCACCGGAAGCCTCGTAGAATCTGACACCGAGCTCCAAGCATGGTGGACCGAAATTCGAACAGTAGGCCACGGTGACAAGAAGGACGAGCCATGGTGGCCGGAACTCAAAAACCCCGAAGACCTCATCGGAATCCTCACAACCATTATATGGGTAACCTCGGCCGCGACCACGCT
>EnsVib0509
ACACACTTCGAGCGGCCGCCCGGGCAGGTACCACAACCTTCACAACGTTTGTCTAACGTCACCGGGAACACCACGTTTTTCACCGCCGATGTTCCGGCGGACCTCGCCGCCACGGTTGACTTCTTCACGCGCGGGATTGGCTTACTCTTCAGCCACGGGATGTCCACGTCTTGGTAGACGTACCTGCCCGGGCGGCCGCTACCACGC
>EnsVib0510
CTAATACGACTCACTATAGGGCTCGAGCGGCCGCCCGGGCAGGTACCGATCTCAGCTAAATTCTTTGTTCATTACCTAGCAGAAAAACATCCCATGTCAATAAAAGACCACGGGGGAAAACACTGAACTCTGCCAATTATAGTTGTACATGTCTCAATTGTAGGTGTTGTATTTTAGCATTATCAAGTAGCAAAACATCTTCGGAAATTTTATTCTTGAAACAACAGAAAATCACCCAATCAAAGACTGATGCCAATTTCTCATTCATTTGCAGTTGCATCCTCCAACGGGGAATTACTTCCATCTTCACCATCTGATGGAGCACAAGGAGATTTACGGTATCTTGTTTGCTGTTGTGTTGGCCTCAATTTAGGCCGAAGTGCCTCAAGTGGTCCTTTGGGCTTCTCTACACCTTGCTTTCCCAGAGCCCAATCAGCAGAATCAAAATAAGCCCTCTCATGATCCACCTCGGCCGCGACCACGCT
>EnsVib0511
GCCCAATTAGGTTCCTTGAACATCAACCCCCCCAGCCCAATAGATCAAGGGGGCCAATCATTGAAGAATTGAACCCTGATGACGAAAAAGAAGTAAATGGTAGAAAGGAGAAGAAAGATAATCCTAGAAAGCATGGTAGGTCAAGCAAAGAACCGTATGTTGAGGATCCAGATGATAGAGCTGAAGAGAGAAAGAGTAAGCAAATTCAGTTCCGGAATGAATTCAACAGTGTGAACAATACACAGTCACATCCCCAAGCTCGTAGTTTCACTTTTCAAAGCTCCACTGTTACTTATGGTGGTTCAAATGGAGCATATTATACTTCATCTAGCACAAGGAGGACAGGGAGTGACGGATTGACGTTTGAAGAAAGCAAAGAAGCTGATTCAGTTACTGGTCAAGCAGCTCATAAGCTGTTGAGGGGA
>EnsVib0512
CTCACTATAGGGCTCGAGCGGCCGCCCGGGCAGGTCTGGAATGTAACAAAGCGCGCTATCGGCGTCGAAGTCAACAAGCAGGTGGGTAACAGAATCATCAGGAAGAGGATCCATGTGCGTGTGGAGCATGTGCAGCCTTCGAGGTGCACCGAGGAGTTCAAACTGAGGAAGAAGATGAACGATAAACTGAAGGCTGAGGCCAAGGCAAGAGGTGAGGTTATTTGCACAAAGAGGCAGCCGGGTGGGCCGAAACCAGGTTTCATGGTGGAAGGTGCAACCTTGGAGACTGTTACGCCTATCCCCTATGATGTTGTCAACGATCTCAAGGGCGGTTATTAAGTTAGCTTGTCTTTTGATTTGTGTTCTTGTTTGGTTTATGTGATGTTAACATTTGAAGACTGGATGAGTTCACCTCTAGTCGATGCTTTAGATGATATGTTATGCTTTAAAGTATTAGTAAAGATTTGATTTTACTGAAGTTTTCTACCTCGGCCGCGACCACGCTGCCCTATAGTGAGTCGTATTAG
>EnsVib0513
GCGTGGTCGAGCGTGGTCGCGGCCGAGGTACCAGGTAGATATGCTGAACTTGGCGTCATGGGAGGCTGCCCACCAGGAGTTGATGGCAAGTAAGGGCTTGGAGCATTTGCATAGGCTGGACTGCTATCCCTTGGTGTTCCAGCTTCACTGTAATTGCCACCAGGAGTGTTAGTCCAACCTGCCCGGGCGGCCGCTCGAGCCCTATAGTGAGTCGTATTAG
>EnsVib0514
CTAATACGACTCACTATAGGGCTCGAGCGGCCGCCCGGGCAGGTACACACAGACTCAGGGTTTCTCACCATACTTCAGAATGATGGTGTTGGTGGTCTTGAAGTTATGAGCAAGTCCGGTGCATTTCTCGCCGTTGATCCTTGTCCGGGCACCCTTCTTGTCAATCTCGGAGACACTGCTGCTGCATGGAGTAATGGAAGATTCTACAATGTGAAGCATAGAGTACCTCGGCCGCGACCACGCT
>EnsVib0515
TCGAGCGGCCGCCCGGGCAGGTACTGAAAGGAAAGAGGCTGCTGAAGACACTATGCTCTCTTACAAGGCTGCTCAGGATATTGCACTTGTTGATCTTGCTCCGACACATCCTATAAGGTTGGGGTTGGCCCTCAACTTCTCAGTGTTCTACTACGAGATTCTGAATGCATCGGAGAAAGCTTGTAGCATGGCGAAACAGGCCTTTGAGGAAGCTATCGCTGAGCTGGACACACTGGGTGAGGAGTCCTACAAGGACAGCACTCTTATCATGCAACTCCTGAGGGACAATCTCACTCTTTGGACTTCAGATATGCAGGAGCAAATAGATGAGGCCTGAGCTGATGGGTTTAAATCTGCTCCTCAAGGGAGGTGGGCTTGAATGTCATTATCTGTCTGTAATCTGCATATATATATATGACTGACTGATGATGTTGTTATATTCATAGCATGTACCTCGGCCGCGACCACGCT
>EnsVib0516
ACACACTAGCGTGGTCGCGGCCGAGGTACTTGGCTGGGGATTTCTTTAGCATGGCTGACCTTAGCCACCTCCCATTTACCCAATTCTTGGTGGATGCTGTTGGGAAAGAGTATATGATAAGGGAAAGGAACCATGTGAGTGCATGGTGGAATGATATTAGCAATAGGGCATCTTGGAAGAAGGTCCTCAGTCTAGTGCCATACCCTAACTCCCTTATATCTATCTAGGAAGGGGTACCTGCCCGGGCGGCCGCTCA
>EnsVib0517
AGCGTGGTCGCGGCCGAGGTCCATTGGGGAGTTGAATTAATATATCAGACTTCTTTCCGGTGGCAGCATTCACAAGTCCCCCATTCTTCTCAACGCGGAATGTTAACCCTTTCCCCTTCGGCTCAGCATCTATATAGACAGTTGAATTTTCGTCAATCTCGTCACTCACAAGCATCTTTGATAACTCTGTCACCACTTTCTTCTCCAGCCATCTCCTTATAGGTCTTGCACCATAAACCGGGTCATAACTCTCTTTTAGTATAACATCCAATGCTCCTTCAGTGACACCCAAGGCTATGCCCCTTTCTGCCAGGCGACTCGCAACATCCCTCAACTGAATCCTGGCAACTTTCACCTGCCCGGGCGGCCGCTCGA
>EnsVib0518
CACTAGCGTGGTCGCGGCCGAGGTACACCGTGCGTGAATACAGTTTCCAGGGCCGTCCTAGGTATGTCGGGAAGCTTCCCTTCGATGCCTCGAGGTCCGGTGTTGCAAGGATCCGACACGCATGGATTGAGATCCCTGTGTTTTGATTGGGGTCCTTTCGGTTTTGGGCAGTTATGGTATTCTTCTGATAGGGCATGGGCTTTCGGGCATATATGCTGCAGTTCTGGAACACTACAGCAGCATTGCCAAATATGAAGTCCACTGTTCCATATATGTCACATTCGCGGAAGAATTGGCGTTGGGAGTGAACATATAATGTGTCTTGGTATCCAGTGACGCTGCACCGGTAGACCACCGCGTGGTCCGCGCCGACACGGAGAGCCACGGCCTGGTGCTTGCTCGGCCCGGCCCAGTTGTTGAATGACATGTCCCGAGCAATGAAACCTGCCCGGGCGGCCGCTCGAGCCCTATAGTGAGTCGTATTA
>EnsVib0519
CACTCGAGCGGCCGCCCGGGCAGGTGTTAAAGAGTGCGTTGGAAATGATCGGATAGATCAATATACATCGAACGGGATTGTTGTGTGGAGTGGAAACGATGATGAGTGCCATGACTCGAGGTGGGACCATGGTGCTACTGGAGTTATATCTGTTACTAGCAATTTGGTTCCAGGTTTGATGAGAGAACTCATGTTTAGGGGGAAAAATCCGTCCTTGAATGCGAAGCTAATGCCGTTGATTGAGTGGCTGTTTTGTGAGCCAAACCCTATTGGGTTAAACACGGCTCTTGCTCAGCTTGGTGTTGTAAGGCCTGTTTTCAGGCTACCATATGTACCTCGGCCGCGACCACGCT
>EnsVib0520
TCGAGCGGCCGCCCGGGCAGGTACTGAGATCCATGGCACGGGCAAAGGAACTTGTTCTCGGCTTTATTCCACGGCACGACACACCCAAGATGCGTGCAGACTGCATTAATACCATAGGTTGCAAGAGTTCTGTCATTCTCCACCACAAGGTAGGTGGGATCTCCCTTCAACCCTTGAGTAAGGGATCTATCACCAGGTCCATGGGTCTTTACCCACTCGGATGCAATGACATCGTTTCCAAGGGCGTCCTTTGCCACAATACCACCTCCACCACCTCCTGAACCAGGTGGGGCAAGGAAGGTGGCGTAAGGTACCTCGGCCGCGACCACGCT
>EnsVib0521
AGCGTGGTCGCGGCCGAGGTGACGGTGGCAAGGCATTAAGAACCCGGGAAGTGTCAACCAAGACCCCATCTTCAAGAGCTACAGCTTACCTCCCAATGAGGTAGGCTACCCTGGCGGCATCTTCAATCCCCTCAACTTTGCACCCACCGAGGAGGCCAAGGAGAAAGAGCTTGCCAATGGGAGATTGGCAATGTTGGCATTCTTGGGGTTTGTGGTTCAACACAATGTGACTGGTAAAGGGCCATTTGACAACCTGTTGCAGCACCTTGCGGACCCATGGCACAACACCGTTATCCAAACACTCGGGGGTAACTAGATTCCATAAGGATGAAGTAAGAATCTTGTGTACCTGCCCGGGCGGCCGCTCG
>EnsVib0522
AGCGTGGTCGCGGCCGAGGTCTTCTCAGATTCTCTCTCTATATATACTCTGGTGCAAGATGTGGTTACTGTTATGTTGTAGGAAAAAGGCCTTGTTTTTTACAGAGTATTTTTAGATGAAATTGGGCACTCATATAAATACTGGCCATTCGTTGTAAATGTCATTTAGACTGATCAATAGAACTCAAAACGTTGTTTCAAGCCTCAGTACCTGCCCGGGCGGCCGCTCGA
>EnsVib0523
AGCGTGGTCGCGGCCGAGGTGATGTGATCATATCCCGGAGCAATATCAGTAGTCAGAGGTCCAAGGGTGTAGAAAGGTGCTTCATTACACCACTCCAGCTGTTTTTGCATGTTTTCAGGAATCTTGTGCATCGGAATATGCCCAGGGCCTTCATTCATAACCTGTACATCCTTTTCCCAAGCTCTACGTGTCAGTTCTCCTTGAGACCATGCGCTACTCCCTCCTCGCCGGCGGCAAGAGGATCCGCCCGCTTCTCTGCATCGCCGCCTGCGAACTCGTCGGCGGCGCCGAATATACGGCGATGCCCGCCGCCTGCGCCGTTGAGATGATCCACACCATGTCCCTAATGCACGACGACCTCCCCTGCATGGACAACGACGACCTCCGACGCGGCAAGCCCACCAACCACAAGGTGTTCTGCGAGGACGTAGCCGTTTTAGCCGGGGACGCCCTCCTCTCCTTCTCGTTCCACCACGTGGCCGTCGCCACGAGGGGCGCGTCGTCGGACCAAATTATCCGCGCGATCATCGAGCTCGCGAAGTGCGTCGGCGCTGAAGGGTTGGTTGCCGGCCAGGTGGTTGATATATGTTCCGAAGGAATGCCCGACCTCGGCCGCGACCACGCT
>EnsVib0524
AGCGTGGTCGCGGCCGAGGTACCACAATATTAAGGCAAAGGATGATGAATTTGAGGTGATTTTTGTCTCCAGTGACAAAGACCAGGACTCCTTTGATGAATACTTTTCTGGGATGCCATGGTTGGCACTTCCCTTTGGTGACAAGAGGAAGGGATCACTGAACCGCCTATTCAAGGTTGATGGCATCCCTATGTTAGCTGCAATTGGGCGAGAAGGCCGGACTGTCACCACAGAAGCCAGAGAGCTTGTTATGCTTCATGGGGCTGACGCCTATCCCTTCACCGAGGAGCGGTTAAAGGAGATTGAGGCAGAATATGAGGAGATGGCAAAGGGGTGGCCTGAGAAGGTTAAACATGCACTCCATGAGGAGCATGAGCTTGTCCTCATATTCTGCCTCAATCTCCACCTGCCCGGGCGGCCGCTCGA
>EnsVib0525
TCGAGCGGCCGCCCGGGCAGGTACAGGTCCCATTGACAACCTCTTTGCTCACCTTGCTGATCCTGGTCATGCTACCATTTTTGCTGCTTTCAGCCCCAAGTGATAGAAGCAAGGAAGAATTTTAACTGCGATTGCTGGAGAAGCATTGGTGAACATCTATGCACGAGGAAGGATTTAACGTGTGTTTTTCCAAGTGATTTCTGTATCATTAGATATATTGCCCCTGTTTGTGTTTGCTGGAAAAAGCTCATGCAGTGTACCTGCCCGGGCGGCCGCTCG
>EnsVib0526
GGGTCTCGCCGTCGCCGCCACCGCGGCCAGCGCATTGCTCGCCAGCAATGCGCTGGCCATTGAGATCTTGCTCGGTGGCGATGACGGGTCCTTGGCTTTCGTTCCGGGCAGGTACAGTAGCAGTAATGCCAGCTGCAGCACCAGCAACAAGCCTCTCAGAATTTGTTGTTTCTTCATTCCCAGATAATCTGAGGAGTTGCTTCCTATATGTATCATAAGCACAAAAATTGATAGCCTTAAATGGAGCTGTTCGGAGAATGTTAAGCAAGTTTCCCTTCCAAAAGCCTCTCAAACCTTGAGTAACTGCAATTGTTTTCATGAGCTCAAATAGATTCTTCTGTTCACCACGAACTATATATTCCAGCTTTAGTCTCTCAAGTGGGGCAAGGAAAGTTCTCGAAACCATGGCCGCCACCGCTCCAGCCCATAAATGCTTCGTAGTGTTCATTGCACCGCGTCCCCGTAACCTAACCTTCCGCTTCTTCCCCTCCGCAACCACCGCACCACCTCGGCCGCGACCACGCT
>EnsVib0527
CGAGCGGCCGCCCGGGCAGGTACATTTTTTCGCCTTTCTCGTTAGTTTGCTCTCTGCTCACGGCATAGTCAACTCTGAAATTTTCCGGGCTTTTCTCCTTCATCTTCCCGAATTCCTCCTTGTAAAGCAGTGAACTACTTGTGGGAACACCCAAGAAGAGCCATGCTAAGCCATTGAACTTATAGTCTTCATACTTCTCAAAGAACATTTTCCACAAGAACGAGCGGAAAGGAGCGATTCCAGTTCCAGTTGCAAGCATTATAACGGTCGCATTAGGGTCCTTTGGCATAAGCATTTCTTTTCCTACAGGTCCAGTCATCTTCACATCAGCCCCAGGCTTCAAGTCACACAAGAAATTTGAGCAAACTCCTTTAATTAGTTCCCCCTGGTCATTAGTGTACACAAGCCTTTTTACACACAAAGAAACAGTTTTGGAGTCCCCAAAGTCTCCAAGAGCACTGCTAGCAATAGAGTACCTGCCCGGGCGGCCGCTCG
>EnsVib0528
TCGAGCGGCCGCCCGGGCAGGTGAAGAGCAGAAGAAGAAGAATCGGAGGAGATGGCAACCACAGTGATAAGAGCTACCACAACAAAGCTGCAGAAATTCAACCAATATTATAGTTTTGTAACATACAAAAGGATACCATTAGCCTATATTGTTAGTGCGTTAGAGTAACAGCAGCTTCCTGCACCAGTGGCCTCGTCACGTGCACAAAATGCTCCGCCTCCCTCTCCACCTGCTCCCAACACCGGCTCGCATCTTTCCCTTCATTCATCTTCTTCACAAATGACACAAATCGCCTCCAATTATCCGGTTGGAACAACTCCGCGTTCATCCTCAAATACGTAAATGCACACATCTCTTCTGCATCACCATCGATATTCAATGAAGACGCTCGCAAGATCTGCTCATGCGCATAATCATCATAGCGGGGCAACGCATTTTCCCCAGCCAGTGGGACCCGAGCTTCCCGAGTGGCTAAAGCAACTTGCCTAACCAGCTTCTCAGGTAAAC
>EnsVib0529
AGCGCCACGAAGCCACCAGCTGCAGCGTGGCTCGCTATAGTAGCCATGTGATTGTTATTGTTATCGTCTTTTGTCTCCTCCGCCGTCCACGTCATCATCGTCGGAGCGGAGGCACCTCGGCCGCGACCACGCT
>EnsVib0530
TCGAGCGGCCGCCCGGGCAGGTACCCACCCTGATACCCACCCTGAGGCTGACTCCCATAGGCTCCTCCGCCGCCGCCCTGATTTCCATACCCTGCATTGTTCATCACAGGTGGCACCCCCTGATTCGCTGGTGCACCAAGTCCTCCAAGCAGATTCGAAATCCCCAATCCAGCTCCCTGTGTAGCAAGCAATGCAGTCAGTGCCTGACCCAGAGCGGGAGTAAGCGCTGCCTGAGGTGTAACTGCCGGATTGTAA
>EnsVib0531
GGCCGCCCGGGCAGGTGAAGAGATGGAGAGCAAGAAGGTAAGTTTGATGGCAGTGGTGGTGGCCACCATGGTGCTTGTGGCCACCATTGCTCCGTCTGCCGCTGCCAATATCAATGCTAACACCCTCAAAATGGCAGCCATTGAACTGATTCTTGGCGCCGGTGGTGGTGGTAACGGTGATCGTTGCAATGGTGCATTCTGCCTGGACGACATCATGGCATGCGCCCCTGGGTGTGGATGCCTTATTATTCCTGGGGTTTGCTTTGGGAATTGCTGCTAAGCTATTAGTACCTCGGCCGCGACCACGCT
>EnsVib0532
AGCGTGGTCGCGGCCGAGGTCATCGACGGAGGGAGGCCGAGCTCGTCATCAGAGGCTTCCAAAAGGTATCCAAGCTCCGGCTGCGACTCGCCGGAATCTGACGTCAGATCCACCACCGTCGCCGCCGTAGGCGACGCGGCGGAGCATATCTCATCTTCGAAGCTCTTCATGAACGAGTCGAGATCCTGACTCGCCGTGGTGCATATATCCGAGTCATCTAGAAAGCCAAAGAGATCGTCTCTCAGCCTCTTCACCTCGGGGGAGGAGCCCGACTCCGACTCGTCCGATTCATCTCGGACTCGCTTCTTGCAACTCTGATCTTCCATAAACACAAACGACGTATATGTATATATATATATGTATGTATTTCTTGCGGTAGATGAAGAAGAAAGAAGAAAAGAAGCCTGAATTATGTTTTCCAATTCCAACAGAGAACACCTGCCCGGGCGGCCGCTCG
>EnsVib0533
TCGAGCGGCCGCCCGGGCAGGTACTGTGGACTTGTTTTCAACTGCATCCCACTTTCCCTTTAGATCTGTGAATAACTCGTCAGTATCAATAGGACCGGATGTCTCTTCTGATGACGAGGCTTTGATCTGGAACACCGAAGACCTACGAACCTCTGAAATCGGTTTGAAGGAAGAGGAAAAGGATGTGGTGGAGAAGCGCGGTGGAAGGTTGGGTAAGGCGGAGCAGTGGGTGGTAGTGGTGGTGGTCGGTAGACGCGGTATCAAGACGGCGGTGGCCGCCATGGAAGTGGAGGTCGCCGTTGCCATGTGTAAAATTGGCCGCCGAAACGATTCCGATATTTCGGCCGCTCGGTCTGTGTGTGTGTAATCCGAGACCTGCCCGGGCGGCCGCTCGTGTGT
>EnsVib0534
AGCGTGGTCGCGGCCGAGGTACCTAACTTAAACATATGGTATGGTCCTGATTCCTACATGGGTGCGAATATCATGGAGTTGCTCCAACAGATGACTGTGATGACTGATGAAGAAATTGCTGAGATACATCCAGAACATAATAGAAACACAATTAAATCACTGCTGCCTCGCCTGCACTATTATCAGGATGGAACATGCATCGTTCATGACCTCTTTGGACATGAAGTCGTGGAGAGGATAAATGAAATGTATGGTGATGCATTCCTAACTGCTCATTTTGAGGTCCCTGGTGAAATGTTCTCTTTGGCTATGGAAGCGAAGAGAAGAGGAATGGGGGTAGTAGGTTCCACCCAAAACATATTAGATTTTATTAAGCAGAGGGTACCTGCCCGTTTGGAAACACCCTAT
>EnsVib0535
AGCGTGGTCGCGGCCGAGGTTTTGAGATTGGTGAGATCTGGCGGAGGTGGACCGTTGGATTGCAGGGATAAGGAGGGGCGGACGGCGCTGCATTTGGCGGCGAGCAAGGGGCGACGAGAGCTGTGCTAGGGTGCTGGTGGGTGCAGGCGCTGACGTGGACGCGAGGAGTAACGACGGTCGGACGGCGTTGTACCTGCCCGTGGCTGAAGAGTAAGCCAATCCCGCGCGTGAAGAAGTCAACCGTGGCGGCCGAGGTCCGCCGGAACATCGGCGGTGAAAAACGTGGTGTTCCCGGTGACGTTAGACAAAGTTGTGAAGGTTGTGGTACCTCGGCCGCGACCACGC
>EnsVib0536
CGAGCGGCCGCCCGGGCAGGTGACTTCCTCTTCGTCCACTACAGCGGCCATGGCACCCGCCTCCCTCGCCGAGACCGGCGAGGACGATGACACCGGCTATGACGAGTGCATCGTCCCCACCGATATGAACCTCATCACTGATGATGATTTCAGAGAGCTTGTAGACAAAGTACCTCGGCCGCGACCACGC
>EnsVib0537
TCGAGCGGCCGCCCGGGCAGGTACAACCCGTTTACCCCACTGGTAAAATGCTGCCGGTTTCTTCTTCGCTTAGTGACAAGCACAAACCCTTCACCATCTCCATGTTTGTTCTTTTTCGAATCAACTGTTTCCGGTTGTTCACTGTTTCCCGTCTGAGAATCCGAGTCTGTCTTTCCTTCATTCCCATAGAGAATTTTTATAATCGCACTGTCATTTGCAATTGCTTCTGCAGAGCTTTCTGCAAACTTGGGCTTCTTCTCACTAACTGGAGCCTCACTTTCCGAATTATGATGAACCGACTTTACAATGAAGCTAAGCAGTATCTGCCTAGCTAGCTCCGCCCTTTCAGCATCCGAGCTGCCCTTTTTCAATCTGTCATCAATTTTATTAGAAACCTTTTTGTCAAGTTTCTCTTCAGTTGAATCGGTTGGAACTTCTGAATTTGAATCAGCAGGAACAACTTCTGAATCTTCGGTTGGTGCATTCGTTTGCCAAGCTCTTCTAGGAATGAACTCGGGTGCATGTGGATTCATGATTCTTGGAGGAGCCGGGATTTGGTATTTCAAAATCCCGTGTTTCATGCGTAACGAATGGCTCCTCCTATAATATAGAGCTGACCTCGGCCGCGACCACGCTGCCCTATAGTGAGTCGTATTAG
>EnsVib0538
AGCGTGGTCGCGGCCGAGGTACTACAATATGCAAACCACATGAATCCCCATAGTAGAAAATACCGTCAACTAAAGGCCAACTGAAAAACTAAAACATATGAATCCCATCAAGGCAGACATAATGAATGAAGTATGATGGATTCCCATATGCAAACTTTAAAAACTTTTACTAGTAAAACCAAAAATAAAACTGTAGGCAGCTAAAAGTTTATTGAAGGAATATTGTCACCTCAATCTTAGTCTCAGATAAATGCAGCATCAAACCATGGGCAACCTGCAATGCACGACGCCCATAAAAACAAGTAGATGCTTCCACAGAGAGCCCACAATGCCCGACGCCCATGAGAACAAGCAGATGCTTCCATGTAGAACCTCTGATTTGCCACATAAATGAAACTAGCTCGATGTATGTCTCCGGAACCTTTGTCTATAATAGTCTACATGCGATGAAACTCGTTCCAGTCAAGCTCATATGAAAAT
>EnsVib0539
AGCGTGGTCGCGGCCGAGGTCCGACTCCAACTGGGTCATGACGGTGGAGCTCGGGAAGAAGAGCGAGCAGGAATTGCCAGCGAAGGTAGAGACAGCAACGGTGGCGACGGCAGCGGGGAAAGGCGGAGATGGGCTGGATGAAGAGGAGAGGATTGCACTGCAAATGATTGAGGAACTCCTGAGCAGGAATTAACGTAGGTGGATAGAGTTTCAATATTTATGTCACGTAGGGGCTAATATAACCTCAGACTTGGGAGTTTCCACATGCAGTCTTTATCGTTTGTATTGTATTTGTTTGTTTCAAAGGGGTGCATTGTGTGCGTTTCGAGTT
>EnsVib0540
AGCGTGGTCGCGGCCGAGGTTGGAGAAGGTTCAGAAGGCGATTGAGGGTTCGGTGGATGATTTGGAATTGATGGGTAGGCTTTTAGATGAGTTTGATTTGCTTCAGCGGCGGGCACAGGCTGTGGACTTGGATGTAGTGGACGTGAAGATCAGTAAATTGATGCCCGAACTTGGGTTTGCGCCCGAGGATTCGGATAGGTTGGTGGCATCATTTAGTAGTGGGTGGCAGATGAGGATGTCGCTTGGGAAGATTTTGCTTCAGGACCCAGATTTATTACTTTTGGATGAACCTACAAATCATCTTGATCTTGACACAATTGAGTGGCTTGAAGGTTATCTTAATAAGCAAGATGTGCCAATGGTCATCATTTCTCATGACAGGGCTTTCCTTGACCAGTTGTGCACAAAAATTGTGGAAACTGATATGGGTGTATCCAGGACATACGTGGGAAACTATTCCGAGTATGTTATTGCAAAGGCAGCATGGGTTGAAGCTCAGTTTGCAGCATGGGAGAAGCAACAGAAGGAAATTGGGCATACAAGAGGCTTAATAAGCAGGTTAAGTGCAGGAGCAAATTCTGGTCGTGCATCTACTGCTGAAAAGAAGCTGGAAAAACTTCAGGATGAGGAACAAGTTGATAAGCCATTTATTAGGAAACAAATGAAGATCAGGTTCCCAGAGCGTGGAAGAAGTGGAAGATCTGTTGTAACAATTAAGAATTTGGAATTTGGCTACGAGGACAAGGTTCTGTTCAAGAATGCAAGTTTAACAATTGAAAAGGGAGAGAAAATTGCTATTATTGGCCCAAATGGGTGCGGAAAGAGTACCTGCCCGGGCGGCCGCTCGA
>EnsVib0541
TCGAGCGGCCGCCCGGGCAGGTGGACAATTATTACGTACATCAGTCTGTCCAGCCAATGGAGAATTCCTGTATGCGGTTTCATTTGTGGTGAAGCTGAAAGATTGCGCTAG
>EnsVib0542
TCGAGCGGCCGCCCGGGCAGGTAACAAATGGAATGGATGCCAGTCAAGTGCGATCATAGGCGAAGGCACTTCCCCGACACTCGAGGCAACATTCACCCTCACCCACTGACCCACACTCCTTCATATGATGCTGCTTAGCTTGCTTTCTTTAATTTCCACCATCAGATCTCTTTGCTTAATAAATACTAAGGACCCCAATACCAGTATTGGACCTTTATCATTTCACTCTGCTTGTACTTACTTCCATCAATAAAAACATGTTGGAGGGGAGGGGCCCTTTGTGGGCTTTTCCTTAGGTTATGATGTGAGATAGTGTGAGAGTTTTGCTGTAGGCCTTGGGCCATGTTGGAATTTATATATATGTTCTTAATTTTTAATAAAAGTTGATATTCACTATGG
>EnsVib0543
AGCGTGGTCGCGGCCGAGGTACTCCGAAATGCGTGAGGAAGCTCGTGACCATGCACGCTTACGTAATGCATACTTTGAACAGGCAAGGCAGGCATACCTCATAGGTAACAAGGCTTTAGCTAAAGAGCTGAGCGTTAAAGGGCAGCTGCACAACATGCAGATGAAGGCAGCTCATGGAAAAGCTCAAGAATCTATTTACCGTCAGAGGAATCCAGTGAGTCCAGAGATTCAGCAAGGGAATGGGAGAGGACAGGAGAGGATAATAGACCTGCATGGTTTACATGTGAGTGAAGCCATCCATATCCTGAAGCGCGATCTGACTATGTTGAGGAGTGCAGCTAGGTTAGGCGAGCAGCGCCTGCAGGTTTATATATGCGTGGGAACAGGCCACCACACTCGCGGGTCCCGCACTCCTGCTAGACTTCCGACTGCTGTCCAGCGCTACCTGCCCGGGCGGCCGCTCGAAGCCCTATAGTGAGTCGTATTAG
>EnsVib0544
TCGAGCGGCCGCCCGGGCAGGTACTTAACCTTATCATATGAAGGGACCATGTTGGCAACATTTCGAACCACAAATGCCTCTCCTGGCTGGAAATCCAGCACATGCGACGGACAAACACGGGAATCCGAGCATGCAACCACCATAAACTTTGGACTCTGGCCTTTGGCAAGTTCGCCATACAAGCTCGGATTTGTTTCGTATTTCTCTCGTTTAAATTTAATGAACCCGGTTTTCATCCTTTCGACCGGGTCAAAATTCTTGCTGTTGTCTGCTCCTTGAAGCTCAGCCGTAATTTGATCAATTTTGGCGGCAGCAACGGTTCCCAGCTCCCCCTTCTCACTGAGAAGTTTCTTGAGTCCTTGAATGGCCTCCTCATACGACTCATTTGCCATATCTTCTCTCCAAGTGGGGGTGACCTGCCCGGGCGGCCGCTCGA
>EnsVib0545
AGCGTGGTCGCGGCCGAGGTACCCTGTCGGGCGACACAATCCTCCAACCATACAAGAGTGTATTGACTGTTAGCCTGCAAGCACATTTCATTATACCCCACAATCGTAGTAGCGATGGGCTCTACATCATCTCCCACGCTCCAACCCTGCCTAGCGGCATGGATATTGTGCTCTACCAACAGGGTGGTACCTGCCCTCCATTACAGATCCAACCATCGCAAAACACAATACCCAGGAAAACATAAACACAATTCTTAAAAAAAAGCACCCAAATATTGAAAATACAGCATCACAAGAAACAGGGGAGCTATAATAACTCAGCCAATCTTGACCTCAATGGTCTTGGGCTTCTTGGGCTCCGGCGGAGGCAACTTGTTGACGGTCACCGTCAGCACTCCGTCCTGACAAACGGCGGAGATGGCATCGGTATTTGCGTTCTCCGGCAGCAGGAACTTCCTCATGAACTTGCCGATCCGCCTCTCCATCTTAACGTACCTCGGCCGCGACCACGCT
>EnsVib0546
AGCGTGGTCGCGGCCGAGGTACTTGGCTCCTTCTTTCTCTTCCTCTCGCTTTCTCTCTCCGCGATGCCAAGGCGATGGCGACGACGCCGGCGGACGTGAAGGAGTACCTGCCCGGGCGGCCGCTCG
>EnsVib0547
CTATAGGGCAGCGTGGTCGCGGCCGAGGTACTTGTACCCCTTCACATACAAGCTCTCAGAGGCCAAGCCACCACTAGTTCCACCACTGTATTTTCCAAGAGTGACCTCCGAATTAGCCTTGCACCTCGCCAAAAACGCCTCCTGAGCCTTCCCAACGTTCTCCTTCTTCCCACCCCATGTCTTCAGAGTGCTCTGCTGCAGAGCTCGCCCGAACGAGAACGACAGCGTCCATGGCTTCAACACCTCCAACTTGTTCATCGCGTTCAGATTCACCGTTGCCTCTTCCTCGCTTTGTCCACCCGACAGGAACACAATCCCCGGCACTGCTGGTGGAACAGTTCGGCGCAGTGCCGCAACTGTGTATTCAGCACCTGCCCGGGCGGCCGCTCGAGCCCTATAGTGAGTCGTATTA
>EnsVib0548
AGCGTGGTCGCGGCCGAGGTGTGTGCCGCAGCGGCACTGATCGTGCGCCACCGCATGCGGAGCTCGAATCGGTGGGCTCGCGCGAGGGCCATCCTGAGGGAATTCGAAGAGAAGTGTGGGACCCCCAGTGCGAAGTTGAAGCAAATTGCCGATGCCATGACGGTGGAGATGCACGCCGGTCTCGCCTCCGAAGGTGGGAGCAAACTCAAGATGCTAATCAGCTATGTCGACAATCTCCCCACTGGTGAGGAGAAAGGAGTGTTTTACGCACTGGATCTGGGTGGAACAAATTTTCGAGTGTTGCGTGTGCAATTGGGAGGGAAAGAAGGCGGTATTGTTAATCAAGAATTTGCCGAAGCGTCTATTCCTCCTCATTTGATGGTTGGGACTTCTGAAGCACTTTTTGACTATATTGCAGAAGAGCTTGCAAAGTTTGTTGCTCAAGAAGGTGAAGGTTATCATCTTCTTCCTGGTCGGCAGAGGGAACTAGGTTTCACCTTCTCTTTCCCTGTGATGCAATTGTCAATTGATTCTGGTACCTGCCCGGGCGGCCCCTCG
>EnsVib0549
CGAGCGGCCGCCCGGGCAGGTGCACAGATCATCCGTAACATGGATCAGCTCAACTCATAATAGCTCAATTGCAGGACAACAAAAACAAATGGCAACTCACAAACACGATCTAGTTAGGAAAGAACCGCAAATGAGAGTTACACAGCAGAAGTTTGTGACAGCAATAAATGAATTGGAAGTAGAGATCCCCCACAGGGACCTACTAGTGTTTATCTATTTAAAGAAAGATTGCAACAGTGGCACCGCTAGTGAGAAGGTTGAGGAA
>EnsVib0550
TCGAGCGGCCGCCCGGGCAGGTGTCGCCGCAACCGAGCTACCTGAGATTGTTAAAACAATCCAAAAAAGCTGGGATAAGGTTGAAGACAAGTATGCAGTCACTTCTCTCGGCAATTGACAGGCTTCCATTGATTCCAGGTGTTCTTGAGCTTGTAGGAATTGGTTACACTGGCTGGTTTGCATATCGGAACCTGGTTTTCAAACCAGAGAGGGAAGCTTTGATACAAAAAATCAAAGATACATACACCGAAATACTTGGGAGTGGCCAAAAGGAAATCAACTAGAAATGCTGCAAAAGCTGAAGTTTCAATTGAGGAAGCATAAATTTTGCAGCATTGTGTGCGGAAATGCCATCATATGCTTCTTTTTTCATAAGCCCCTAACCAGAATAAACCCATATGCAATTCACTATTTGTGCAAGATACATGTATCTATTTATCTATATATTATATTTCCACTTCCAAAAAATCTCTTCTATCACTTAACCCATCAGAAGATTCATTCCCCGTTACCTCGGCCGCGACCACGCT
>EnsVib0551
CGAGCGGCCGCCCGGGCAGGTACCTCACTTGAAATCATTATCACACTTTTTTCATGAGGAGAATACAAAGAAAAGACAGCTTAATTCAGGACTTCTCAAGCACTAAAAACTCCTGTTGCACCAGGAGTTCTCCACGACCTCAAAATACTTGTATTATCATCATATCATTTCACAAAGCGATTAAAAACCCTGATCAAGGAGATAATCACCAAGCCTTTCAACAATCATGTTGCACTGGCCTGGAGTCATAGGCTCATCATACACACCAATGATCAAACCCATGGTGGTCTTTTTAATAGTAACACCTCCAGGTCCCTTTTTCCCTCGAATAACAGCTCCTGCCTCCCCTTGAATAACCATGTATTTTGTGCCTCCGAGGTACCTCGGCCGCGACCACGCT
>EnsVib0552
AGCGTGGTCGCGGCCGAGGTACACCAGAGTCGGTGCCCCAATTTTCGTCATGATACTTATATTTTATGGGGTAGGGTTTGTTTACATGACCATTGTTTGGCAGCTTGCTAGCGTCGTATCGGTGCTCGAAGACTCGTACGGGTTCAAAGCCATGGCGAAGAGCAAAGAATTGATAAAAGGGAATACGTGGGTGGCCATAATTATATTTTTTAAGCTCAATTTCTTTCTCCTAGTGATACAAGTTTTGTTTGCAAACTTTGTTGTGAATGGGCAATCAATGGGGTTGGGGGGTAGGTTAGGGTTTGGATTATTGTGTTTGTTGCTACTTTTCAAGTTGATTCTATTCGGATTGGTCGTGCAAACTATTATCTACTTCGTCTGTAAATCGTACCTGCCCGGGCGGCCGCTCG
>EnsVib0553
TCGAGCGGCCGCCCGGGCAGGTACTCCATGAATGGAATTGAGGGTGCAGCGTATTCTACGGTGCACGTGACCCCAGAGGGTGGGTTCAGCTATGCTAGCTACGAGGCCATGGGGTTCGACCATGGGTCCATTGGGTTCGAGTCCTTGGTCAAGAGGGTGCTGACGTGCTTCAACCCTGCCGAGTTCAGCGTGGCCATCACGTGCTCTGGAGGTGGGGCCCGGGAGTGGGGTGCTGGTGACGTGGACAGCTACACGTGCGTGAGTGGGCTGAGACAGGACGTGCCAGGTGGAGGGTGCGTAGTGTACCGGTGTTTTGCTGCTAATGGGAGGGGGTGCGTAGTGAGCACACCCCAAAAGTATGTTCTGAATTGCTGGAAGGAGATGGTGGAGGAGGAAGCTGAGGTGGGCGGTGCCGGCGGTGTGGTGATGTGCCCTTTTGTGTCGCCAGTCTAGTGTTGTTGAATGTGGGTCTCGATCTAATTTTTTAC
>EnsVib0554
CCGCCCGGGCAGGTACCTTTCGCCTTCAGCCGGCTTCAAGAACTCAACTAATGCTGAGAGACTTCTTGGCTCTCTCTTCCTTCTCGGCAATCTCTTTCCGCTTACCCTTGTCCGAACCCTAAAAACAAAATCAAATGGAATATAATAAATATATACTCAATGAGCTCCATAATAATTTTCATAGAGAATTCATATCCAAGATAAATAAATTTATCAATGAGTATGTAGAAATTCAAAAGGAGTGTCAGCAGATTTCACCAATTTAATGAAGATGTCATCATTGCTCTTTTTGCTTGAGAGCTGCTGCATGGATGCGAGCTCTTTGTCAATGGCTACTTTCCTTTCCTCGGTTTTAAGTGCCTCCAGAGCCTTCCTCTTCTCTTCTAGAACCTTCTGATATTCTTCAAGTGTCATCTCCTTGTCCTCAGGCTCCTTTTCTTCAGGTTTATTTGCAGGATTCTCCTTGTCATCTGTTGC
>EnsVib0555
AGCGTGGTCGCGGCCGAGGTGGTGAACAAATCAGAGACGTTGAACGACCACGGAGACTTGGACGGCCCATCAGAAGAAGGGGCGTTAGCGTTAGTGAGTTCGTCGCCTGGGTTGTCGAAGCTCCGGAAAGAGGCGTCGCCGAGTCAGGACGAGTTGAACCGCCGAGTGGAAGCGTTCATAAATAAATTCAACGAGGAAATGAGATTGCAGAAGCAAGAATCGTTGAATAGGTATACGGAGATGATTAACCGTGGGGCCCACTGATTGAATTGGGTCCATAGATCTAGGGTCTCATGGGACACAGAACATTCCTGATATTCTTGATA
>EnsVib0556
GAAAAAAAGGCTTCAATCGCAGAAGAAACCCTTTATCCCTTAAAACGCACACACACACACATATATATATATTCATGATCGAGAGAACCATCTCTGGTTGCTGCGTCTCATTTGCAGGTGCATGGGTTGCAAGCGCAGTCGGCTCCGCACTTGCATCCATTCTCAGCTGCCACGCCCATCTCAGATCCCTCAAAGTATCTGCCAAATTATAAATTTAATTTTAAAACTACTCATCTACCTCGGCCGCGACCACGCT
>EnsVib0557
TCGAGCGGCCGCCCGGGCAGGTACCCTTCTGCCCGCATCACAGGTTGTCGAAGAACAGGCTGCAGCGATTGGTTAAGCTTAAGCTTAAGCCCTACAATGCACACTGGAAGGTTCCTTCTCCAACATGAAACACAACTTCTTCTTGTATGTAAAAAATCCATATTGGTTGATGATCAGCTGCTCTAATAATTGTTGCTAATAGCAGTTCTCAGGTGTTTGTAATCATCATACCTCATGTTCTCTCTCTCT
>EnsVib0558
AGCGTGGTCGCGGCCGAGGTTTTTTTTCAAAATAACCCTCCCAAAAATTATATACATAGTAAGAGAGAACAATGTTTGACAAAGGTTTAACAATATAAGGTAAAAACTATTGACTAGAAAACAGGAATATCCATGACTCTATCATATGCTTTCTCCAAATCTGTAAAAACGAAACTGTAAGACAAGACACGGATGCAGAAGAACCTATAGACAAGTTGATGCCTTCGAAGTGCACTTGTTTGTCCCTAATTTGATCACAATTACTGTTACGTCGTCATGGTATTTTCTTCTCCTACCAGCTGGGATACTCATTAACTCTTCCATACTGAAACCTGCCCGGGCGGCCGCTCG
>EnsVib0559
CCGCCCGGGCAGGTGCACCATATGAAGTTAGCATTTGAAGAAAATTTAAAACTCAGATCTTTATTCAGGTCATCTTGTTACAACAACTGAAACATACTATACAAAAATCATCTATTTCCTCCTCCCAACAAATCTGGCTGGACTGAACCGAGTGAGATCAACAATACTAGCACGACCATCCACCACAAGCTCAGCAACAGCAGCCCCAGTCGCTGGACCGTTGAGAATGCCCCAACAGCTATGCCCAGTCGCTACATAACATCCCTTCACACCTGGAACTTCACCAATGACTGGCACACTGTCGTCAGTGCACGGCAAAAAAC
>EnsVib0560
TCGAGCGGCCGCCCGGGCAGGTGGTCATTTGCTCAATCGGCTCAGGCCTCTCCTTCGGAAACGAGCCCACAACCGTCATGGTCACCCTCTGCTTCTTCCGGTTCTGGCTCGGCTTTGGCATTGGAGGCGACTACCCGCTCTCCGCAACAATCATGTCGGAATACGCAAACAAAAAGACGCGCGGTGCATTCATTGCCGCGGTCTTTGCCATGCAAGGCTTCGGGATTTTAGCCGGTGGGATGGTGGCAATTATCGTTTCTGCGGCGTTTAAGGCCCAATTCCCCGCGCCGGCGTATTCAGTCGACCCTAGTGGCTCCACCGTCTCACAAGCTGATTATGTGTGGCGAATAATTGTAATGTTTGGGGCAATTCCCGCCGCCTTGACCTACTACTGGCGCATGAAAATGCCTGAAACTGCTAGGTACACTGCCTTGGTTGCCAAAAACGCCAAACAGGCCGCTGCTGACATGTCAAGAGTATTGCAGGTTGATATAGAAGCAGAACAGGAAAAAGTTGATACTCCAGATCAAAAAAACAGCTTCGGGTTATTTTCCAGACAGTTTCTTCACCGCCATGGACTTCACTTACTTGGCACAACCAGTACATGGTTCTTACTAGACATAGCCTTCTACAGTCAAAATCTATTCCAGAAAGACATTTTCAGTGCAATTGGGTGGATCCCACCGGCAAGCACCATGAACGCAATCCAAGAGGTTTACAAAATTGCAAGAGCTCAGACTTTGATTGCCCTCTGCAGTACCTCGGCCGCGACCACGCT
>EnsVib0561
AGCGTGGTCGCGGCCGAGGTGCTAGTATCAGTGCTTGCATTAGCCTTAGCCTGTGACGATGAATCGATGCTTTTAGATCGCTGGAGGCTCGGCTGCGCGCGGTGAAGCCTGCATCTAAAGGAACCTGCCCGGGCGGCCGCTCG
>EnsVib0562
GACTTTCAACTCCCTCCAAAGATTTTCTATGGGGTTGAGATCTGGAGACTGGCTAGGCCACTCCAGGACCTTGAAATGCTTCTTACGAAGCCACTCCTTCGTTGCCCGGGCGTTTGGGATGTGTTTGGGATCATTGTCATGCTGAAAGACCCAGCCACGTTTCATCTTCAATGCCCTTGCTGAAGGAAGGAGGTTTTCATTCAAAATCTCACGATACATGTCCCCA
>EnsVib0563
ATTCTGTCATCTGGTTATCTCGACGTTTGAAGACATGAAGAAACGAGCTTGGATGGAAAGTAGGTGACTGCATTTTCTCTGCGTCTGTGTTGGAAATTATTAGGGTGCCTACCTTTTTGTCACAGATTGTTGATTTTACAACTGCCTTTCTGGTGTATTACCGTCATTCATTGTCAATTCGAATTATCAAAGTACCTGCCCGGGCGGC
>EnsVib0564
GAATATAAAATTTGAAGCATAAAATAGGATATAAATAAGGGAGGGAGGGAGGGAGGGGTGGGGGGATTACAAAGAAGACACTCATTCTTCCATCTTATTGCTTTCGGCTGGTTGTGCATGGATACGGCTTCTCGGTTCTTCAAAAGCCTTCATACTCTCCGCATCAAAGCCTCCTGCGAACTGATGAACACGGAAAGCAAAACGCACGCCTTGCAGAACCAAAAATTCTCTGTTCGGTTCCTTTTCAGGTCCATCTAATGCATCAAGTTCCGATGCAACACGCTTCATGTATTTTCGTGCCAATTGCACAGATGAGAGC
>EnsVib0565
ATTCTGCCCTCGAGCCCACCGTCCATTTCTGTGTACACAACAGGAAGCTCTCTCTCACCTGCTCTTCTCCCACCGGAGAACCTTCCGACGGCGAATCCACCGCCTGGTAGTCTCCATATGGTCAGTCCGACGGCCTCCTCTTCGGTCGTTGCTCGAGATTCCGGGAGAGTCGTCGGATCGGTCGGCAATTCGTGGCGGCATACGGGGCAAGAATTGCGGAGAGAGAGCCATGGCAGGATGCAATCGGGATGGTAGATGTGCTTACACGGCATCTCGCGAGCTTCGGAGCCGATATCGAAGGCTTCTTTACACACCGCACAGTGCGATTCGGTGCTGACGTGTCCATCCACGATCTCGATTGTCGGCATCGATTCGACGGCGGATTTCGAGGCCGGAGGCTGATCGGAGCCGCCTAAACCGTTGATTTCGACTTGCATCAGCTGATTTAGCAGTCGGTCAAACCCCG
>EnsVib0566
CTCACAACTGAACAAATTTTTGGTCATTGTTATAAATACAACCAATGACAAATGAGAAATTTGTGCTAGTATGGCTACATATAAATGTATTTATTGTAAGTAACAATATACATGATTCATATTCCCTCTGTTGCTGATATGCTATATTTCATACTATTCACTAAATCAATCTCTATGATACAGATATGGACTTTCCAGGGGTGACAAAGAAAAAGCAATGCGCGGGATCTCTTCAAACAGTGCAATTTTTATTCTTCAAGGAGAAAGAAGATGCAAACTTAGAAGCTTGTATGATACACCCGAGTCAATCGGGTTCTTCCGAGATTTTTCTATCACCATTCTCTTACGAAGGCTTGGAAAG
>EnsVib0567
CGAGCGGCCCGCCCGGGCAGGTGTTCTTAGTGTTTGATGCCTCAAAACATATCTGCTTATCGGAGGTTGCATGCGTGGAAAGATTTTGTACATATCAGAGTGAACGTGGAAAGAGACGTGGAAGCATCTGGCTTGTTCTTATGGGGGAGTCGAGAGTTTCTGG
>EnsVib0568
TCGAGCGGCCGCCCGGGCAGGTACATTGGATTTGGTAACTTGAAAGTCCGCTTGCCTGGTGTGGACCCAACTAAATCACTCCACTGATCTCCCATATTTCCAACAATTGTGTATCCTTCCTTTTCAAGATCTTCCCTTTTTTAGATTTGAATGTCTTACCACCTTCTTCTGGTGACCTTAGTATTAGCTTCTCCCATTTTTGGTAACCCACAGCCTTTAAATTGTTTTCCCTTTTTGTTGGAACTTAGATGGTAATGCTGTCAGAAAGACAACCTTAATTTCTAAACGTATTAATTCATTGTATAGTGCAAGAACCGCGGGAAGTGCTGTTGCAGTTTCGTTATTAATCCACTCAAAGAACTTCTCCTTGTGGCTGCTACGTTCCGTTGCCCCATATTGAACGACACCTCGGCCGCGACCACGCT
>EnsVib0569
AACGACGACGAACCTAACGTAAAGTAAACTAACTAAACTAACGAAGTTTAGTTTAAGTTAAAAAGTTTAAAAAACGTAAAAACGAACGACGACGTCGTCGACTAGTCGAACCCGGAAAACCGGTTAAGTTAAGTTTAAGTTTAGGACGGACCCGAAACCTAAACTAACTAACTAACTAACTAACTAACTAACTT
>EnsVib0570
TTTGAAGTTTTAGTTTGGGGCTGATGGGTCCTCACTTGGCCATCATGACCTTGACGAACTCCTCATAGTTGATCTGGCCATCACCGTCCACGTCAGCCTCTCGAATCATCTCGTCAACTTCCTCATCGGTCAGCTTCTCACCGAGATTTGTCATGACATGGCGGAGCTCAGCTGCAGAAATGAAGCCATTCTGGTCCTTGTCGAAAACCC
>EnsVib0571
TACGGACGGAAAACTACGAACCCCTAAAACGAAATTTCGAAATTCGTAACGTTAACGGTTTTTCGGGTTAAGTTTTACGGGGAAAACCCCGTACCCCTACGTTCGACTACCGTTTCCGTACCGAAAACCGAACCAAGGAAAGGGAAACCGGAACTTCCCTAAACTAAAGTACCGGAAGTTGGGACGAAACCTACCCGGAAGTAAAGTACGGGTACCCCCGAAGGGGTCGGACCGGGGACCCGTAGGGTTACCGGTTCGTCCCGGGGCCGGAAAAGGTAGGTCGTTAGTCGGGTTAGGGGTTACCCGGTCGGTCCCCGGG
>EnsVib0572
TCGAGCGGCCGCCCGGGCAGGTTTCTGATTCACCCTCCTCCCACAACAACAATGGCAGCAACAACCATAGCAACAATGGCCATGCTCAAGACCACCAACTCCCCCAAACCTTCCAAGCCACTTACCACAAAGCTACCCATCTCTCTCCTCTCCATCCAAAACCTCCCCAAAGGCCTCGCCGCCTCAAACACACCGGAAAACTCAACTTCCCTAGCCGGAACCGCCATCGCCGGCGCCATCTTCTCAACACTAAGCTCATGCGACCCCGCCTTCGCCGCCCAACAAATCGCCGACATAGCCGAGGGCGACAACCGTGGCCTAGCGCTGTTGCTGCCATTAATTCCGGCTTTAGCTTGGGTGCTCTACAACATCCTGCAACCAGCTCTGAACCAAATTAACCGAATGAAGAGCAGCAATGGGGTCATTGTTGGGCTTGGGCTTGGTGGGTTGGCTGCATCGGGGTTCGTGTCACCGGACAATGCATCGGCGACGACTGAAAATATTGCCATGATAGCTGCTGCTGCCTCGAGTGACAACAGGGGACAGCTTCTGCTGTTTGTGATTACTCCTGCTATTGCTTGGGTGCTATACAATATTCTACAGCCAGCTTTTAACCAGATCAACAGGATGAAGTCTTAGTAGGATATTAATTTTATGAAATAATTGTATATCAAAGCCCAAGGCGCTTATGAACTATATATAAGGTTTAGTATTTACTTCCTTGATTATATATGTTTATATAATAAGGTTTGTTCAATTTTATTGGAGCTTTGGTACCTCGGCCGCGACCACGCT
>EnsVib0573
AGCGTGGTCGCGGCCGAGGTAATCGGCACCTTTGTCCTTGTTTACACTGTCTTCTCTGCAACGGATCCCAAAAGAAATGCACGAGATTCCCATGTTCCGGTCTTGGCACCACTTCCCATTGGATTCGCCGTCTTCATGGTTCACTTGGCCACAATCCCAATCACCGGCACTGGCATCAACCCGGCTCGTAGTTTTGGAGCTGCAGTCATCTATGGCAAAGAGAAAGCTTGGGATGATCAATGGATCTTTTGGGTTGGACCGTTCATCGGCGCGGCCATAGCAGCATTCTACCACCAGTATATATTGAGAGCATCAGCAGCTAAAGCTCTTGGATCTTTCAGGAGCAATGCTTAATATGCTTTAGTTCAATTTCCGTAAGGTCAAAGGAAATTTGAGTCCTTGGAAAGGTTGTAAATAT
>EnsVib0574
TCGAGCGGCCGCCCGGGCAGGTACTTTTATTTGTTGTGCTTGGTGCAATCTTTGTATTAAAATTGCAGAAACCACAATTGAAGACCATATATGACTTAGAGAAGGGGCACTATATTGTCACCCGTGTGCCCAGGTGATTTTTTGTCTTTATTT
>EnsVib0575
TCGAGCGGCCGCCCGGGCAGGTACAGATTTGAGCTATTCTTGCTCGGGTGGGTCAGGGCTAGAGAATGGGCCCAATTTCTCTGTGCTTTCGAGTATGGTAGCGAACCCGACTGGAGAAATGGCCATATCGTCGGAGCAGAAGGTTTACGATGTGGTTCTAAAGCAAGCAGCATTGGTTAAGAGGCAAATTAGATCTACCGACGATATTGAGGTCAAACCGGAAATTGTTCTTCCGGGGACTTTGAGCTTGTTGAGTGAAGCGTATGACCGGTGTGGTGAAGTTTGTGCAGAGTATGCCAAGACATTTTACTTGGGAACGCTGCTAATGACGCCCGAGAAGCGAAGAGCAATCTGGGCAATATATGTGTGGTGTAGGAGAACAGATGAACTTGTTGATAGACCTAATGCTTCACATATAACTCCTAAAGCTTTGGATAGGTGGGAGTCGAGGCTGGAAGATCTTTTTAAGGGTCGTCCATTTGATATGCTCGATGCTGCTTTATCAGATACAGTTACCAAGTTTCCTGTTGACATTCAGCCATTCAAAGATATGATTGAAGGAATGAGGATGGACCTTAAGAAATCAAGATACAAAACCTTCGATGAACTTTATCTTTACTGTTATTGTGTAGCTGGTACGGTTGGATTGATGAGTGTTCCAGTTATGGGCATTGCACCTTCATCACAGGCAACGACAGAGAGCGTCTACAATGCTGCTTTGGCATTAGGGATTGCTAATCAATTGACC
>EnsVib0576
AAGCCTGCCGGTGCCTCTTTCGTGGGTGTTTCGGCTAACTCAGACGACGCCTTGACGGCGGTGCGCGGTGGCAGTGTGGTGGATTTGAGTGGCTTGGGGATGGTGAAGGAGGAGATGGATGATTGTTTCCATGGTGATTTTGGGTTGGAGAGAGTTGGGGTGAAGTGGGAAGCTTGGGTTGCCATGGCCATGTTGGGGAGTGTTTGACCTGCACGGGCGGCCGCTCG
>EnsVib0577
CGGCCGCCCGGGCAGGTACTGCAAGGATGCTTTGAGCATGGACAAGATTAGGGTTTCCCAAGTAGTCGAGGCCACCTTCCGAGAAGATTTGTGCTCCGGCTTTGAACCAAACTGGTTCTTTGAAGTCCACTTTCACCCATTTCTCGAGCACTTCTGGGGTGATGCATCCCAGTGCTCCGAGCATTGCCCATCGCCCATGTATAACCTCGAGAGCTCTGTTCTTGGCAAAGGCCTCAGGATCAGCAGATAAACCAGCAGTATCCCAGCCGTAATCGCCGGGAAATTCTCCAGTCAAGTATGATGGGGTCTGAGCTGAAAAGGGTCCCAAATACTTGACGCGGTCCGGTCCATACCATAATTCATTCCCCATGGTGAACTTGGCGCTGCCCATAGAGACAGCATCTCTCAGAGGATTAGCATTGGGTCCCCTGGTTTGACCCAAAAATGGGGTTGCTCTAGCAACAGTGCTAGAGCTAGCACCTCGGCCGCGACCACGCT
>EnsVib0578
AGAAGAGAGACGGAGAGAATCCAGAAGAGAGAGAGAGAGAAAGAGTCCAGGCAAAGGCCGCACGGAAAACATAGAAAAATGTATCCCGTTCCATTTCAATTCGAGGTACGCATCCCTCTCCATAAGCAGGGGCTGTCTCTTTAAATCAGAGGAACTG
>EnsVib0579
TCGAGCGGCCGCCCGGGCAGGTACATGGATGGAGCCAGACTTGAGGCCTAAGATCCTAAATACTTGTCAACCCTAATGTTTTTCCTCTAGACAGAAACTTCATGCAAATAGGAGGTTTCACCCCAGCCAGAGCAAGTATAGAACTAGGCAAAGTCCATATACCCTCCCCACAAATCAAACCAGAAGCCACCGCAGGCCCAAAAGCTTCTGCCTCAGCCTTATTCAACCTCGTCCAGATATAGAGTATCAGGCTTCCAATACACATATCAATGGCGAAATATGAACCCAAGTAAAATGGTATCGCCATTGCCATTGGAAGCGGGATAAACCATGCCCGTTTCTTGCCCAATCCATCCCTAACCAAGTTGATGAAAATGGCCGCTCCAAAGAATGCGTAACAGAGCACGAGGCATTCCTTTGGCAGGCTCGAGAAGCCGCTGACCCCGAGTTTAGCCATGTTATAGTACCTCGGCCGCGACCACGCT
>EnsVib0580
CGAGCGGCCGCCCGGGCAGGTACAAAGATATAACTGAGGCCGGTAAAATGCTACCACTTACTGCAGGGTGCAGTGTGATTACGGCAAACAGGAACACAAAAATCAGGGTCATCACAATAAAGAGTGTATTGAGCCCGCAATCATGTCCAGATGGGGTAAACAAATAGAAGAGAAGTCCATTGAATGAAAATGTGGCCACATAGCAAACAAGTGAAACAACAAACAAAGCAATGTCACTCTTCGAGAAATCATTCTCTATCGGTCCACTCGGACTCCTAACCAGCAATGGCTGACATACAGCATACCAAACTAGATCTGGTTATTATGTTCTATCCACACATATAGCTAGCATTATTAATGTCTG
>EnsVib0581
CGCAATTATACCGTAATTCTTTCATTACACTTGAATACAAATCCGAGAAAAGTCACAATACAACATCGGATCATTATAAACATATTTTCTTTTTCTTTTATTTTACCTCCTAATT
>EnsVib0582
CTAATACGACTCACTATAGGGCTCGAGCGGCCGCCCGGGCAGGTCCGGGCAGGTCTTAAAAAGGTTCCTTGGGATGGATATTTGAAATACTCTCGGCCTAGCCCCAAACATAGAGAGCGGAAGCAACAAAGCTTTGCAGATTCAGTGCTACGCCGCCTGGAAGAAAAATAGAACATAGATCTCTGCACTTTTATTTTGTAATGCTTATGTTTCAAGTAGTCTTTGTAGCTCTCCAAATACAAAATCACCGATGTGAACCTGCTTTCCTATTTAATCGAGTACCTCGGCCGCGACCACGCT
>EnsVib0583
AGCGTGGTCGCGGCCGAGGTGAAAATATTCACCTATGCCTCTGGACTAATGACTGCCTGAAAATATCTCACATATGTTTCCCATTTTATCTTATCTTTGTGGGAGCTTTAAAGTTTAGGTATCTTAGCTTGTAGGGTAAAGAGCTCTGATTCTGGCAGAGTCCTGAGATGATGGGTTTGTTCCAAGTTGTGGTTTAGACTTGGGGAAGTCCCTTTGTACATACAGTGATGTGAGAGAAGGTAAAAAATGTTGATATAAATGAAGAGGAGACATAATAGGTGGGAGGAGTAGGATTTAGAGCCAACTCTGAGAATTTTGCCTCTCAAAAATCTGTCAGCGAGACTGAATAATGTATCTCTTAGGGCTTTTGCAAGTATTTTTGTGTACCTGCCCGGGCGGCC
>EnsVib0584
TCGAGCGGCCGCCCGGGCAGGTGTTGCTGGTGCTAGTGCTTATGCACGTCTCTACGATTATGCACGTATTCGCAAGGTTTGTGACAAGCAGAAAGCTATTCTGTTGGCAGATATGGCACACATCAGTGGGTTGGTTGCTGCTGACGTCATCCCATCACCATTTGAGTATGCAGATGTGGTGACCACCACAACCCACAAGTCACTTCGTGGGCCACGTGGTGCCATGATTTTCTTCAGGAAGGGGGTGAAAGAGATTAACAAACAAGGGAAAGAGGTGTTGTATGAGTATGAAGACAAAATTAACCAGGCTGTCTTTCCTGGACTTCAAGGTGGCCCCCA
>EnsVib0585
TCGAGCGGCCGCCCGGGCAGGTACCAAGCCGATGCCTTTGCATAAATATCATCAGCTACACCATCTGACTCCCCCCATTTCTTGTTGAACCAGGTCCTAGCTTCCTTCCTCAAAGACTTCACAGCCAAACCAATTGCTTCTACATCCTTTCTCCTGTCAAAAGATTTTGACATCTTCATGATACTCCCACCAAGTATTTCAGCCTCGGTTTTGATGCCATAGTAATCAAGGAGGTTCCCCAACTTGTCGTCATATTCACCTTTGAAATCAAAAGCATCGTCAATGTAATCCTCAAAACCATCTACTTCCATGTCACGATCATACGACCTCCTCGCCACTTCCCTTGTGAAGGATTGGATAGAGCTTTCGTGTGGTGCGATGTCTTTCACTTCTCGGAAAAGCTTTCCGATCACACGTTGTGATTCATAGGTGGTCTTGTCAGGCTTTTCCATGAAATCGGGAAATACTTTGACACGTAGGTTAGATGGTACCTCGGCCGCGACCACGCTATACTAGGTG
>EnsVib0586
CTAATACGACTCACTATAGGGCTCGAGCGGCCGCCCGGGCAGGTACTGCTATCGATGCATTAGACAGCCTCCTTCGAACTGTTCCTTCTGAAGTGCTGGACAAGGGGAAGGCTATAGCTGATGCATACATGACCACGGAAGAAGATGTCGGACCTGAAAACGTGGACCCAGAGCTGAAGCAATTGGAATCAATATTATGACAGTCCCAAAATATATTATTTTCTTGCTTGATCTATTGAAGTAAAACTACTCAAACTGGGATGCTCTTTTTTTCCCCTCTTCTATCTTGCTATGGAATGTAATATATATAGTCCCCTGCATCTGATTTTGTATTTTGTTATAAGGTTCAAAGAAATGTAATATGGGCATTGGGCAGCATGCATATATAATATA
>EnsVib0587
CTAATACGACTCACTATAGGGCGGCGGGATCGCTGCGCAGACGCTTATCGGAACCGGTCGTCGGAAATGTGCAATTGCTCGTGTCGTTCTTCAGGAAGGAACCGGCAAAGTCATCATCAATTATCGTGACGCCAAGGAATATCTTCAAGGGAATCCATTATGGCTTCAGTATGTCAAAGTCCCCTTGGTGACCTTGGGATACGAAAGTAGTTATGATGTATTCGTCAAGGCACATGGTGGTGGTCTTTCTGGGCAGGCTCAAGCGATCTCCCTTGGTATTGCTCGTGCGTTGCTAAAGGTGAGTGAGGACCATAGAAGACCTCTGAGGAAGGAAGGTCTTCTCACCAGGGACTCAAGAGTAGTTGAGAGAAAGAAAGTTGGTCTCAAGAAAGCTCGAAAAGCCCCACAATTCTCTAAGCGTTGAGGTTTGATTTGTAAAGGCAAAGTTCAACCGGAATCAAAAGGCAAGATTCAAATGGCAAACAGATATATTGATGCTGGAACAATTGAAGAAAATGGCTTGTTAAGTTTTATCCCTCCGATTTTCAATGTACCTCGGCCGCGACCACGCT
>EnsVib0588
AGCGTGGTCGCGGCCGAGGTACTCTCAGGGGTGGCAGTAGGGGCTGGTATGCAAGGCACTGTTGCAATTGTCAATCTATGTTGCTTTTATTTGATTGGGATTCCACTGGGAGCTGTGCTTGGATTTGTGGCTCATCTAAAAGTAAAGGGTATATGGATTGGAATGTTATGTGGGGTGGTAACTCAGACGATTACACTTGTCTTCTTGACATGGAAAACAAATTGGGAGGATCAGGTGATCAAAGCAAAAGATCGTCTAAATCGTTTTTATTTGAAATCCTCCGAGGAGTCCAATAATAGTTCTAATCCTGTCTGACATTGAAGAACTAAAGATTTTGAAGATCAATCATTATATAAATAGATGTGGGGGCACAATTTAGTTTTTTT
>EnsVib0589
AGCGTGGTCGCGGCCGAGGTACCCGTTAACATGCTCCTTTTGCCATCTCCACGCAACCTGAAGACTTCCTTGAAGATCAGTATATTGGGCCGTCCAATTCAGCTCGCGCAAAATCTTGGTGGGGTCGCTGAACACTTCGGCATAGTCACCGGGCCTACGGGGGAGGAAGTCGACTTTGATTGGAACCCCAGTTGCCTTCTTACAAGCCTCCACAAACTCTTTCACTGATCTACCTCTTCCTGTTCCAACATTGTAAATTCCAACCTGCCCGGGCGGCCGCTCGAGCCCTATAGTGAGTCGTATTAG
>EnsVib0590
AGCGTGGTCGCGGCCGAGGTACTTCCCGAGCTGAGCCATGGAGTTGGCCTTTGCACGCGACAAAAGAGACTTCTGTCCAGCTTCTACATTCTCGGGATGTCCTTGCCATGTCTTGAGCACAGAGTTCTGTAGTGCTCTTGCATAAGAGAATGAAACGTGCCACGGGTTGGGGCTCTGATTCATAGCATTTAGGTTCAGTGTAGCTTCCATTTCAGACTGTCCTCCCGACAAGAACATGATTCCGGGAACACCTGCCCGGGCGGCCGCTCGA
>EnsVib0591
AGCGTGGTCGCGGCCGAGGTACATGACATTTGTGTCAAACCCCCGACGATTCGATAATTACTTATCCCGACAAGGAATTAGGGTTCAGCAGAAGATCCCGTTGTTTCGGTTGTCTTCTCTTCAAGCAACGGTGTTGTGCTTGACCTATCATATAGGGTGACTGGAACTGTTTTCCTCTTCTCCCAAGTATCAATGCTCCAAATACAAAGCTGAGCATCAGCACCTGATGAAACCAATATGTTAAGATTGGTGGAAAAAGCTAAACCAGTTATGCGCTTTTGATGACCTCTCAGTTTAGATTTTACCTCGTCTACTCTAACATTGTATATGTGGATAGTTGAATCCTCCATTCCAATGGCTATGATGTTATTATCTTGAGGATGAAACGCTAGGAAGGTTGAAGATGGGGGA
>EnsVib0592
AGCGTGGTCGCGGCCGAGGTAGATGTAGGCAAACCTTACCCCCAAACTTGGAGAGGCTGCTTACAAGACTCGAACCTGCGACACAACGCTTTGGCATGATCCACACTCGATATCCCAATAATTGCTGAGACATCACATTGTATCCTTCTCTCCTGATGAGAAGATAAAGAATCCAATATTGAAATTTTACTGCAACATCTAGTGCTTCACTCTGTGTATTTATAGCCTAACCACTTCCTCTGCAGTTTTACAACTATTAAATCGCTCGAAATGAATATTTAGATCCCTGCAGTAGTTTCTGGAGTTTCTGTTTGGTGCCGTTGAGAGCCTACCCGGGATGGCGTGGCAGATTGAGGCCGTTGGCCTTGGGAAATGTGCTGCTGATCTGAGACGGTACCTGCCCGGGCGGCCGCTCGA
>EnsVib0593
TCGAGCGGCCGCCCGGGCAGGTGCTTTGCAAATGGCGACAGTTCCAGGGCAGCTGATATGGGAGATCGTGAAGAAGAACAACTCATTTCTCGTGAAGGAGTTCGGTAACGGAACTGCGAGTGTGGTGTTCAGTAAAGAGAGCAACAATCTCTACAATCTCAACTCCTACAAGCACTCTGGGTTAGCGAACAAGAAAACTGTAACCATTCAGCCGGGAGGTAAAGATCATTCAGTGTTGCTCGCAACAACAAGGACCAAGAAACAGAACAAGCCTGCAAGTTTGCTTCACAAGAATGTCATGAAGAAGGAGTTCAACAGGATGGCGAAGGCTGTTGTAAACCAGGTGGCAGACAACTATTACAGGCCAGATCTGAAGAAGGCAGCCCTCGCAAGGTTGAGTGCCGTGAACAGGAGCCTTAAGGTTGCCAAGTCCGGTGTTAAGAAGAGGAACAGACAGCCTCCAAAGCACTGCGGTAGGAAGTGAAGTAAGGAATGAGTTCTTGTGCACTGTCTTCTTTTCCATCATCTTCTTTCCTTTTATGCATCATCAACTCCGTAAGCTTTCCCTTTTTCTGGTTTAAACTCTTCTTCATTTCCGAATGCTGATAGATCTAGTGTTTGGACCAAGGATACATAACATACTGTATGTTACCTAGTTTATTTGTTTTGTGGAATCATGTCATAGTTTTGGGTGCTTGAATTTAATCTCACT
>EnsVib0594
TCGAGCGGCCGCCCGGGCAGGTCTCCGGGAAGGACCCCACCAAGGTCGACAGAAGTGGGGCCTATGTTGTTAGGCAGGCCGCCAAGAGTATTGTTGCGAGTGGGCTTGCTCGCAGGTGCATTGTGCAGGTGTCTTATGCCATCGGTGTGCCCGAGCCATTGTCGGTGTTTGTTGACACATATGCCACCGGCAAGATTCCGGACAAGGAAATTCTTAAGATTGTGAAGGAGAGCTTTGATTTCAGGCCTGGAATGATTGCTATCAACCTGGATCTAAAGAGGGGTGGCAAGGGCAGGTTCTTGAAGACGGCTGCATATGGGCATTTCGGAAGGGACGACCCCGATTTCACATGGGAGGTTGTGAAGCCCCTCAAGTGGGATAAGCCCCAAGATTAAGTTTCTGCAATGCTTGCTTGTAGGTGATCAATAATCTACTTGTTTGTTGCTTTG
>EnsVib0595
TCGAGCGGCCGCCCGGGCAGGTACCGAGTCCTAACACCATTATCAAGACACAGCTATTCTAATTCCCAACACCGCCAAGTTTTTCCTACAGGCCAACAACGGCAATTGAATTTACAAACTGAAAAGATTAGAAAACAACTAGACTCTCTCCTAAGACAGCGAGACATTAAGCCTTTTTGGGGGATTTGGTGGCCTTGGAGGGGGACTTGGGTTCTTTGCCTGCCTTTTCAGACTTCTTTGGCAGCAGAACTGGGTTGATGTTAGGAAGAACGCCTCCATGAGCAATTGTGACACCAGCAAGAAGCTTTCCAAGCTCCTCATCATTTCTCACAGCCAATAAAACATGCCTAGGGATAATCCTGTTCTTCTTGTTGTCTCTTGCAGCATTTCCAGCCAACTCCAATACCTCGGCCGCGACCACGCT
>EnsVib0596
AGCGTGGTCGCGGCCGAGGTACATAGAAAAACACACCATCTAAACCCTAATTATTTTTGGAAAGGGAGTTGAGGATAATTCTAGGCTGCTTCATAATTTTTCATTTACTAATGCTATTGTCAGATTCGTATGAACTATTGTGAAGATGGTGTATAATGGGTGAGAGCGTATTGTACAATTCCTCACAACGTCACCAAATTTTGACAAAAGTAGAAATAAATTTGACAATAGCATTAGCCATTAGCCTTCCTAATTTAGCAAACACTATTAAAACCTCTCAGGTACCCCATAGTTGGATAAGGCGATAACGGCGACAACGGAGGTACCTGCCCGGGCGGCCGCTCG
>EnsVib0597
AGCGTGGTCGCGGCCGAGGTACTGCACTTTTTTCCAAAAAGTCAGAGGACCATCTCCAGCTTATGCATGGTTGAAATGTGAGAGGGAAGAGGATGAAGATTGTACTGAAGTCCTCAGAGCAGCAAATATCATTGGCCGTGGCGGTAGTGTGTTTGGTGCCAGCAACCGAAATGTACGTCTCAGCCTCCTCAAGAGTCAAGATGACATTGACTTGTTGCTGCACTGGCTAAGCAAAAAAGTCTCCGAGGATGAAGAAGATGGTGCTAAAACTATGTGAAGATTTGAATCAATCATCGGTTGATTACCCAGCAAAGAAAATTAGTAATAATAATAACAATCATCAGTTGATTTATTTATCAACTGTGCATGTAGCCAATAATGTTCATATGTAATGCAATTTATCAATATAATCCCAAGAATGGGTCATGTCTGTTGACCAATTCTAAGGATGGATGAAATGTTTCAGGATTAAAAC
>EnsVib0598
AGCGTGGTCGCGGCCGAGGTACCCACCAGCTGGGTATCCTCCCCAAGGTGGACACGCACCATCTGGTTATCCTGGTGCCCCGGGCCACTCAGGGCATGGAGGTGGAATAGGAGGGATGCTTGCTGGTGGTGCCGCAGCTGCAGCAGCGGCTTATGGGGCAAGCCACTTGACCCACGGAGCTGGTCAACATGGCTATGGAGCTGGTCAACATGGCTACGGAGCTGGTCAATATGGCCATGGAGCTTATGGTGGTGGCGCTCATTATGGTGGTGGTGGCGGGTATGGTCATGGAAAGATGAAGCATGGCAAGTTCAAGCACGGGAAGTTTGGCAAGCACGGGAAATTTGGCAAGCACGGCAAGGGCCATGGATTCAAAAAGTGGAAGTAAATATTATGCGAATGCAAGAATAAGAAGCATGTATTGAAGAAGTGGGAAGAAACTTTATGCTATAAAATATTTATATTTGATCG
>EnsVib0599
AGCGTGGTCGCGGCCGAGGTACCGTGTCACACTAATATCATGTCCGTATTAGTATTGGACATGAACACTTGATACTTTTAATGCATACAACTTTTTTCAGTTATTAGTGGTGCGCATAAGGGCAAGGGCTTCACCGTCCTGCAAATTGGTCGAGAATCGAAGTTTTCTGTAATCTTCGTAAGTGAAAGGAACGTAGAGGCGGCGGTGATTGGAGTCCACCAGCTCTGGCGGTGGTTCCACTGCTGCATCCTTCGGTCCCAAGAGAAATGAAGCAATCGACACTCGTGTTGCTGCTTCCTTGCATTGTACCTGCCCGGGCGGCCGCTCGA
>EnsVib0600
TCGAGCGGCCGCCCGGGCAGGTACGGCTAATCAGTGCCCAACCATTGAAGGCGGAGTTGACAAATTCGCCTTCAAGCCAGGCAAATACAATGCCAAGAAATTTTGCTTGGAACCCACATCATTCACCGTCAAGGCCGACAGTGTGAGCAAGAATGCCCCACCAGAGTTCCAAAACACCAAGCTCATGACACGCTTAACCTACACCCTCGACGAGATTGAGGGACCCTTTGAAGTATCCCCAGACGGAACCCTCAAGTTTGAGGAGAAAGACGGAATTGACTATGCGGCCGTTACAGTCCAGCTGCCAGGTGGTGAGCGGGTCCCTTTCCTCTTCACCATCAAACAGCTTGTAGCATCTGGCAAGCCAGATAGCTTTTCGGGTGAGTTTCTTGTGCCCTCTTATAGGGGTTCGTCTTTCCTAGACCCAAAGGGAAGGGGTGGTTCTACTGGTTACGACAATGCAGTTGCATTGCCCGCTGGAGGGAGAGGAGATGAGGAGGAGCTCACCAAGGAGAATATAAAGAATACTGCGGGTTCTACAGGAAAAATCACCTTTAGTGTTAGCAAGAGCAAGCCTGAGACTGGGGAGGTGATTGGAGTATTTGAAAGCATTCAGCCATCTGATACTGATTTGGGAGCAAAGGTTCCCAAGGATGTGAAAATCCAAGGGTTCTGGTATGCGCAACTTGATTCATAG
>EnsVib0601
AGCGTGGTCGCGGCCGAGGTATGCATAAAAGTCTCTGTCCCGAGCAGGAATCCTAGAATTCTGTCTGTTTTCTGGGTTTGGTATAGTGTGGATTTTCAAGAACGGGAATCTTGTGATATGTTGGGAATATCTTATGATAATCATCCATGACAACAAAAAAAAC
>EnsVib0602
AGCGTGGTCGCGGCCGAGGTTGCAAGGCTTCGGGAGCTGCTGACGCTCAAGGGGCATGTTGAGTCAGTGGTGAAACTGAAAGGCCTGGACATTGATACCATTCAACAGCATTATACAGTGTGAAAAAGGCTCAAGGAGTATGAAAAGGCCGAATTCAAGAAAAATACCCAAATTGAGAAGAAGAGGGAGAGCGAGCAAGGGAGGGAGAAGGCCTTCATTTAGTAGATTAAAAGTGTAGAGAGTGAGGAACACTTTGTGCCATAATTCTCACTTATCTGTTTACTTTTTCCCTTTGTTATTATGCTATTTCAAGTGCCCGCGGAATTGGGTTCTGTTTGGTTGTTTTCGTGCTTTCAAGCGAAGCGAACATCTTTTGTAACACATTTTTAGTTTTTTCCC
>EnsVib0603
AGCGTGGTCGCGGCCGAGGTGAAAGGATCGACTAAGTGGGCACTTCCAATGCTAAAACTGTTTTCCAAAGTAGAAAATCTGTGCGTCATCTCAGCACCAACTTCCATTCTATTCAACGGATTCACCAAGTGAACATATGATGCCTTCAGCATCTGTCCTTTGTCCGTCAGTATGAGTGCAGCTGAGAAATCTGGTTTGTTAAAGCTTATCCCAGCATTGTACCTGCCCGGGCGGCCGCTCGA
>EnsVib0604
ACACACTAGCGTGGTCGCGGCCGAGGTACTGACGCTCCTAAACGTTCGTTTGAGGAACTGTTTGGTTCCATAAAGCAACGGTAATTTATATGCTTGAATTAGGTTCAATAGGGTGTATGAAATGATACTGTAAAATTTCTTTAATGTTCTTTGCTGAGGCAATTTTTGTAATGTTAATGTAATTCTGTGACTAGGCTGCATCTTTAGGCTGAATTTACTTGTGGGAACTGAATATAATGGAAATGGAAATGAGCCTTTTATGAACAGAAAAAAAACG
>EnsVib0605
TCGAGCGGCCGCCCGGGCAGGTAGCACTATCACCAAAGTCTCTCATGGCGACGAATCGATTCCTATGCGAAATATGCAACAAGGGTTTCCAGAGAGACCAGAACTTGCAGCTACACAGGAGGGGTCACAATCTGCCATGGAAGCTCAAGCAAAGAACAAGCAAAGAGGTGAGGAAGAAGGTTTACCTCGGCCGCGACCACGCT
>EnsVib0606
TCGAGCGGCCGCCCGGGCAGGTACTAAAATGGTGTTGCGAACTGAAAACATACTTAGGACACAGTATTGTCATTGAGAGATAATGAAGCTAGTTGGTCGACCGGGGTGTTAGACTGCTGGACATTCTTAAGGACCTCAATAGCCTCAGCAACTTTTGCCTTCAAAGCATCTGGCGATTCAAGCAGATGCAAAACCTCCGTTTGGTCCATCTCCAGAAGCATGCCTGTCACCTCGGCCGCGACCACGCT
>EnsVib0607
TCGAGCGGCCGCCCGGGCAGGTAGAATTACCTCAAACCCGGCATAAAAAAGGATCCCTTACCGAAGAGGAGCAACGCCTTGTCATCCGTCTTCAAGCCAAACACGGAAATAAATGGAAAAAATTGCGGCTGAAGTCCCTGGCCGAACTGCTAAGAGGCTTGGGAAGTGGTGGGAAGTGTTTAAAGAAAAGCAACAGAGAGAACAGAAAGAAAACAACAAGGTTGTAGAGCCAATCGAGGAAGGCAAGTATGATCAGATCCTAGAGACCTTTGCGGAAAAACTAGTCAAAGAGCGTCCTCCCCAAGCTATTTTCATGTCTACTTCCAATGGGGGATTTCTTCATCACACCGACTCACCTGCTCCTTCCCCGCCAACCTTGCTTCCACCATGGCTTTCTAATTCCAATGCCACCTCCACTGTTAGGCCGCCCTCCCCTTCTGTCACACTCAGCCTCTCTACCTCGGCCGCGACCACGCT
>EnsVib0608
TCGAGCGGCCGCCCGGGCAGGTACAAGATGTTGGCAAATGTCTTCTGCCTATTCTTCCCCCTGAATGGTGTACGGCCATAAAGCATCTCATACAACAAAATACCAAGAGCCCACCAATCAATTGCACTACTGTGTCCCGCTCCTTTAATAATTTCAGGAGCAATGTATTCTTCAGTTCCAACAAAGGAATTTGATTGTGTGACTGGTTCTGCAACAAATATTGGTGGTGGTTGACTCCTAGACCTTCTCCTCTTAGGCAGAGCATGCTTTATAATTTGGGGTTTGCATGATGTCCTCAATGATAGATCGAAGTCAGCTAATACAACATGCCCATTCTTCTGAAGTAGCTACATTTTTCAGGCTTCAGGTCCCGATAAATTATTCCTAAACAGTGAAGATATTCCAATCCAATTACAACCTCGGCCGCGACCACGCT
>EnsVib0609
TCGAGCGGCCGCCCGGGCAGGTGTCATCCTACCTGAAGAAGGTGGGATACAACCCTGACAAGATCCCGTTTGTCCCCATCTCTGGATTCGAAGGTGACAACATGATTGAGAGGTCTACCAATCTCGACTGGTACAAGGGCCCAACTCTTCTTGAGGCCCTTGACCTGATCCAAGAGCCCAAGAGACCCACAGACAAGCCCCTCCGCCTCCCTCTCCAGGACGTGTACAAGATAGGAGGCATTGGAACTGTCCCAGTGGGACGTGTTGAAACTGGTATCATAAAGCCAGGTATGGTAGTAACCTTTGGCCCTTCTGGCCTGACCACTGAAGTCAAATCTGTCGAGATGCACCACGAGGCTCTTCAGGAGGCTCTTCCTGGTGACAATGTTGGATTCAATGTGAAGAATGTTGCTGTCAAGGATCTCAAGCGTGGATATGTTGCTTCGAATTCCAAGGATGATCCGGCTAAGGAGGCTGCCAATTTCACTGCCCAAGTTATTATCATGAACCACCTCGGCCGCGACCACGCT
>EnsVib0610
TCGAGCGGCCGCCCGGGCAGGTACTTGTGATGGGGAAAAAAAAGCGCAATTTCCTCGATCTACTTTAAAGGAACAATTGCGCGCCTTGGGTTGATATTGATCCTCTCCACGGCATCAACAAGCACTATTATTTCAAAGCACAAGGTTGAGAGCTGGCTCACCAAGAATGGCACTAGACAGGAACAGGACTTTGTTCTAAGATTTCTTTCCCTGTAATGCCATCCTTCAAAGTTTTGAAGTATACTTCGTAATCTTTCTCGGGCGGAGGGTTGTTGGGGTCCACCGTGTACGGCTCGCTAAATGGAATGACACTTTTAACCTCAAATGTCTTATCACATGCATATGGGCTTTCAAGAGCAGCAATACATATTCGAGCAACCTCTTCCCTTGATATCTTCCCCGTTATATTGTCTCCTTGATCAAAAATGAGATCGGCTCCGGCAGGTTCCTCCGTTAATGCACAAGGCCTAACAATTGTGTATGGAATTCCACTTTCCCGTATCAAATCC
>EnsVib0611
ACACACTTCGAGCGGCCGCCCGGGCAGGTACCACTTTAGCATGTTCCATGCTTCGCATCACATTGCACCTGTTCCTGCCACAGAAGTGGAGATTGAAGATGAGGCAAATGCTGTTAAAGCTGTTGCAGAGGTTCTCTGCCCATTGACAATTGTCTTGGATAGGGTGGTTCTGACTTCAACTGGTGTGCTTCTGGGTTGCTGGCAGGTGATCTCTGGGACAGATCCTATAACGGTTCGTGCTAAATTGAGGACTGTTCTTCCACGCGCTCCAGAAAAGCAACTTTATGATGCTGCTATTCTTCACACATCATTTGCAAGGCTTCTTGGCCACCCCAACACCTCGGCCGCGACCACGCT
>EnsVib0612
AGCGTGGTCGCGGCCGAGGTACCTCAAAGCTGGGGAAGAAAGTTCAGGCAATCTCAACCGAGGTACAAAAACAAACTCAGTTGTAGAGGACCAGATTGCAGAGGTATAGTATTGTAGGAGTGAAGAAGATGACAGATGACAAGTCTGTTGTATGCCACAAGCAGAATTATGCATATGCCGTATTTTATTGTCACAAAACAAACAGAGTCAAGGCATATACTGTTTCCTTGATGGGCGCCGACGGGACGAAAGCTAAAGCAGTAGCTGTGTGTCACACAGATACATCATCATGGAATCCAAAGCATTTGGCCTTTCAAGTGCTCAAGGTTAAACCAGGAATTGTTCCAGTATGCCATTTCCTTCCTGAGGATCACGTTGTCTGGGTCCCCTACTAGATCTCTGCAGAAAAAGAATAATACTGAGTTAGGAATTATATAAGTACCTGCCCGGGCGGCCGCTCG
>EnsVib0613
AATACGACTCACTATAGGGCTCGAGCGGCCGCCCGGGCAGGTACTCCCGCTCCTTTTCTTGTGGCTCAGATGTTGTTCGATCATAACCATAAGTATCCTCCTCCATTTGATCATATCGATCCTGGTCACGATCGTATCGTTCGTGATCACCCTGGACATCTGGATCGTCATACTTTCCCCTACCTTGATGGTGTGCATAATAGCCATAATGTCCATGTTCAGGCTCAACTTCTGGATCTTCCTCCGGCTCCATGTGATCGTAGTTCTTCTCTCTTTCTGCATGTCGGTCCCTCTCATGTTTTGATTCAACTCGATCATAGTCGTATTCTTTATCACGGGAGCGCCCACGATCAGGGTCAACTTCACCAACTTCATGATGATCCCTATCTCTATCCCTGTCCCTATCACGATGGCGATCACGGTCTCTATCTCGGTCACGCTCATAGTCACGACCACGGTCCCGACCTCGGCCGCGACCACGCTGTGTGT
>EnsVib0614
TCGAGCGGCCGCCCGGGCAGGTGTCGCCGCAACCGAGCTACCTGAGATTGTTAAAACAATCCAAAAAAGCTGGGATAAGGTTGAAGACAAGTATGCAGTCACTTCTCTCGGAGTAGCTGGTCTAGTTGCACTATGGGGCTCCGCAGGACTTCTCTCGGCAATTGACAGGCTTCCATTGATTCCTGTCAATTGCCGA
>EnsVib0615
AGCGTGGTCGCGGCCGAGGTCCAAGTTCGTGGTGGCGAAGGCGGAACAGGAGCGGCGGGCAGCGATTATCAGGGCGGAGGGAGAGAGCGAGTCCGCCAAGTTGATCTCGGACGCCACTGCCGCCGCGGGGATGGGTTTGATCGAGCTGAGGAGGATCGAGACATCGAGGGAGATCGCGTCGACCTTGGCTAAGACCCCCAATGTCATGTACCTGCCCAAGGAACAGAACATGCTTCTGGGGCTCAATCCTGCCCGTTAAGTTGGGCTTTAATGGGGTGGTTGCAAGAGAAGAAGAGTATATTGCTGATGCTTGGCACAGTTATTACCTTTGATCTGGTCTGTGGGATATTTTACCTTTTATTAGTTTTTTGCCCTTTGCACATTCTGGACTTGTTATAAGCTGAGCATTTTCGGTAAAAGTAGAAGTTAGAAATTTGGGGG
>EnsVib0616
AGCGTGGTCGCGGTCGAGGTAGGCAATAAGTTAAGTTTGATGGCAGTGGTGGTGGTGGCCATGGTGCTTGTGGCCACCGTTGCTCCCTCTGCTGCCGTCAATATCAATGCTAATGGTATCAAAATGGCAGCCATCGAACTAATCCTCGCTGCCGGCGGCGGTGGTAACGGTGATTGTTGCAATGGTGCATTCTGCCTGGACGACATCATGGCATGCGCCCCTGGGTGTGGATGCCTTATTATTCCTGGGGTTTGCTTTGGGAATTGCTGCTAAGCTATTAGTACCTCGGCCGCGACCACGC
>EnsVib0617
AGCGTGGTCGCGGCCGAGGTACTAATAGCTTAGCAGCAATTCCCAAAGCAAACCCCAGGAATAATAAGGCATCCACACCCAGGGGCGCATGCCATGATGTCGTCCAGGCAGAATGCACCATTGCAACGATCACCGTTACCACCGCCGCCGGCAGCGAGGATTAGTTCGATGGCTGCCATTTTGATACCATTAGCATTGATATTGACGGCAGCAGAGGGAGCAACGGTGGCCACAAGCACCATGGCCACCACCACCACTGCCATCAAACTGACCTTCTTGCTCTCCATATCTTCTCTCTCTCTCTCTCTATTCACCTG
>EnsVib0618
AGCGTGGTCGCGGCCGAGGTACAACCTTCAGGAACCGGAATATTCACTTGTTGGGCTGCTTTCCCGTAGAAAGTTCCACTCTCCATGGCATCCTTGTTTGCATCTCCGAGAGCAGCCTCGCTCATGTACCTGCCCGGGCGGCCGCTCATAGCGTGGTCGCGGCC
>EnsVib0619
AGCGTGGTCGCGGCCGAGGTATCATCAGCTCCCAACTTGGTGATGTGGAAACAAGGATTGAAGGACCTGGGTTTGAGGGTACCGTGAAAGAGTATTTGGATGTTACTCTGGGCTATGGCCCTGGGATGGTTGGCGTTTCAGCAGTGGTGCTTATTGGCTTCAGTGTTTTGTTCTTTTCTGTCTTCGCTCTCTCTGTCAAGCTCCTTAACTTCCAGAAAAGATGAATTAGATTTATCAGATTTCGAAGCACAATGTCAACATTGCATTAGTTGGTACCTGCCCGGGCGGCCGCTCGA
>EnsVib0620
AGCGTGGTCGCGGCCGAGGTATACCTGCTCTCTCGAAAGGTGGTCGGCTTATGGTAGCCCGACGATCCCTAACTCCCAGCCTCCAATCCAATACCCTCGAAGGTCCCAAGGAAGTTGAGCTAATTCGAGTTCTGCCCAACTCAGAAACTACTCTCGGGGTATTACAAGTGCTATATCTCTTTTATACATATATTGCTTTCGATAGTGGTGTTGTGGTTCTCGGAACCAACCTCTCGGTGGTTGATGTTACTTGTGATATTTCGGCGTTGGGGGGGTCTCGGAGGTTCTTGGGTTGACCGTCCCTACAGATGCCCCTTCGGATGCGTGTATCTCACGCAGCGAGTGTGCGCGTTCGAAATGGTATGCTTTTAGTATATAAGGGGCTTCGTAGCGTACCTGCCCGGGCGGCCGCTCGA
>EnsVib0621
TCGAGCGGCCGCCCGGGCAGGTACCTCCAAAGGCCAACCTTGGAGACTTGAGAGGTCTTGCAGGGGGTTTGAATGGGCTCAACAGCTCAGCAATGATTGATGGTGGAGAATTTGATGGTGCCAAGGCATACAAGGACAGCAAGGTCTGCAACATGCTCACCATGCAAGAGTTTCACCGCCGTTACCACGAGGATACTGGGATCACATTTGCTTCCCTTTACCCAGGTTGCATTGCCACAACTGGCTTGTTTAGGGAGCACATCCCCTTGTTCAGGCTCCTTTTCCCTCCATTCCAGAAGTACCTCGGCCGCGACCACGCT
>EnsVib0622
CTAATACGACTCACTATAGGGCTCGATCTAGTGCGAGTAATACTATCGAACGTTGTTCCAAAAGTTCCTCGACTCTGTTCATAATTGTAGCCATCAAAATGTGATCTATATCCATTAGATTGGTGAACTACACCAGGGGGAGCTGGCACTGGATAAAAAAAGGTTGTTAAGCACATCAGGGGGAGTAGAAAAAAAAG
>EnsVib0623
AGCGTGGTCGCGGCCGAGGTACAAGTTGTCGGAGTCAGGTAAGAAGGAAAAGGTCACCACCACCACCACCAAGACCAAGACTGGCGCAGCGAAGAAACTTAAAGATGCCAAATCCACCTGCCCGGGCGGCCGCTCGA
>EnsVib0624
AGCGTGGTCGCGGCCGAGGTACTTGACGGCGTTACCGATGACGACGCCGGTGTTACTGTTACCGTTACCGAAGGGTATATACACCGGGCAAACAATATGCATACGGTAACGGCCGGTAGTGACACTCCCAACTCTCCATCTGACCCGTCCATCAATCTTGATACCTGCCCGGGCGGCCGCTCGA
>EnsVib0625
AGCGTGGTCGCGGCCGAGGTTGGGTTCACTATGCGATCCATCGACCAGAGCCGCATATCATGCTCTTCAGGAGGCCTCTCAACTTTCAGCAACAGGAGAACCAAGCCCAGCAAAAAGTACCTGCCCGGGCGGCCGCTCGA
>EnsVib0626
AGCGTGGTCGCGGCCGAGGTTATTTTTCAGGATTTGCGGTCGAGTGGTTAGCAGCGCAGTCGGGACGCTTGAAGTTAGAGTAGACAGTTATTTGTTTTAGTTGTTTATTGCATTATTTATTGGGACAAATAGAAGCTCTGCCAATTCTTTTGTAATAAAAGTTTATTTAATTGATTCTTTTAAATTGTAAAGGTATTACAGTTTTGATTAATAAAATTTTGAGATTTATTAATTGTATTTTCATTTTACATGAAGATAAATGATATTAAATATTTTTATTGAAGATTTAGATTTCACGCCCGGTAGTTGGACGGTTGAGTATCAGGCATTTTAGAGGATATTTGTTTGTCCAAAAATCGGGTCGTGACAGAATGGTATCACCCTCGGTACCTGCCCGGGCGGCCGCTCGA
>EnsVib0627
AGCGTGGTCGCGGCCGAGGTTGTTCTGTTGGATACATGGGTTAGTATGTATGGGATGAGGGTCAAAATTGCACTGGCCGAGAAGGGTATTAAGTATGAACACAAGGAAGAGGACTTGAGGAACAAAAGCCCACTGCTTCTCAAGATGAACCCGGTTCACAAGAAAATCCCGGTTCTGATTCACAATGGGAAATCGGTCTGCGAGTCCCTTATTGCTGTGCAGTACCTGCCCGGGCGGCCGCTCG
>EnsVib0628
TCGAGCGGCCGCCCGGGCAGGTACCAAAAAGGGGTGTTCAGAATCCCAATCTTTGTTAGAAATTCAGGGATGAAAATACCAGCTGCACCTAACATTGCCCATCTGCAGTGAACAATCTCAGATTGCACATTCCATTTCAACGTATCGGGATCAGATCCTAGACCAAGAGGATCAAAACCGAAGTCTCCAGGAAGGCTGCCATCAAGCCATGGGGGCGGGGTGCTGCCAGGGAACCAGAGGGGCCTTTCAGGGTCAGCCACTGTGCAAACAGTATTAATCGACCGTGTTCCAGCCGGTGCGGTGTACTTGCTCACTCTCAGTTTTCTCCCACCAAGAAAAGAAGCCTTCGTTGCTCCAACAATTGACCCATTTTTGGGGGAACTGTAATTACACACCTCGGCCGCGACCACGCT
>EnsVib0629
CGAGCGGCCGCCCGGGCAGGTGAAGGAGGCGGAGATGATGAGGGCGTTGATGACCAAGCCGTGAAGGTGGTTGACATTGTTGACACATTTAGGCTCCAGGAGCAACCAGCTTTTGACAAGAAGCAGTTCGTTGCATACATCAAGAAATACATCAAATCGTTGACACCTAAGCTTGAAGCTGAGCAGCAAGAACAGTTTAAGAAGAACATTGAGGGGGCAACCAAATGCCTGCTCTCAAAGCTCAGCGACCTCCAATTTTTTGTGGGGGAGAGCATGCATGATGACAGCAGCTTGGTGTTTGCTTATTACAAGGAGGGTGCAACTGACCCAACATTTTTGTACCTCGGCCGCGACCACGC
>EnsVib0630
AGCGTGGTCGCGGCCGAGGTACCTGGCCCTCTGCTGGTGATGAGATTGCCATCAACCACTACCCTCTTTTCAGCTTCACTCTAATCTGAGAGCTTGTCGCACATTGCCGGAAAAGCCGTGGCCTTCTTCCCCTTGAGTAAGCCATGCGGCTCCAGGACCAAAGCTGGGGATGCACATATTGCTCCATAAGGTCTGTTCGACCTGCCCGGGCGGCCGC
>EnsVib0631
AGCGTGGTCGCGGCCGAGGTACACGGATACGACAATGGGATACAAGTCTCAATCTATTGGGAAAGGCCAAAGGCGGAGAACTTGTCCTGAAATTGGGATTTCAAATTATGGAGAAAGATGGAGGCATTGGAATTTACAGTTACGTGGAGGGACAGAAGTCGGGTAAAGGTCAAAACTCCTCTTCTTTTGCCCGTAAACAGTCAAAATCATCCTTCAGCGTCCCTAGTCCAAGAATGTCTAGCCGAGCAGAAGCTTGGACTCCTTCACAAGTAAGAGCAAGTGCAGATTTTCAAGGAATTGATGACCTGGATCTCGACGAACCTGCCCGGGCGGCCGCTCG
>EnsVib0632
AGCGTGGTCGCGGCCGAGGTACTGGAAGCCTCGTCCTCTACGGCGGCAGTCAAGGACTTCGGCGACTTCGTATTCAGGCGTGTTCTTAACGAGAACTGGCGGGGGAGGTTCGAGAACCTGCCCGGGCGGCCGCTCG
>EnsVib0633
AGCGTGGTCGCGGCCGAGGTACGTGTGTGTATGTTATGCGGCTTAGGCAAAGCTGCATTTATGCATTATGTATGTTTGTCTTGTACCTGCCCGGGCGGCCGCTCGA
>EnsVib0634
TCGAGCGGCCGCCCGGGCAGGTATAAGTCGGAGGATGAAGAGCACAAGAAGAAGGTTGAGGCAAAGAATGCATTGGAGAATTATTCGTACCTCGGCCGCGACCACGC
>EnsVib0635
AGCGTGGTCGCGGCCGAGGTACACCAGGGGAGCCTACAGTTTCAGGGGTGAAATTGTATTTGTTTATCCTAAACTTGGATGGCCATCCCACAAACGAAGCATGGGCCAACCCCAAACTGTCAGCCAATTTGCACACAATATCCATGGTCTGCCCATGTACCTGCCCGGGCGGCCGCTCGA
>EnsVib0636
TCGAGCGGCCGCCCGGGCAGGTTGGATCCCAGGCTCGTTTTCTGCTGGCAAAATTGAATCCTTCTGCTACATACAATTCTGATGCTCCTCATGTTCCTGGAGGGGACATCATCTTTACAGATGATGTCAGCTTTGAGGTTTTCCTGGATCATCTTCAGCGGTTGGCAGTTCAATAGTATTCTTCTTGGATCATCTTAAGAGATAAATGTATCACAATGCGGTTAACCATGACCAGAGTTCTAAAAATCCCGACTAGGCACTAGGTGCTGCTCTATCGTCTCGCCTAGGCCCTAATCAGCCTAGGAGCTACACGCCTTCCTCCGACTTTTGACCTCGGCCGCGACCACGCT
>EnsVib0637
AGCGTGGTCGCGGCCGAGGTCTCCAAGCTCAGGCAGCTCCTCCTGGAGTTGGCATGTATGGTGGAACAACTATAGGGCAACCAATAGGTGGGCCCTTTGTTTCGGCAGTTAGCACACCAGTGAATCTTCCTCCACCTGCCCGGGCGGCCGCTCG
>EnsVib0638
AGCGTGGTCGCGGCCGAGGTCACCCAACAAATGTTGAAGCATGCCGACTTTCCGGGCAGCAACAACGGAACAGGACTCTTTCAAACCATTGTTGGTTTGAAAATCCGAGACCTCTATGAGCAACTCACTGCCGCCAGGGTCGCCGCTCCCCTCCAAGCCTCAAAAGCATAATTACACAAAGTACCTGCCCGGGCGGCCGCTCGA
>EnsVib0639
TCGAGCGGCCGCCCGGGCAGGTCACTTCAAGATGGCGTTGCCACCGAAGCCCAGATCGAGCAGATTATGCGTGGTGTTCAGTTCAAGGGTCTCACGCCTATGGGTACCTCGGCCGCGACCACGCT
>EnsVib0640
AGCGTGGTCGCGGCCGAGGTACCCATTCTCAACAGCATGTGATTTTGATCTTAGAGCAACAATGATACTCGTCACAATGAAAATCACTATAATCGATGTTAAACATGAGGCAACTACAATAGTCATTGTTCGCCAAAATACAGCAACTTTGTTGATTTTTCACATTTATCACCAGTATACCAAGGATCACACCTGCCCGGGCGGCCGCTCGA
>EnsVib0641
AGCGTGGTCGCGGCCGAGGTGCAAAATGTGGAGCTATTCATACAGCAAGAAAGTTATTTGATATGATGGATGAGAGGCACGTGACAACATGGAACGCTATGATAGACGGATATGGGACCCACGGGCTTGGAAGGGCTGCTGTAGAGTTGTTTAGTGAAATGCAAAGGGGGGATATAAAGCCAAACGAGATAACATTTCTGTGTATTATCTCAGCCTGCAGCCACTCAGGCTTCGTAGAAGAGGGGCGCCAATATTTCACCATCATGAAAGAAGATTATGGCATAGAGCCTTCAATGGATCACTATGGAGCCATGGTTGACCTGCCCGGGCGGCCGCTCGAGCCCTATAGTGAGTCGTATTA
>EnsVib0642
AGCGTGGTCGCGGCCGAGGTACAACTTGGACAACAACGATGGATGGTTTCTACATTGCTCCAGCCTTCATGGACAAGCTTGTTGTTCACATCACCAAAACTTCATGACCTTGCCCAACATAAAGGTTCCTCTAATCTTGGGTATCTGGGGAGGTAAAGGTCAGGGTAAATCCTTCCAGTGTGAGCTTGTTTTTGCCAAGATGGGAATCAGCCCAATCATGATGAGTGCTGGAGAATTGGAAAGTGGAAATGCGGGAGAGCCAGCTAAGCTCATCAGGCAAAGGTACCTGCCCGGGCGGCCGCG
>EnsVib0643
AGCGTGGTCGCGGCCGAGGTGGTGAGTTATCTCTGCAAGAACAGGGCTGATGTTGGTGCTGCTGCCATGGATGACATGGGTGCAATCCACTTTGCTGCTCAAAAAGGTCATTTAGAAGTCGTAAAAACACTCCTCTCATCTGGGGTCTCCGTTAAATCTACCAACCGCAAGGGCATGACTGCCCTTCACTATGCCGTTCAAGGGTCCCACATGGACCTCATCAAATACTTGGTAAAGAAAGCTGCAAATATAAGTGCCAAGACCAAAGCAGGGAAAACCCCTCTTGATCTCGCACGAAGTGAAGAAGTACCTGCCCGGGCGGCCGCTCA
>EnsVib0644
TCGAGCGGCCGCCCGGGCAGGTACAAGGCGTTGATCACCTACACCTCCATGAACAAGTCCAAGGACAACGATTGGTTCAGGATATCCGCCGCCAATCCCGACGGCACACGGTGGACCGGTAAGTGCTGGTACCTCGGCCGCGACCACGCT
>EnsVib0645
TCGAGCGGCCGCCCGGGCAGGTCGCCGACGAAGACATTAATTTCAAATTTCTCATTGGGGCAAGACCAAGGTTGCGTCCTCCCTTGGCGGAAGGGTATTTTGGAAGTGCAGTTCACTTTGGGGCGGTAAATACCTCGGCCGCGACCACGCT
>EnsVib0646
AGCGTGGTCGCGGCCGAGGTACAAGTGAAAGAGGTGGTCAATGTTGTGAGATCCAATTAGTTCCTTGATAAGACCCTCCACGCATGCTCTTATATGCATTGAAATAGATTGAGCTTTAACAGAAATGTCCTGTGGCATTGTCACTTGAGGCATACTCTCCATTCTCTCTATGCTAAAACATCCATTTCGGTTTATGGCTGCTTCTACTTCTTGGGGAGATGCTATATATATTGGCAAATTGAAGGAGTCCACCTTCTCTTCATCAATTATTTTCTTGTTAGCCATGTCCATGAGGCAAACTCCCAATGTATCTAAAACAATGTTAAGTTGGACTTGAGAGTGTGGGGTACCTGCCCGGGCGGCCGCTCG
>EnsVib0647
TCGAGCGGCCGCCCGGGCAGGTACCCTCGACGCTCTCAACACCGGGCTTCAGGGGACCGGAATTGTCCTTGGCGTAGCCGTAGGCGGTCGAGGCGTAAATCACCGCGTACCTCGGCCGCGACCACGCT
>EnsVib0648
AGCGTGGTCGCGGCCGAGGTCAAAGGCAGCTCTGAAGCCGAAGCCGAAGCCAGCTGCCAAGAGCAAGCCGGCTGCAAAGCCCAAGGGTACCTGCCCGGGCGGCCGCTCGA
>EnsVib0649
CGAGCGGCCGCCCGGGCAGGTGTGAAGTGACGGAAATGAGTCGCATAGTGCTTGAACAGCCGGAGGAGTAAGGGCTGTGCACTGGCTGATGTTCAGATTCATAAGACCACCTTCCTCGTACCTCGGCCGCGACCACGCT
>EnsVib0650
AGCGTGGTCGCGGCCGAGGTTGACCACTGTCCACTCTATCACCGCCACTCAGAAGACTGTGGATGGGCCATCCAGCAAGGACTGGAGAGGTGGAAGAGCTGCCTCCTTCAACATCATTCCAAGCAGCACTGGAGCTGCCAAGGCTGTTGGCAAAGTGCTTCCGGTGCTGAACGGTAAATTGACCGGAATGTCATTCCGAGTTCCAACTGTTGATGTTTCAGTTGTGGACCTCACTGTAAGGCTCGAGAAGAAAGCTACATATGATCAGATCAAAGCTGCTATCAAGGAGGAGTCGGAGGGCAAGCTCAAGGGTATCTTGGGGTACCTGCCCGGGCGGCCGCTCG
>EnsVib0651
AGCGTGGTCGCGGCCGAGGTACAAATTCATATATAAATGATTTATTAAATAAGAGGATGCCATATAAGATACATGCGATAAATACACTTGTAATTCATTTATTAAGTAAGGGATCCTCACAAGTAACTATTTCTAGATAATTTAACACCGATTTAAAACGCACCATCTCTATGCAGAAAACATAATCTTGATACCAGCAACGGTGACTTTATCAGCCTCAGGTTTTGGGACCAAAGTCACAAGAACACTATCATCATCTTCAGCTTCCAAGTCCTCCAACAGCTCCGTTATCCCTAACTTCAGGTTAGTCTTCCCCTTGTTCCCATGCTTATGATTGTGCGGCAAGCTCACAAAGCTCCCGGCGAATTCCGTCTTGTCCGGCGCCGCTCGAGCCCTATAGTGAGTCGTATTA
>EnsVib0652
TCGAGCGGCCGCCCGGGCAGGTACCGTTTGGGTGAACCATATATAAGGCAAAACTACCCGAACCCGGATTATCACGGTCCGATGCAAAAGCGATCCAATCACCATCTGGCGACCAATTACACATCGTATCCGTCCACGGGCCCTCAGTCAGCCTGTGGAGCCCACCCGTTTCTCCGTCCACCGAGTCCATGATATACAAGTTCTTGTGACCCGTTCGACCCGATCGAAATACGACCCATTTTCCGTCGGGCGAAGCCGACGGAAATGCATTGTTTTCACCACCGGTGGTCAATTTTTTGTAACTTAAATCATCATCATCAACATTAATAGAGATTATATCAACGTTTGTGCTCTCTGTGGCGAATGTGGGCCCCACACTAGTGTAGACCACCCCGGGTCGTTTCGGGTCCCACCCTGTCGAGAAGGCAGTCCCTCTGAAGACCTCGGCCGCGACCACGCT
>EnsVib0653
AGCGTGGTCGCGGCCGAGGTACAAAAGGCACAATCAAAAAATAGTCAGCATCAAAATAAGTGTAAGTTTGACAGAACTTCTCTGCAAGCGTAGAGGGGTTTGAAGTTGTCTCTGACTTCCACCAAGATGTCTGAAACACTTTGCTCTAGGATGATCTCCACACCATAGTTTCCAAAAGAGAGGTTTCGACCCCTTCTCTTTAGGTGTGGCCTCAATGCTTGGCATCAATGCTTTCTGTTGTTCATATTCATCACCAATTGTAATCTTCAGAGCACCAATATCTGGAGAACTCCATGTTCTCCTTGTACCAATCTTTTTATGAGCTTGACAACAAGAATCGTCACTTGTTCCACGACTTTCATTTGCTTCTAGTTCTATGACATAGTTAACATCCATATCACTAGTAACAACCTGCCCGGGCGGCCGCTCGAGCCCTATAGTGAGTCGTATTA
>EnsVib0654
AGCGTGGTCGCGGCCGAGGTGTTGGTTGTATTAATGTTTCTCGTGAAAATTCCTGCTGCTAGTCCGTAACGTGTGGAATTTGCCCTTCTTATAACTTCATCAAGGTCCTTGAATTTCAAGATGGATTGTACCTGCCCGGGCGGCCGCTCGA
>EnsVib0655
TCGAGCGGCCGCCCGGGCAGGTGCTCGTATCCATTGCTCATGGCCTTTTGCAGCACGGCGTGGTTCTGTGGCACGATGAAGAGCTGTCCCTGGCGGACCTGGTCGTCCAAGATGGTCTCACCGTTGTCGTTCACCACCTGGACCCTAGCGCTGCCCCTGATGACGTAGTACCTCGGCCGCGACCACGCTACTAGAGGCG
>EnsVib0656
AGCGTGGTCGCGGCCGAGGTCATAATGTGGTTTAACAAAGAAGGCCTTAATCATTTCCTTGGTTCATTAGTTAATCAGTTTTAGCTAATCTGGGAGTCTCAATATAAATAATTCAAAGATGTTCTCCTATAATACTCAACCAAGTGAAAGAATAATGAGATTAATCAACAAAATAAACGTTCTTCAAATTTATGAGAATATAATTAACACTCAGAAAGATGAAAAGATCTAAAGCTCACAGGTTAAGCAAGTGTAACTTCATTTATCATACTATGTCAGTTACATAACCATCAAATTTCAGCTAATGCAATGTCTTAGGTGCATCGATTAACACATGAATTGAAAATCATGAAATTCTCTGAGACCTGCCCGGGCGGCCGCTC
>EnsVib0657
CAGGTGGTAAAAGTTCTTCATAACACCAGCTCATGAAAACTACAAGAAACATTATCACACTGACTGTATACCTTTTCTCTATAAATGTAGTTGCATTCTTTATGAATTTGATACAGAAAGAATCAGTTTGTTTTGAAACATTGACATTAAATGTACCAAAAAAGACCAAGATATATCTCCATCTCTGGTGCCTGAGATGTTCAAGGGAAGGGAAGTAGATTAAGCAGCAACAGCTTCCTCTTTTGAGGCGAGCTGATTCTGGATGTGTTGAGGGACAACATCGAATTTGGCTAATTGCATCGTGTAGGAAGCACGCCCTTTTGTCATTCCTCGGAGCGTACCTGCCCGGGCGGCCGCTCG
>EnsVib0658
AGCGTGGTCGCGGCCGAGGTACTCACCACAAACCTCCCGTCGTAGTTGTCGAGCCTCCACACCGTCGACTGAACGCATATCGTCGCCGCCTCCGAGAACTTGATGTTCTGGTCGGTGGACACGCGAATCACGCCTTTCTTGGAATCAACG
>EnsVib0659
AGCGTGGTCGCGGCCGAGGTACACCCTCCTTTGTGAGCTGAATCCCGAGAGGGCTCTAGCGAGGTCATCCCAAAACTGACCCGAACCCGACTCGATATCGAAGTCGATACCATCTAAAATGGCACTCCCGAAAGGACGTGAACTCGACTGACCGCCTAGGAAGTTGTTCCAAAGGTAATTAGCCACGTCGGTTGCGTCGGCGGCGGAAGAAAGCGAGTAGCTTCCCGAGGCGCCTCCGAGGGAGAGAAGCACCCTTATGCCTTGGCTTTGGCAAGCATTTATATCGGCGGTTAAGCTGGTGCAAGTGCCGGA
>EnsVib0660
TCGAGCGGCCGCCCGGGCAGGTACCGTCTCCTCTTTCTCATTTCACTTCTATTCTTCCAAAATTTCGCCGCCGTCTACTCCATCGGCGTCAACTATGGCACCCTAGGAAACAACCTCCCGCCACCGGCCCAGGTGGCGCAGTTTCTCAAGGACAAAACAACCATAGACCGAATCAAGCTCTTTGATGTCAACCCCGACATCCTCCGAGCCTTCGCCAACACCGGCATCCTTGTCACCGTCACCGTCCCCAACGGCGACATCCCCAGCCTCACCGAGATCCGCTCCGCTCGCCGGTGGGTCTCAGCCAACATCAAGCCCTTCTACCCTCAGACCAAGATCCACTACATCGCCGTCGGCAACGAGGTCCTCCACTGGGGCCCGCAGAACCTAATCGACAACCTCGGCCGCGACCACGC
>EnsVib0661
CTAATACGACTCACTATAGGGCTCGAGCGGCCGCCCGGGCAGGTCCAGTATACAAGCCAAAACCACCGATTTTCAAGCCTCCACCGGTTCCTATATACAAAAAGCCACTTCCACCTCCTGTTCCAATTTACAAACCCAAACCACCAGTTTTCAAGCCTCCTCCGGTTCCTATTTACAAACCAAAACCACCCATTCCCATCTACAAACCAAAACCACCAATCTTCAAGCCTCCTCCGATCCCAAAGGTCTGTCCGCCGCCGGTTCCAATATACAAAAAGCCACTTCCGCCGCCGGTTCCAATATACAAAAAGCCACTTCCGCCGCCAGTCCCCATCTACAAACCTCTGCCACCAATCGCAAAGCCCCTTCCGCCACCCATTCCCATCTACAAACCTCGGCCGCGACCACGCT
>EnsVib0662
TCGAGCGGCCGCCCGGGCAGGTACCAATAGAGAATAAAATTATGGCTTATATATATATATGCCTACTGCTTGAGAGAGAGAGATAAATTAAATAAAGTACCTCGGCCGCGACCACGC
>EnsVib0663
AGCGTGGTCGCGGCCGAGGTACCATTTTGTTACAAACTAAGTTATTTTTACTTGCATATTTTGTGACAAAGGCCCAACTGACCAACTTCAATGCTATGATGGCCTGTAATCTTGGAGAAAAGTACCTGCCCGGGCGGCCGCTCGAAGTGTGT
>EnsVib0664
AGCGTGGTCGCGGCCGAGGTCGACCTGTGAATTTATATGCAACCTGTTTGGCGTTTTAGAAGTATTTTTCTGCCTTGGGCAAATCTTTGTTTTAGAAACTAGATAACTCCTAACGTGCTAAGCAAATGAAACAAGTTATCAGTTGGAATGAACTGGTAAAACTTAGAAGTAAGCTTATTTATTTTTTGAGCTACGGTTTTGAGCCAGTTTTTCTTTTGACTTTTATTCATCTCTCTATTTCTTCTTTCTGATTTTGTATGTTAAGGTTTATGAGTGATTTAAGTGGTATCCATTTCTATCTAGATTGGTTGTTCCCCTCGAGCCCTATAGTGAGTCGTATTAG
>EnsVib0665
CGAGCGGCCGCCCGGGCAGGTACTCCGAGGGCATACCCGGAAACCGCTACTACGGCGGCAACGAGCACATCGACCAGATCGAGAACCTCGGCCGCGACCACGC
>EnsVib0666
GGCCGCCCGGGCAGGTACTGAAGAAATACTCTCTGCCTTCTTTACCTTTTGTTTTGTATATTTAGATTCTGTTTTGAAGCTTTGCGAAGTGTAAGATGCTTCACTGTTTAGACAAATGTTGAAGCTTAGCTTCCTACTGCCTGAATGCATTGATATGCCCTAATTATCTCATTATAGCACAAAACCCCCATTAGAATTAGATAGATGAAATATGAATGTTTATCTCTTGTAGACTGCTTGTCAGTTATTTTCTAGTTTTTTGTTCAGACAAG
>EnsVib0667
TCGAGCGGCCGCCCGGGCAGGTACGAACTACCAGCTCGATCCCATCAATGGTGCCTTCAACATTGGCGCCATGATCCGATAGCTCGACTTCAACGACTGCTGGCTTGCTGCTGAGTGGGGTCACCCGTCCGACAACCTCGGCCGCGACCACGCT
>EnsVib0668
AGCGTGGTCGCGGCCGAGGTGAAATGTGCTCAGGTGCTTCTCGGGGCTGGAGCAAAGGCGGATGCTTTGGACAAGAATAAGAACACTGCTCTTCATTATGCAGCCGGTTACGGCAGGAAGGAGTGTGTAGCACTTTTGCTAGAGAATGGTGCCGCTGTTACTCTCCAGAACTTGGATGGGAAAACACCCATTGATGTTGCTAAATTGAACAACCAGGAGGAGGTGCTCAAGCTGCTTGAGAAGGATGCATTTCTATAAACTTAAGGGCATGTTGGCAAATGTACCTGCCCGGGCGGCCGCTCG
>EnsVib0669
AGCGTGGTCGCGGCCGAGGTCCTTGGCTAGGCGGAGGACCGTGCCACCAGCGAAGCAGCCTTGTTGGTACATCATGAGGCGCTTCACCGAAGGGCGCAGGCCGAGGAGACCTGCCCGGGCGGCCGCTCG
>EnsVib0670
AGCGTGGTCGCGGCCGAGGTACAGAAAGCATCCAGCACGGAGGAGAGGAAACACTACAGAGGAGTCCGACAGAGGCCGTGGGGCAAGTTCGCAGCGGAGATCCGAGATCCGAACCGCCGCGGGGCGAGGGTTTGGCTGGGGACATTCGACACCGCCATCGAGGCAGCCAAGGCTTACGACCGGGCCGCGTTCAGGATGCGTGGACGGAAAGCGATTCTCAACTTCCCTCTCGAGATCGGAAACTCGTACGACACGAGCGCCGCCGTCATGGAAGGCGGCCGGAAAAGACGCAGAGAAGTGGAAGTGGAAATTGAGCAGAAGGCGGCTGTGAAGAAGGAGAGGTTACCGGAATCTGAGCCATCGATGAATAACCAGACGGTTCCTCCGTCATCGCCGTCGAATTGGCCAGCCGTTTGGGATCAAAATGTAGATTTATTTAGTTTCCCT
>EnsVib0671
AGCGTGGTCGCGGCCGAGGTACTAGATAGAGTTAACGATTTTCTTTTGAAAATCAGAACTGGAGCTAATTTAACTCTTGCATTCCTAATCTAACAATTTGAATACCGAAGGAAATCAAGACCTGGTCATCATCTTCTTGAATTCCTCGAAGTTAACGGCACCATCACCGTCCGCATCCACGGAGCTTATCACCCGGCGGCAGTCCTTCAACGTGCACTTCTCCCCGAGACTCTTCAGTACCTGCCCGGGCGGCCGCTCG
>EnsVib0672
CGAGCGGCCGCCCGGGCAGGTATTTCCAGTATACAAAAAACCACATCCGCCTCATATTCCCATCATCTACAAACTAAAACCACCATTTTTCAAACTTCCGCCGCACCCAAAGATCTTCCCACCACCACATCCGGTATAAAAAAGCCACCATTTTATAAGAAACCCTTCCCACCCATTATTCATACTCTTCCTATTAAGTTTCCTCCTATCCCCAAGATTCCTACAAAGTACCTCGGCCGCGACCACGCT
>EnsVib0673
AGCGTGGTCGCGGCCGAGGTCGATGACGGGGAGGGTTAGTTCGGGTCCGGTGGTGGGTTTGGGTCCGGGTAGGTTTTCAGGCACCTGCCCGGGCGGCCGCTCG
>EnsVib0674
AGCGTGGTCGCGGCCGAGGTGCAAAGGTATGGGGCCCGACCTTGCCACTGTGGCAGCCTTCAATGCCGTCCTCTTCTCTGCTAGGGGACAAATGGAGGTGTTGTTGAGGTCCCAACCTGGTGCACCGCTTACGGTGAACCAGCAGATCGTTTGTGGAGCTGGGGCGGGAGTTGCTGTCTCCTTCTTGGCCTGCCCAACTGAATTGATTAAGACCTGCCCGGGCGGCCGCTCG
>EnsVib0675
AGCGTGGTCGCGGCCGAGGTGAGATGAGGAGGAGCTGACGAAGGAGAATATAAAGAATACTTCGGCTTCTACGGGGAAGATTACGTTCAGTGTTACCAAAAGCAAGCCTGAGACTGGGGAGGTGATTGGAGTATTTGAAAGCATTCAGCCATCTGATACTGATTTGGGAGCAAAGGTTCCCAAGGATGTGAAAATCCAAGGGTTCTGGTATGCGCAACTTGATTCATAGGGTGTTTTTAGCATCAATGTATTGGTTGCTTGGTTCGGATTTTGTTATAAGTTAAAGGTGTCAGTGAACTTTCCTCTGAGCCGATTGGAGAAGCTTTGAGACTATTATCTTGCTTGTATATTATCATGGTTTCTTATAATAATGCTTTGAAATTTCAAGTCTC
>EnsVib0676
TCGAGCGGCCGCCCGGGCAGGTACTTAACTCGGTCTGGGCCGTACCAGGGGCTGTCGGAGGAGACACGCTTGGTGACAGATTTCCTCATGGAAACCCTTCCATTGCCGAAGAGCTCCGGTGCAGCCGGAGCGACTTTAACTGCCTTCCCGGCAAAAGATGGAAAAGAGAGAGCCATTGTGGAAGCAGCCATGGCTAGGAGGAAAGAGAGAGACTAGTGTAAAAGATGAGATGTGACCTCGGCCGCGACCACGC
>EnsVib0677
CTAATACGACTCACTATAGGGCTGCTAGTCTAGCCGAAGAGGCCGAAGAGAAAGCAGTAGCTGCGGGAACCTCAGTCGATGGCCTCTTGGACAAAGCAAAAGACTTCACTTCTGGACTGTCTTGGGAAAAATTTAGCTCACAGCTTGCATCAACAATTCAGAAGCCTAATGAAGAACCACCACCTAAAGTTCAGATTGCCACAGTTAGGGGACAGGCCAAGGCTCGGATTCTGACTGCCAAGAAAGCAGTCACTAAGCAACCTAAGCCAAAAGTGGTTCCAAAGCAGAAAACCAAACAACCGGAGTCCGGGGTAGAAGTGAGGAAGGTCTTTGGCGGCCTGTTTCAGCAACAGACCGTCTACGTCGACGATGACTGAGAAGAAATGCTGCTGCAATCTACGTTTGGATTTTGGGTTATGTTTTCTGTGCGTATGTA
>EnsVib0678
AGCGTGGTCGCGGCCGAGGTTTCTCTTCAAGAAATCAAGAGAATCAGAGAAGCAGGTGGATGGATTGTCGATGGAAGAATTTGTGGAGACATATCTGTATCCCGTGCTTTTGGTGACACGCGGTTTAAGACAAAGAAGAATGAGTTGCTGGAGAAGGGAGTTGAGGAAGGGAGATGGTCTAAAAAATTTATTTCTCGGATACAATTTAATGGAGACTTGGTTACCGCATCTCCTGATGTTTTTCAAGTATCTCTTGGACCAGATGATGAATTTATACTGTTGGCATCTGATGGTTTGTGGGATTACATAAACAGCTCAGACGCAGTCAATTTTG
>EnsVib0679
AGCGTGGTCGCGGCCGAGGTCAATCGACCCGACCCGCTGGCTGACGTGACGGTCTTCGAGTTCGGGTCGGTCGCGGCTTCGGCTGATAAGGTCACAATCGCCGGCTACTGCCCCGTTTCCGACGAGCTCGAGCCCTGCCGCTGGGAGATCTTGCCGGCGAGTGGCTCCGACGCGCCTCAGTTTCGCGTGGTGTTTTGATGGGAGAGGAGAATGGGTAGGTAAGAGACACTGTAAGAATTAAGAAGACCCTATTTTGAGTGATATTTGAAAGAGGGTTTTTGTATAATTCATTGAACTCGATAGAACGAAGAAACCCTAATTTTGATAGTAATTCTCGCCACATTTTATGGGTTTGTCATTTGTACTTATCTATGAATTGGGATTTACTTCATTTTCTTAAATTACTTTTTCCTTTT
>EnsVib0680
AGCGTGGTCGCGGCCGAGGTACATGTTGAACTGCGGCGAACTACTAGCAGTCAAAGCGTTCCTCACCATAGCTCCCATTCCCGTTACCGTGGGACTTTTTGCCCAACTCTCGTAAAATTTCCTCACTTGTTCCTCTGTTTGGGAAGCTATCATTTTGTGCATCTCCCAAGCAACCCATCCTAGTCCCTGCCTCACCTGCCCGGGCGGCCGCTCG
>EnsVib0681
AGCGTGGTCGCGGCCGAGGTTAGAAACCTCTGCCCTTTAAACTTTACTTTTGCAATACACCGTCTAACAATGGCTGCAGCTCCAAGTGAGTCCATACCCTCTGTAAATAAGGCCTGGGTCTATTCAGAGTATGGAAAAACTGCTGATGTTCTCAAGTTTGATCCAAGTGTGGCTGTTCCTGAAATTAAAGAGGATCAGGTGCTGATCAAGGTTGTTGCTGCTTCTCTTAACCCAGTTGATTTTAAGAGGGCTCTTGGTTACTTCAAGGACACTGACTCTCCCCTACCTACAATTCCAGGGTATGATGTAGCTGGTGTGGTGGTAAAGGTAGGAAGCCAAGTAACCAAGTTTAAGG
>EnsVib0682
AGCGTGGTCGCGGCCGAGGTACAACAGTAACACACCAACACTCATATGTTAAACCATACCAAGAGAGAGAAAACCCCATACATACCTAGACCCATGTGTATACAGGATAGGTTTTAGTTTCATCATATTTACCTTACAACTTGCCTCCTCTTGCATAGGGTCCGAGATATTACCACCCACTCTAAGGTTACAAAGCAATGTGTCACGTCCAGACAAAACTATTTGGAAGAAGCCATCCACTTCCTTTGAAAGAACATCAAGTCCTTGTGAAAGCTTATTAGCCCCCTTCTCTAAATCTGATACATAATTTTGGAATGCGCTAGCTTCAACAGGACACCTGCCCGGGCGGCC
>EnsVib0683
CTAATACGACTCACTATAGGGCTCGAGGACGGCCGCACCCTTGCCGACTACAACATCCAGAAGGAGTCAACTCTCCACCTTGTCCTCCGCCTACGCGGCGGAATGCAAATCTTCGTGAAGACTCTCACCGGAAAGACAATTACCTTGGAGGTCGAGAGCTCTGACACGATTGACAATGTGAAGGCCAAGATTCAGGACAAGGAAGGCATTCCCCCAGATCAGCAGAGGTTGATTTTCGCCGGCAAGCAGCTGGAGGATGGTCGTACCTCGGCCGCGACCACGC
>EnsVib0684
AGCGTGGTCGCGGCCGAGGTCGTTGCAGGTGAGCTCGCCAGAGGTCTCCAGGTCGTTGTGGAGAAATGGTTTGAAGCAACTTTTTGCAATTTCAAGTTTATAATTTGCATTCCGGTGAGTGCTCGTATGAGACGTGTATGTTTTTAGCAATTTGTAATTTATAAACTAAAATTGCAAATTGGAGAAGGTGTGTCTTCCATTTATTTCCAATTTTGCAGTTTACAGTTTGTATTCTGATGACTGTTGATGGTAAGGGTGTCTTTTATATATTTGTGTATTCATAATTTGTAATTTATAATTTGCAA
>EnsVib0685
CGAGCGGCCGCCCGGGCAGGTACAGGGGAGCTATTAGGAGAATCCATTCTCATTTTCTGTAGGGCTAGTTGATAAGGCAATTCACATGGTTAGTGATAGTTATATGAGATCAGTCATAGACTACTTTGAAGTCACAAGAGCTAGGCCTTCTTTGGCAGCAACTCTTTTGATAACAACATGGTCTAGGCTTGATTTCCACACTACTGATTTCGGTTGGGGAGAGCCTGTGTTTTCGGGGCCTGTGGGTTTGCCTGAGAAGGAAGTAATCTTGTTCCTTTCTCATGGTGAAGACAGGAAAAGCATTAATGTGTTTTTGGGAATGCCAGCTTCTGCCATGAAGGTGTTTGAAGAGTTGATGCAGATTTGAGATTTCAAGTGGTTAAGAAGTAAAACTAATACTTGACCACAATTCATTTCAAACAGTGAGGGAAATCATGGGAAT
>EnsVib0686
AGCGTGGTCGCGGCCGAGGTACTCTGGAGGCACCTGCAAGCTGTCTGCCGGTCCGTTGGGGTCTTAGCCGCGGCATTGAGTCCCCGCACCCCGGCGCAACAT
>EnsVib0687
GGACCCAATAGATAACAATAACATTAAAATATTATTAGAAAGCCACAAACAATAGGTAAGTTGGTAATGGTTGAGGACAAGACACTTATTAATTTATTTATGCATCTATACCCCGGAGTATCACGTGGTAGTATTCAGACTAATGAAGATGCGACACGACATGGATATATTTTGTCTCCGGTATCGATCATCGGATATATCAGGTGGAACTCGGTTCTTTATTTATTTATTTATGGAATACTAATTAGTAGGTTGTGAATTCAGTGCCATTACCAACCATCCTCAGTTCAGTCTACTCTATTTTAGGTTTAAAGTAGATGAGAGTCATTTCGCCAGATTTGGCATCGTGGACAAGTGTTTCATATATCTTGGTATCCCTAGGGTCTTTGGAGCACCTGGACCTGCCCGGGCGGCCGCTCG
>EnsVib0688
AGCGTGGTCGCGGCCGAGGTACTGTATACAATATAGAAGGCTTGATGGCACAATGACTCTAACATCCAGAGACAGGGCTGTCAAAGAATTCAACACTGATCCTGAGGTCACTGTTATGCTTATGTCACTCAAGGCAGGAAACCTTGGTCTAAACATGGTTGCTGCATGTCATGTTATCCTTTTGGATCTTTGGTGGAATCCGACGACTGAGGATCAAGCTGTTGATAGGGCACACAGAATTGGACAAACCCGGCCGGTTACTGTAACTCGACTTACTATTAAGGATACAGTAGAGGACAGGATATTAGCTCTACAGGACGAGAAGAGAAAAATGGTTGCATCTGCTTTTGGTGAAGACAATAGCGGGGGCTCCGGAACTCGTCTGACAGTTGAGGATCTCAGATATCTATTCATGGTCTAGAACAGAACCAGGGAAAGTACCTGCCCGG
>EnsVib0689
GAGCGGCCGCCCGGGCAGGTACTATCCAACCTAAGCCTGAACAAGAAAGTGTATTGTTGCATGCACAGCAACAAGTAGCATTGCAGAGGCTCATGTTACATCCTACTTCGCTAAGCACAAAGGTTTTATGCTTAACTCATGTGGTTACCGAGGAGGAGCTCAAAGATGATGAGGACTATGAAGACATTTTGGAGGACATGAGAATTGAATGCGGAAAATTTGGTAATTTAGTGAACGTTGTCATCCCACGCCCGAAACCCAACGGTGAACCATCACCAGGGGTCGGAAAGGTGTTCTTGGAATATACTGATGTTGAAAGTGCTACAAGAGCTCGAGGAGGGTTGAATGGAAGAAAATTTGGTGGGAATCAGGTTGTGGCTGTCTTTTATCCTGAGAACAAGTTCTTCCAGGAGGAGTACCTCGGCCGCGACCACGC
>EnsVib0690
AGCGTGGTCGCGGCCGAGGTACGACAATGTAGATGAGATTTTCTCCATCAGGCTCTGATCAAATCAGTTCCTTTTCTAGTTGGAGGAGATGTGGAATCTGAAATTGAAGATTTTTGAAATTGATGATAGTTTAACAATGGAC
>EnsVib0691
AGCGTGGTCGCGGCCGAGGTCAATCTTCCGAAGATCACCTTGATATGGTCGATAGGAATTCATCAGATTCTCCCATTTCTGCGATATCAAACATCTCTAATCCCATGTTTGCGAGATCTGATTCAAGATCTTCAGAAAAGTTGTCTGGAATTGATCCTGTAGTTGAAAGTTGTGCTCCAGTTCCACAGGCAGCAATCGTAGGAGCTGAAAGGATCAGTCAAGATGAGTTGAAAGTCGATTCTATATTCCCAGAAAGAAGACCTCTGAGTTTAAAAAACCGATCAACCATGTTGTTGCTCAC
>EnsVib0692
TGGAGTCCTGCTGTTATGGGCATTGGGCCAGCTGCTGCAATTCCACCTGCAGTGAAGTCCGCTGGCCTTGAGCTTGATGATATCGATCTGTTTGAAATAAATGAGGCATTTGCATCCCAGTATGTATATTGTACCTGCCCGGGCGGCCGCTCGAGTGTGT
>EnsVib0693
TCGAGCGGCCGCCCGGGCAGGTACTGCAAAGATGAACTTTCTCGTGAATTGTACAACAAGTACAAAGTTATATGGTTGCAGTCTAGGGGAAGAGACGAAGAGGACAGCGATATGCAAGATTTGGTCATGTCTTTCTCGGGGCTTGAAGAGAAGGTCCTTGCGCAGTATACTATTGCAAAGGCAAATTTCATTAGAACAGCCGCCATGAACTATTTGTTGGATGCTGGAGTTCAATGGGGTGGAGCACCTGCAGTCAAAGGTGTGCGAGATGCGGCTGTCGAGTTATTGCACACTCTAGTAGCCGTGCACGCAGAGGTATTTGCTGGTTGTAAACCCCTGCTGGACAAGACACTTGGTATACTTGTCGAAGGCCTTATTGATACTTTCCTCAGCCTTTTCCATG
>EnsVib0694
TCGAGCGGCCGCCCGGGCAGGTACGGTTACATAACCTTCCATCATCCACATCTATACCTTTGGTTCAGACAACTTAGTAGACATAGCCCTTGACAAACATCCCTTTCTTGGCCTCATCAGACTCTCCCTCCCCGCTGTATTTACCGAGCTGAGCAAGAGAGTTGGCCTTTGCCCGAATGAGCAAAGTTTCCTGAGCCTCCTTCACGCTCTCGGGTCTTCCTCCCCACGTCTTGAGGCAAGTGTTCTGAAGGGCGCGTGCATACGAGAATGACACATGCCATGGGTTGGGAGCTTGGTTCATCGCGTTCAAGTTCAGAGTTGCCTCCAACTCAGATTGACCACCAGACAAAAACATGATTCCAGGAACTGAAGGGGGGATTCTCCGGCGCAGGAGGTTGAGGGTGTATTCAGCAACTTTTTCGGG
>EnsVib0695
TCGAGCGGCCGCCCGGGCAGGTACTGGTGTGTTTGTTGATAGGGAGGGTGCCGGGAAGCACATAGAGGCAGGGGCCAAGAAGGTGCTCATCACTGCCCCTGGAAAGGGTGACATCCCTACCTATGTGGTCGGGGTTAATGCTGAACTCTACAGTCATGATGATACCATCATTAGCAATGCTTCTTGCACTACCAACTGCCTTGCCCCCTTCGTCAAGGTTCTTGACCAGAAGTTTGGCATCATCAAGGGCACCATGACTACCACACACTCATACACTGGTGACCAGAGGCTACTTGATGCCAGCCACCGTGACCTCAGGCGTGCACGAGCTGCTGCTCTCAACATAGTTCCCACTTCCACTGGTGCAGCAAAGGCCGTTGCTCTAGTCCTTCCATCTCTCAAAGGAAAGCTAAATGGCATTGCCCTACGTGTGCCCACCCCCAATGTCTCCGTTGTCGACCTTGTTGTCCAAGTCACTAAAAAAGCCTTTGCAG
>EnsVib0696
CTAATACGACTCACTATAGGGCAGCGTGGTGGGCCGAGGTGGGGCGCGGCGCGGCGCATAAGAGAGGATAAAGGTGCAGAATAATTCATCTCCGCCGTTGCCTAGAGAAACCTGGGGACCCAACAGGTTGTGAGCCTCTGAAATTCTTGCTGGGAGAATCCATTGATCCTCTAAAAGAAGCCTTGGCTGATTCTGGGACTGAGTCTAACGGAATTGACTCCACAAAGCATGCTGTGTTAATTCGAGTCCTCTCGAGCTCTGCTTGAAGTAGCTCAGAGCTATACTGCTGGGCAAGAGCAATAAGGTCATCTGGTGACACGGTCATTCCATGCTGTCTGTCATCTGCAAGCACATCGTCACTTCCACGTGTTGGTCGGCGTTGATGACTTGGAGTCTCAATAGACTCAGTCACACTCTCGGTGGCTTTCTCCAATAGGACCCCTTGT
>EnsVib0697
AGCGTGGTCGCGGCCGAGGTGCTTCTAGCAGCACATCATTAAACACAAGGAAGCTTGATGATGAAACAGAGAACCTTGCTCATGATCGTGTACCCACTGAGTTGAGGAAATGTATAATGCAAGCTCGAATGGATAAGAAGCTTACCCAATCACAACTCGCTCAATTGATTAATGAGAAGCCTCAAATAATCCAAGAGTACGAATCTGGGAAAGCCATTCCGAATCAACAGATAATCTCCAAGCTGGAGAGAGCACTTGGAGCAAAATTGCGTGGAAAGAAATGAAGCCATTGAAAGAAAGAAATATTTGGTACCTGCCCGGGCGGCCGCTCG
>EnsVib0698
AGCGTGGTCGCGGCCGAGGTACGGAGAGTATGATCTGCTCCTGCTTCTATCTCGTTGGGATGAGTAACGAGGAGGAGAACGGCTCCCATAACTTGGAGATCGACGACGTCTGCGAACTGTCCTCAGCCCGAGGTACCTGCCCGGGCGGCCGCTCG
>EnsVib0699
CAGCGGCCGCCCGGGCAGGTAATTAACTTCACAAAAAATGGCTGTCGATACCCTTCGTGCAACCTGTCTTTCCCGCGATGTCGATGCGATGAAAATAGCCCATGCCGGTGAATGGAAGCCTCTACAAGCTCATTGTCATCGCAAAAGGCGTCATCGCTACCACATATCAGACACTTGTCCATGAAGATGGTTCGAACGGAAAGACTCTCGTTTACTTTAAACCTGAGTAAACAACTCAACTGAACTGAGGTTGGCTGGTTGGTAGTAATGGTGTATTATAATAGCTACTAATTAGTATTTTATAAATAATGGAGTTCCATGTGTCATTTCCACGTAATACATCTGAACTCGACACCCGTCCTAAGTCCCGTGTACTGGCATTCCGGGTCATACATAAATGAATAAGAGTCTCTACCATTACCAACCTATTCTACTTGTATGTCTCTTGGCTCACGGCTGAGATGGCTTTTGCTTTCTAATAACATTTT
>EnsVib0700
TCGAGCGGCCGCCCGGGCAGGTGAAAAAGTAAATGGAATTGCGGAGGATCTGAACTGGGAAGTTTTCAGAGAGACATTGATTGAACAGGCCGAGCAGGGTGTAGATTACTTCACGATCCATGCTGGAGTCCTGCTTCGATATATCCCATTAACAGCGAAGCGAATGACTGGAATTGTTTCTCGGGGGGGCTCCATTCATGCAAAGTGGTGCTTAGCTTATCATAGGGAGAACTTTGCTTATGAACACTGGGATGACATACTAGACATCTGCAACCAATATGATATAGCATTATCAATAGGTGACGGACTGAGACCTGGGTCAATTTATGATGCTAATGATACTGCTCAGTTTGCAGAGCTCTTAACTCAAGGAGAACTGACACGTAGAGCTTGGGAAAAGGATGTACAGGTTATGAATGAAGGCCCTGGGCATATTCCGATGCACAAGATTCCTGAAAAC
>EnsVib0701
AGCGTGGTCGCGGCCGAGGTTCAGGAACTGTTCCTGGGCAGCAGAGCCAACAGGCTGTCCCGCTAATACAACAGCAGATGCTTCCAAGGGGCGTGTCTATCGTTACCCACCAGGTCGTGGCATGCCTGATGTTTCCATGCCAGGTATGGGTGCAGGCATGCTTTCTGTGCCATATGATATGGGTGGCATGCAGTTGCGTGATGCAGGAATGTCTCAGCCAGTTCCGATTGGGGCTTTGGCTTCTGCCCTTGCAAATGCTACTCCTACAGAGCAGAGGACGATGCTGGGTGAAAACCTGTACCTGCCCGGGCGGCCGCTCG
>EnsVib0702
AGCGTGGTCGCGGCCGAGGTTGAAACCTTTTGTAGACCTATCAAATAGTTGCTGAAGTCATTTTGTTAGAGGTCGTATACATCAAGATCAAGATCGTGGATCTACTTTGTTAACATCCATTTTATATTGAGTACCTGCCCGGGCGGCCGCTCGA
>EnsVib0703
CGAGCGGCCGCCCGGGCAGGTGGGGCAGTGAGTCCAGCAATAAAAGCAACAATAGGCTTTTCAGTCCCACTTTCCTTTATGAGGGCCGCAGCATCCTCTTCAGCTGTACCTCGGCCGCGACCACGC
>EnsVib0704
CGAGCGGCCGCCCGGGCAGGTGGATTATGATGGTGCAGTAAATCATGAGGAAGAAGATGAAGCCAGTTCATGCGTAGGAAACAGGACACAGGACGGATAAGCACTTTAAGGGAGGTTCAAAGCAGGTGATGGAGTGCTATACCTTGAAAGAGCCACGGCTTTTCTTTTGTTGTGTCGGATACAAGTACCTCGGCCGCGACCACGCTACTAGAGGCG
>EnsVib0705
CTAATACGACTCACTATAGGGCGGCTTGATATTCGAGGCAAGGTGGGAACTGAAATTTTGTCCCCAAAAACAACTTATGAAGCTTATCTTGTATACAAATTAGACAGGCAGATACCATGGGCTTGCATCTGCAAAGGCATCCATTATTAGATTTGTTAATGAAAGAGATGACGTGCCATACAAGGAGGCCAACACTGTTTATCTCCAACCTCGAACATCTGGAGAAGAAGAAAACGAACAACATAGACAGCTTCCGCAGCAGAGAAGAGATGGTTGGATGGAGATTAAAATAGGGGAATTTTTAAATGATGGAGATGATGGAGTGGTAGAGACGCGGTTGATAGGGGTCCCTGTCCCTGAGAGTGGTCTCATTGTTGAGGGCATTGAGTTTCGACCT
>EnsVib0706
AGCGTGGTCGCGGCCGAGGTCGATGGCCAAGGACCTCTCTGGGACCGTGAAAGAGATCCTTGGCACGTGCGTCTCCGTCGGGTGTACCTGCCCGGGCGGCCGCTCGA
>EnsVib0707
CTAATACGACTCACTATAGGGCAGGTGGTGCGGCGAGGTGAAGGTGGTGGTCATGGTGGCTACATTCCTTAAAAATACCTTCCCATTATTCCACTGTCTAAGAACTCATTCCCTTGCCTCTAGTAGTAATAAAAATAGTTAGATGAGTTTGGGTGAGAGGAATTTTATAATTAATTAAGTATTGTATCAATGCTTTGCTTCTCCAATCTCAACATGAATGGCATGGAAGCTCTAAATTAAAAGGTCTATCACTCTGCAGTTGATCTGTCTGTTAAGTGGATGCGATAATTATATAAACAATTACTTTTGGT
>EnsVib0708
GTCGCGGCCGAGGTGACTGACCAATGAGTTTTTCCTTCAGGGTCGACATATACTGCATCACTATACTCTTTGGTTTGCCTGGGTCTATATTGAATAGTCCAACCTGCCTTCATAAGTATGTCAATTATTTGCTCTCTCACTAACTGCTGTTCTTGCCTACGCCCCATTTCCCCTTTATGGTGCTTTATCATTTTCAGCTTCTTCCCAGTACCTGCCCGGGCGGCCGCTCGGGCAGGTTAGCAGGCTTGCTGTGAAAAAAAGAGGCGCCGGAGCTGAGAAAGCCAGCAAAAAGCCGGTTAAGAAGGCGAAGGCTGGAAAGGATCCCAACAAGCCGAAGAGGCCCGCGAGTGCTTTCTTGTTTTCATGGAGGAATTTAGGAAGACGTACAAAGAGAAACATCCGAATAACAAATCTGTCTCTGTTGTCGGTAAAGCTGGAGGAGATAAATGGAAATCGATGTCAGACGCCGAGAAAGCCC
>EnsVib0709
AGCGTGGTCGCGGCCGAGGTACAAGAGCTACCAAGAACTTTCTCATGCCTTGGCCAAGATGTTCAGTTCCTTTACCATGGATAACTACGGGTCCCAAGGAATGATTGATTTTATGAATGAGAACAAGTTGATGGATCTCTTGAACAGCTCTGAGTATGTGCCAACCTATGAAGATAAGGATGGTGATTGGATGCTCGTGGGCGACGTACCTGCCCGGGCGGCCGCTCG
>EnsVib0710
TCGAGCGGCCGCCCGGGCAGGTACATTGATGCTGCTGTGAGGCACGTTCTTCTTAGACAGGGTGTGCTTGGTATTAAGGTGAAGATCATGCTCGACTGGGATCCTAAGGGCAAGCAGGGACCAATGACTCCGTTGCCTGATTTGGTGACCATCCACACCCCCAAGGAAGAACAATACCTTCCAGTTCCACCCGCAGCAGTCGACATAGAGCCAGTTCCAGTTGCAGTAGCTTAAACTGAGTTTAGCTGTTGCGGTCTGTTTTTCCAAGACAATGTTATGTAGTATTACGTTAGCAAACAGGG
>EnsVib0711
TCGAGCGGCCGCCCGGGCAGGTTAGGGCAAATTTTGTCCTTCTCCATCCAAAAGTGAATACTGAACTGGCTGGCAATCTTCAATGTGGTCTCTAGGGTAAAATAGAGAATTCTGAGAGGTAGGTGAGAATGCTAAGCTCACCCCACCCCACCACTGCTGTTGCAAACCCA
>EnsVib0712
AGCGTGGTCGCGGCCGAGGTACTTATTTGAAAAGTTTCATAATGTTTACACAATTTATTTATACATGCATGATGAAGGCATAGATAAATGAAATTCAGATCTTCAATGTTTCAAGTGCAACTTCTCCTTTCTGATAGCATTCATAGTTGATACGACCATAATTCTTGACATTTTTGTATAACCTTGGCCTTGTCTCATCTATCAATTTCTCCACTGGACTAATCTCAGTTTCAGGATCAGGTTCATTAAACAAGGCCACAGATAGCCTCATTCTGTCTAGATTTGTCACAACCCTGTGCATTGGGCTCTTGAAGATACCATTACTCATAATCTGCATTTGATCACCAAGATTAATAACTATTGCATGAGGCACAATGGGGACTTTAACCCATTTTCCATCTA
>EnsVib0713
AGCGTGGTCGCGGCCGAGGTACTCCTAAAGAAATGGAATACACTAACCCATGACAACTGACTTCCTAAAAAATAGGACAATCAAGACTTATTCAAATAACAATAAATAAACTAATTCTTAACACCCTCCCTTAAACTGACTTCTGCAGAAAACAATTTAGGATTGAGCCTCTTTTTCAGTCCTGAGCAAGTGACCTGCCCGGGCGGCCGCTCG
>EnsVib0714
CGAGCGGCCGCCCGGGCAGGTACGATTTGAAGAGGGACGAGTGGACCGAGTTGAACCCAATGAGTGAGGAGCGAGACGAGTGCGAAGGAATCTTCATCGGGTCCGAGTTCTGGGTAGTGAGCGGATACGACACGGAGAGTCAAGGGAGGTTCAAGAGCAGCGCGAGTC
>EnsVib0715
TCGAGCGGCCGCCCGGGCAGGTTTGAGCTTGGTAGCGGTCAAGTGATTAAAGGATGGGACCAAGGACTGTTGGGAATGTGTGTAGGAGAGAAGCGAAAGCTGAAAATACCTGCAAAACTTGGTTATGGAGCCCAGGGGTCTCCACCTACCATCCCAGGTGGTGCCACACTTGTTTTTGACACTGAGCTTGTTGATGTGAATGGGAAAGTATCAAGTGGAGGGAAAACAGATGATGATGATGATGAGCTATAGTCAAAGGAAGCTCGTAACCATATGGTTCTTTTTCTGCTAGCTTAATTAATTTCGAGGAGTATTCGGAATGGTATCTGTTCACTGAAGACTGGATGGTTGATTTTATTTTGTACCTCGGCCGCGACCACGC
>EnsVib0716
GAGCGGCCGCCCGGGCAGGTCGACGGCAAGATCTCAGCGGCAGAGTTGCAGAGCTGCGTGAGGACGGTGGGAGGAGATATGTCGCCGGAGGAAGCGGAAGCGGCGGTGCGGTCTTCGGATTCTGACGGAGGACGGGAGTTGGGGCTGGACGACTTCGCTAAGCTGATGGGGGCCGGGGCGAGGAGGAGAGGAAGGAGGAGCTGAGGGAGGCGTTCGGGATGTACCTCGGCCGGACCACGC
>EnsVib0717
AGCGTGGTCGCGGCCGAGGTAAAGAGTGGTTATGGTGGTGTCATTTGTGGCTTGTTATTTTTCCTTGTTTTTGTGATGGGTGGTTTATTTGCCGTTTTCTTTTGAGAGAGACTCTGCGCTCATTTACAAGTTTGTCTAGGGTTTCCGTTCTAGGGTTCTCTCTGTTCTGTAAGGACCTTTACTTTCTTTTGTGTGTGATATAAACATTATTGTTGATTAATAAGATATTTGTTGTTCC
>EnsVib0718
AGCGTGGTCGCGGCCGAGGTACTCGGTATGTGCCTTCCAATCTTCAACACTAACAGCACTCTCGCTTCCATGTAGCATCCAATCAAGATCTTCTAGCTCTAAACTTCGGAAAAAGAAAGTCTGGAACACTGAGTTGGAGAGAATATCACCAAAACCTTTTGCAAAATGCTTCACTTGTTCAGTGATAGATATGACAAACCGATGCTTGATAAGAAGATTAACATATTCCTCCCTGTTCTTGCTGGTTACAACAATGTTTCTCCCACCATCGCGAAGCTCCACAGTATTCCGGTATCCCAATTCCTCTACTTCTCTAACAAATGTCAATCCTAAAGCATCTGAATCAATAAAGTCGGGATCCATTTCCAGAATCCGCTTGCAACTATTATACAAGAAAGGGTCAGCATCCCGTATGTCTTCCAAAGATGGTAAAGTTCCAGCCAACTGTTGG
>EnsVib0719
AGCGTGGTCGCGGCCGAGGTGGAACACTCGGAGTTTCTCAGGATCTCGTTCTCGAAGTTTACTAGTCCCCGCTGACGGATGATGTTGTTCTATGGCGCTGTTCCTTTTGTGTGCTCTGCGTTTAGTTAAAGCTAGAAGATGACTGACTATATATATATATATATATTCCGCATTAGGAAAATGAAGTTTGGTGGATATAGTACCTGCCCGGGCGGCCGCTCG
>EnsVib0720
TCGAGCGGCCGCCCGGGCGAGGTGGAGCTTGCGATCGTAACGTCGGTGGTGAAATTGGAATCGCAGCACTTGGCGCAGATCGCGAAAGGCGTGCAGAGGCTGACGGGGTCCAAGAACGTGAGGATCAAGACGGTAATCGATCCGTCGTTGGTCGCCGGGTTCACCACCAGGTACCTCGGCCGCGACCACGC
>EnsVib0721
AGCGTGGTCGCGGCCGAGGTGGGTGCAAAATTCCAGGAGTCGAGATCACAAGGAGGGCCCGCATTGAGTTCTGCTGCACTTGAAGTGTGATTTCTCTTAAAGTTGAGGAAGATGATCCCTTCGTAGTGCTTGTGTGTGATATACCCAGTGCCAGTGTTTTTTCAAGCTCTGGTTCAAATCTCTAATAGATTCTTTAGTAGGAGAGGGTTGATTTATATCCTTACTCAAAAAGATTTGAAGTGCAGAGGGTAAATTTGGGGGCCCTCTTGGCTTGCACATATGTATAAATGTATCAATATGTACCTGCCCGGGCGGCGCTCG
>EnsVib0722
AGCGTGGTCGCGGCCGAGGTTTGACATGCCAGATTTTGTAAAGACAATGGATGAAGATGCAGTGTTCGGGCTTTCTTGACAAATCTTCCCCTCGTGATGGATATGGCAGGTACCTGCCCGGGCGGCCGCTCGA
>EnsVib0723
AGCGTGGTCGCGGCCGAGGTACATGAGCGAGGCTGCGCTCGGAGACGCTAACGAGGATGCCATGGAGAGTGGATCATTCTATGGGAAAGCAGCCCAACAGGTGAATCTTCCAATGACTGAAGGTTGCGCCGATCGAAATGCAGAAAACTTCGATCCAACAGCGAGGAGTGACGATGGGAGCTGCTTATATACATTATAGGCCCTTTTCTATGCATTGCGTGGAAGAAGTATTTCTTAAGGTTGGGAGGAAGTCAAATTATATTGTTGCCTTTGTTTTCGATGGCATACTGTCATGTAATTTTGTGTGATATTGTAGACCGCCTTCACTTTCATATACTGCACCTGCCCGGGCGGCCGCTCG
>EnsVib0724
TCGAGCGGCCGCCCGGGCAGGTACTTTGAGCTCTCAACCTTGCCCACTTTGGTCGTCGTTGGGCCGGATGGGAATACCCTTCATACCAATGTTGCTGATGCCATTGAAGAACATGGCTCTCAGGCATACCCTTTTACACCTGAGAAGTTCTTAGAGCTTGAGGAGATAGAGAAAGCAAAGCGAGTAGCGCAAACGCTGGAGTCAATTTTAGTTTCTGGAGACCTCAATTTTGTAATTGGGAAAAATGGAGTCAAGATTCCTGTCTCTGATCTTGTTGGAAAATAATCCTCATATACTTCTCTGCACATTGGTGTCCTCCATGCCGCATTTTACACCAAAGCTAATTGAAGTGTACCTCGGCCGCGACCACGCT
>EnsVib0725
TCGAGCGGCCGCCCGGGCAGGTGTCGTCGGAAGCCGCGTATCATAATGAGGTGGCTGGACGATCAGCCGCCTTCGTCGGTAGTGTTCCTGTGCTTCGGGAGCATGGGAAGCTTTGATGAGGAGCAGGTGAAGGAAATAGCGCATGCACTGGAACGGAGCGGACACCGGTTCCTGTGGTCTCTACCTCGGCCGCGACCACGC
>EnsVib0726
AGCGTGGTCGCGGCCGAGGTGTCCCATGGCACATGTTTGTATCTTCGGTGAAGAGGTTGCGCGTGTTGAAAAGCTCTGAACTTTCCACGCTATTCCTTGGCAGTAAGCAAGAAAAGAACCCACTTGATGCTGCTGCGTTGAAATGAAGGAAAGCAAATATTTTATGTGAAAAGTCTTTTACTAAGATTGGAGGGACTTGTCTTATGTTTAACATTTGGCATTTAAGTTTTATATTTCTATGGTTTAAGTAGGGGAGAAA
>EnsVib0727
AGCGTGGTCGCGGCCGAGGTTTTGGGAAAGGAATGGGTTAGAGAGGTTAAAAGATGAGAGTCTTTGGGCAAGTGGAGTAGCGGTGGGTGGTGATTTTACAGAAGAAGAAATGGCTCTGAGAGCAGCAGAGGTTGAAGAAGCAGCCATTGATGCTGATGTGCTTTTTTCTTTATTTTATGAGAGAGAGAGATATATAAGGTTTGGTGGAAAAGGGTATAACTATATAGTACCTGCCCGGGCGGCCGCTC
>EnsVib0728
AGCGTGGTCGCGGCCGAGGTACAATAAGATGATACAATAAAACAGTAAATGTAATATTACTCTCTGAATGAAGTCCGCCATTATTGGTATGCCTATGTAGATGGTGGTATGTCTGTATATGAGTGCTGAGGTTTCTGACTGAATTGTGCATTGTGAGCTGTAAGACACTGAAGTATGTTTTAA
>EnsVib0729
TCGAGCGGCCGCCCGGGCAGGTACAAATTACTGGCAATCTTAAGCCTTCTCACAAACTAACAAATGCATAGATCATAATTCAAACTCCAGAATCCTAAACTAACTGTG
>EnsVib0730
AGCGTGGTCGCGGCCGAGGTACTCTCAGCTAGTTATTGGCACTGGAATACAGAGGAGAGTGATATTAAGAAGCTGCAGTTACAGAGGGCCATTCAGCACCGCCTTCAAACAACTTTTCCTCTTCTTGTTCTTCTTCTTCTTCTTCCGCATCCCATAGGAATCGAGCATACGAAGCTAGAACATAACAGTCGCCAGGGTCAGTTTTAACAGCTTGATCAAAATAACTCTGGGCACGATTCGCATCCTTTTGGGTCTGCCATATCAGATCAGCATACAGAGACAGAACATTTCCATCACTAGGATTAGCCAATATTGCTCTTCCACAGTACCTGCCCGGGCGGCC
>EnsVib0731
AGCGTGGTCGCGGCCGAGGTACATATGTATTGATATCATGTACATTATGGTGAAGTCTTAGGAGCAAGATCTGGATTCAACTTTCTATGGGCACCAAACAAGAGCCTAATAATATTATATTC
>EnsVib0732
AGCGTGGTCGCGGCCGAGGTGGAGCTGCCACAACTGGATATATCACTGCTGCTGCTTCTAAATCTTTTCTCCCTATGTTCCTCTTGATGCTCTCTTCCAAAGAGCCATTCTTGATCATCAAAATTTGGTTCACTCTGCAGAACACCTGCCCGGGCGGCCGCTCG
>EnsVib0733
CGAGCGGCCGCCCGGGCAGGTACAACAAGGTAATTGCTTTCATGTCCGCAAAGGGTTATACTCTCTTTAGCCATTTCCCTTCTATTCCAATCGACGAGATGGTCACCGCGTATAAGGTGGTTGAGGCTGCAGCCCAGGCACTTGAGCGGGTTGAGGCAGCAGTTGAGGCACTAACTGGGGGAGATTCGGATGAAAAATCGGATTAGGGGAATGTTTTCAGTCCGGTGTGTTTGCCATGGGTGTTAGTTTGCATTGTGGGGATTGTGTGTTTGCATTGTGGGGATTGTGTGTATGTTGTGTGGATGATTCAGAGTCTGTGTTATTTATTCAGGTTGATTTTCCTTTTCTTTTTTTG
>EnsVib0734
AGCGTGGTCGCGGCCGAGGTACCAGCCAATGTAAAGAGAGCATTCCACCCTGGTATCCTCATCCTGAAGCCTGTTTATCGCTTCCCACGAGGTCGGGAGCCCGACCTTGGACCAGGAAACTTCGAAAACTGAAGCCGCAAGTAGGCAGAATCAGGATCATGTTCATCCATCTTATAACCTTGTAAGGCACTCAAAGCAGTTGCTGCACAGGCTGGATTTATAAAATCCACAAAACAAAGGATAAGGGGATCTCCACCACGATGTTTTGATTCCTTGCTCACAAGCCGTACCTGCCCGGGCGGCCGCTCGA
>EnsVib0735
CTAATACGACTCACTATAGGGCAGCGTGGTCCGTCCGATGCAGGGATAGACGAACCCATGAGAGGGATGAACGACCCTGATTGGGACATGTGGGAAGAATGGATGGGATGGGAAGGAGCAGGGATTCGCGACTACACATCCCACATTAACCCTTATATTTAAACATATTACTTAGTATTGTTATGATGCAGGTTCTTAAGAGTTCTATTCCCACATCTCTCAATCAAAATATGATTGATATTTGTATATAATGAAGTGGGAAATGGTCTCTGTACCTCGGCCGCGACCACGC
>EnsVib0736
TCGAGCGGCCGCCCGGGCAGGTACACGGTTAAGGCCCTACAGCGCACCATGCCTCCTGCTGTTCCTGCTGTGGTGTTTTTGTCGGGTGGGCAGAGTGAGGAGGAGGCAACCATCAACCTTAATGCCATGAACAAACTCAAGACGAAGAAGCCATGGACTCTCACGTTCTCCTTCGGACGTGCTCTTCAGCAGAGCACCCTCAAGGCTTGGGCTGGAAAAGAAGAAAATGTGAGGAAGGCTCAGGCTGCATTCCTTGCTAGGTGCAAAGCCAACTCCGAGGCAACCCTCGGAATCTACCAAGGTGGTGCTTCTTTGAGTGAAGGTGCCGCAGAGAGCCTTCACGTGAAGGACTACAAGTACCTCGGCCGCGACCACGCT
>EnsVib0737
AGCGTGGTCGCGGCCGAGGTAAAGGAGCAGGTTGAAATTGCTGAGAAATTGAGTTACTGAGTCCAGTTTCGCAGTGATATATAATTAACCGTGAAACTTCGGCTCAAGGGAATTGGTTCAGAAGCCAAGATGTTCTTTCGGTTTCTATTTAGGATTAGGGTGATCTGGTACGTTTCAATTACACGTACCTGCCCGGGCGGCCGCTCGATAGCGTGGTCGCGGCC
>EnsVib0738
AGCGTGGTCGCGGCCGAGGTACCGGTCTCCTCAGTGGTCGACTCTCCGTGAAGCTCAAGAAGCTTGCCAATGTCGTACTTGGGAGCCTTGAGGATCTTCACCTTGCGAACGTAGCAGTTTTGGAGAGGGTAGATACCTTGCGAAGCCTTCTCGATCTCTCGGCCAATGACCTCGGGAACGAGCTTGTGAACGAGTTGCTTGAGATCGCACGAGGTGGCCTCGCGTTGAATGATCTCGAACATCTTTTGACGGATCTCACGGATTTGAGCAGACTTGGCGTAGGTCGTCTTCTTGACCTGCCCGGGCGGCCGCTCG
>EnsVib0739
AGCGTGGTCGCGGCCGAGGTCCTTACTGAGGAGGCACTTGTAAGGAATAGCAGTGATGATATTTCCTGCATTGTTGTAAGGTTTCAGTGATCCCAACTTGTTTAAGTT
>EnsVib0740
TCGAGCGGCCGCCCGGGCAGGTACCCAAATTAGTTTAAGGGCTGTGATTATTTTCTACTTTTCCTCAATGACGTTACAATAACTTACTGTGTTCTCAAGGCTTTGATCCAATCAATCTCCACCCGAAACTCACCTCGGCCGCGACCACGC
>EnsVib0741
TCGAGCGGCCGCCCGGGCAGGTACGCGACACTCCTCTATGTTCCAGATTTCCTTGGCATACTGAGAAATTGTCCGGTCGCTACTGAATTTGCCACTCCCAGCAGTGCTTAAAATAGACATCTTTATCCATTTCTTCCTGTCCTTGTAAGCCTCATCGACCTTTGCCTGGGAATCAATGTAGCTCGGAAAGTCATAACCCACAAGAAAATAATCACCTCGGCCGCGACCACGC
>EnsVib0742
AGCGTGGTCGCGGCCGAGGTACATCCAAACAAGGGTGGCTCAATATGCAGAAGAGCTATGGGAATTGCTGAAGAAAGACAACACATTTGTCTACATGTGTGGGCTCAAGGGAATGGAGAAGGGGATTGATGACATAATGGTGTCATTGGCTGCTAAAGATGGCATTGATTGGATTGAGTACAAAAGGCAGTTGAAGAAGGCAGAGCAATGGAATGTGGAAGTCTACTGATGATATCTTTTTATGTGATTTTCTATGCATTGGTGTAGATATGTAACCACCTTTTGTAATGAAAATAAAGAAAGAAAATGAGAATATAAGGG
>EnsVib0743
TCGAGCGGCCGCCCGGGCAGGTCGACCTTGTCTAGTGGCGTTTCGACCACCAAGCGTTGCCGGCAGACCTCATTAGCAGGGGAATGGCTGTGGAAGATCCAACAGCACCCTATGGCGTAAAGCTAACAATTGAAGACTACCCCTTTGCTAGTGATGGTCTAATCCTTTGGGACATCATCAAGCAATGGGTTACAAACTATGTCAACCACTACTACCCCACCGGAAGCCTCGTAGAATCTGACACCGAGCTCCAAGCATGGTGTTGAGTCGGTTAGTGTAGGCGACAAGAGCAAGGTCACGGTGGTCGGAAAAGTAGATCCGTCGAAACTTAGAGAAATGGTTGGGAAGAAGAAGAATCGGAGGAGATGGCAACCACAGTGATGAGTTCATTGAGCCTTAAA
>EnsVib0744
CTAATACGACTCACTATAGGGCTCGAGCGGCCGCCCGGGCAGGTGAAGGAGTCTTCTGGCCGGTGGTCTTTGTCTTTGTAATATGCATGGTAGCTAGTGCTCTTTTGGTCCAAGGCTTAAGGTCAAGAGCTGTATATGTAGACTTAAGGTAGCTAGTGCTCTTTTGTTGTTTCGAATAATGATTCCAGTGTACCTCGGCCGCGACCACGCTACTAGAGGCG
>EnsVib0745
TCGAGCGGCCGCCCGGGCAGGTACCAATTCTTGAATATTTTCAGAGTGGTGTAAAGCCCATCAGTTGAATGGCAACACCTTTGACGGGGAGACCACTCTTCCAAACCTCGCCTTCAGTCGTCCTGTCCATGGAGAATTTAATGGTACCTCGGCCGCGACCACGC
>EnsVib0746
AGCGTGGTCGCGGCCGAGGTACACTTGGTTTTTCTCCTCTGCTTCTTTCTCCACCAACGCGGGCGCCGGGTAAATTAGAGCATCATTTCCGGGGTTGTAGAATGAAGCAATGGACATCCTGTTACCATCTGTTTGAGCAATCACTCTGTGCAGAACGCTCTTGTATTTCCCGTTGGTGATCACCTCAAGTTGGTCGCCAAGGTTGATGACAATGGAATGGCGCATCGGCGGAACATCGACCCACTTGCCATCCTTAAGGAGCTGGAGACCGCTGACCTTGTCGTCTTGGAAGAGTAGGATAATGCCGCCAGCATCGGTGTGAGCCCTCAGACCTTTGATCAACTCTGGGTTGGGACATGGTGGGTAGTTGCTAACCTTGGTACCTGCCCGGGCGGCCGCTCG
>EnsVib0747
CGAGCGGCCGCCCGGGGAGGTACCACAACCTTCACAACTTTGTCTAACGTCACCGGGAACACCACGTTTTTCGATGTTCCGGCGGACCTCGGCCGCGACCACGC
>EnsVib0748
AGCGTGGTCGCGGCCGAGGTGCTTTGGGCGCTCGCTGCGATTACATTGGCTCGCCCACAAATTTGATAATGGTGGCTTCTACAAGCCTGATGCTGTTTGCTGGAAGGTTTGGATTGGCACCATCGGCTAACCGGAAGGCGACTGCAGGGCTAAGGCTTGAGACTAGGGACTCTGGCCTCCAAACTGGTGACCCTGCTGGTTTTACCCTTGCTGATACCTTAGCTTGTGGGTCTGTAGGTCACGTTATTGGAGTTGGGGTTGTTCTTGGCCTCAAGAACATTGGTGCCCTCTAAATTTAATTTGTTCAAAAATTATCTGTTAATAACAATCTTCTCTTGTTTTTC
>EnsVib0749
AGCGTGGTCGCGGCCGAGGTGTGTGTTTTAGTGTGTGTGTGTGATGGCACCAGTTTCTTTTCACCGGAGCATGGACACAGTATGTGTAATGGACGCGTCAGGCCGCCTAGGCTCGACCTTGGTGGGGCGGTTACTCCAAAGAGGCTACACCGTTCACGCCGCCGTTCAGAATTACCATGGTGAGTTGGAATCTTTGGATGGAATATGTTGTGATAAAAAGAGATTGAAGATTTTCCAGTCGGACCCTTTTGATTACCACAGCATAATGAATGCTTTGAGAGGCTGTTCTGGTTTGTTTTACGCTTTTGAGCCTCCCCAAGACCAACCCATTTATGATGAATTTATGGGTGAAGTGGAAGTAAGAGCAGCACACAATGTATTGGAAGCCTGTGCCCAAACGGACACCATAGATAAGGTTGTATTTACATCCTCTGCAACTGCTGTTGTTTGGAAAGATGATCATAAGTCTTCA
>EnsVib0750
AGCGTGGTCGCGGCCGAGGTACTCAACCAGCCCATTGAAGAAGGGCTTCGAGGAGAGGTCTGCATAGTGCTTCTCGGCAAAAGAATGATCCACGGTCAAAAGCTTCAAACCTTTCAAAGAGAAACCTTTCTTCTCAAATCTTCCAATGATCTCACCAACCAGGCCTCTTTGGACACCATCAGGCTTGATCATTATGAAGGTCTGCTCCATCTCTCTCTTCTGTGATGTTTTCGGCTGACCTGCCCGGGCGGCCGCTCG
>EnsVib0751
AGCGTGGTCGCGGCCGAGGTGCTATGCAGGTATCACAACAGCAATGGCAATAGCAGCATTGATATGGACGAGAAGGGTTTAAACCCATCACCTGTATAATATATATGTACCTGCCCGGGCGGCCGCTCGA
>EnsVib0752
CTAATACGACTCACTATAGGGCAGAGTGGGCTAGTTCTGCTGCTACCTCACGGTTATGATGGCCAGGGCCCTGAACATTCAAGTGCACGATTGGAACGCTTCCTTCAGATGAGTGATGATAATCCCTATTCTATACCAGAGATGGATCCAACACTTCGGAAGCAGATCCAGGAATGCAATTGGCAGGTTGTGAATGTCACTACTCCTGCAAATTATTTCCACGTCTTGCGACGCCAAATTAACAGGGAATTCCGTAAGCCTCTCGTTGTGATGTCTCCAAAGAACTTACTTCGTCACAAGGATTGCAAGTCGAATCTATCTGAGTTTGACGATGTCCAAGGCCACCCAGGTTTCGACAAACAAGGGACCAGATTTAAGCGTCTCATAAAGGACCAGAATGACCACTCAGATCTTGAGGAGGGTATCAGACGTTTGATTCTTTGCTCTGGAAAGCTTTATTATGAGCTTGATGAAGAGAGGAAGAAAGTCGATGGCAAGGACATTGCAATATGTAGGGTGGAACAGCTTTGTCCCTTCCCATATGACCTCATCCAACGTGAGCTGAAGCGTTACCCAAATGCAGAGATTGTTTGGTGCCAAGAAGAGCCAATGAATATGGGTGCATACACTTATGTTTCACCCCGCCTTTGTACCTCGGCCGCGACCACGCT
>EnsVib0753
CGAGCGGCCGCCCGGGCAGGTACATTCGAACTCGGGGCGAGTGCAAGCTCGATTCGGATTCGGGAAGAAGAAGGCCCCAGCCAAGAAGGCGTCGAAGCTGATTCCTGACCGGCCGCTGTGGTACCCGGGAGCGAAGGCGCCGGAGTATCTGGACGGAAGCCTGGTGGGGGATTACGGGTTTGACCCGTTTGGGCTGGGGAAGCCGGCAGAGTACCTCGGCCGCGACCACGC
>EnsVib0754
AGCGTGGTCGCGGCCGAGGTCAATGAGTTCAGTGTATCTGAGCCAAACACCTGCCTCACCATTTCCTTTTGTAGAGCGTAAAGAAGATCATCCACAACAAGAAGCTGAATCTTCTCTCTTATGTCCTATTTTCTTCAACATAGCTCAAGATCAAAGAGGGACTCACCTTAGAGAGGTCCACCAAAATCAACAAAAGTTTGCAGATGATGATGGCATCAATGGCCATAAAATATTGGTTTGGAAGAGAGAGGAAGGAGATGAAAGCAAAAGTGATGGATCAATGAAATGGATGCAGAAAATGATGAATTCCAATTACTCATCATCAGGAACTGATGATAGAGCAGCAAAAGTTGTGGAAATTAAGGTCTATGATGAGCAGGAAGACAAGAGTAGTGAAGTCAACTCTGGTTACCATAGAAACGACAGTGTTAGAGCATGTGCTGATTGTTACACAACCAAGACTCCTCTTTGGAGAAGTGGCCCTAGAGGTCCCAAGTCACTATGCAATGCCTGCGGAATTCGGCAAAGGAAGGCAAAACGGGCCATGGCAGCGGCTGCCGGCATCAGCGCGGACGCATTTGCGAGCCCTAAGGCGAAGAAATCTTGCGGCGGCTATGTCACGCAGCACAAAAAGATCAAACCTCGCAATATCAGAAAGAAAAAGAAAGCTAGTAATTTTGAGGATTTTGCTTTGAGTTTGAACAAGAATTCAGATTTTCAACAAGTATTCCCACAGGATGAAGAAGAGGCTGCAATCTTGTTAATGGCTCTTTCTTGTGGCCTTGCATAGTTGAAGAATGTGTGTGTGTGTGTGTGAGAGAGAGAGAGAGAAGGTTGATACTAAGCTATATGGGGTTTCTTCATTATAGCTCATTTAATTAGAATAAAGAAATAAAATATGTTAAAGGAATTTTCCAGCCACACATTGATCTTGCCTCTTTATATAGGGGGTGATTTTGACTTTCACTCCA
>EnsVib0755
AGCGTGGTCGCGGCCGAGGTACTTTTGGAAGGGTGGGAAGAGAAGCCTGAACAAAGGAATGTGCTCCCTAAACAAGCCCGTTGTAGCGATGCAGCCAGGGTAGAGCGACGAGAAGGTAATTCCAGTCTCCTCGTAGTAGCGTCGGTGGAACTCTTGCATGGTAAGCATGTTGCATACTTTGCTGTCTTTATAGGCCTTGGCACCATCAAATTCTCCTCCGTCTATCATCGATGAGGTATTTAGACCATTCAAGCCGCCTGCAAGTCCCCTCAGATCGCCGAGGTTAGCTTTCGGAGGTACCTGCCCGGGCGGCCGCTCG
>EnsVib0756
AGCGTGTCGCGGCCGAGGTACCGATGACGCCTTTTACGGTGAGAATGAGCTTGTAAAGGGTGCCAGTTTCGAGTTCTACGGTCCCACCGCGAAGCACTTTCCTGAAGACCAAATTCGTGTGGTTTGTCTCGTTGGCTTTTGCGACCGCGAACTCTGCCATCTTGATCACTTCAGGGTCTTTTACATCTTTAAGAGGTGTCCAGTCTATTTTCGGTGGATCGTCGTTGCCATTGGCACCGGCTTTGACAATGAAATCGGCATCGGCACCCTCACCGGCATAGCAGGAACGAAAATGTACCTGCCCGGGCGGCCGCTCGAGGGACAACGAAGGGAAGAGGATCTGCAGGAAGGTTATTGACAGCCATTGTTTGTAATGGTTGTATGTGGACCTCGGCCGCGACCACGC
>EnsVib0757
AGCGTGGTCGCGGCCGAGGTACCTGCGAGTCATCTCTCGAGAAACAATCGATTCTTTGATGGGTGCGAACTCGAATGATTTGAGATCGTAGGGTGGAGAAGCAGCAGACATGGAGACCGAGAGGTTTTGTGGGGTAGATTTGATGGGTTGGAGGCGAGTTGGAGAAGAAATGGGCAGTCCATAGAAGGCTGATTGATGGGTGTCGAAGGCAGTGGCCTTGAGAGAGGAGGTGAAGGCAGTGGCCATAGTTTGCGATTTAATTAAGGTAGTGAAGAACCTGCCCGGGCGGCCGCTCG
>EnsVib0758
TCGAGCGGCCGCCCGGGCAGGTACTCCAGCCCACAAGACGCATCAGTGGTCGGGATGGATTGTGTGCGCAAGTGCGAAACGTGTACCTCGGCCGCGACCACGCT
>EnsVib0759
AGCGTGGTCGCGGCCGAGGTCCAGGAGGTCTAGTCTAAATTGTCCGTATTTGGGGTTGTAGGTATTGGTCTATCTTTACACAAGCTGTAAGTCTTCCTACAGATGCATGCGCATTGCACTATACCGCGGTCTGGTGCTGCACGCAAGCCTACCTTATGCGCCCATCCACGTATTCATAGTGCAAT
>EnsVib0760
AGCGTGGTCGCGGCCGAGGTACCATTCATGCCTTTGCCAATGGAGACAGCTTTCTTGATGGCGAAACAAGAGACTTTCCATAGGCAATCGGCAATGCAAGTATCTTCTTCGGTTTGCTAACGAATGCCCTCCTCGTGAAGTTGTTGTAGTCATTGGCTTCAATCTCGTCCAATATTTGGCGATACAGCAGCAAAGAGGCCCACACCGGCCATCTGCTAGCTGAGCTGAGCTCTGTTACTCCTTTTTCTGCCTCATCGAAGAACATTCTTGCCCTCTTAATTTGCTTCTTCATGAAGCTCCTCCATTTATCGGTTACTTTTCCTGCAAATATATCCTCATCCGAAAGCCCTGCATGTGCCAGTTCGTCTTGTGGTAGGTAGACCCTTCCTCTTCTGGCATCTTCTCCAACATCTCTGAGTATGTTGGTCAATTGATTAGCAATCCCTAATG
>EnsVib0761
TCGAGCGGCCGCCCGGGCAGGTCAAGGCCGGTGAGAAGGCGGAGGACATCAAGAAGTCGAACTCGGTCGCCAAGAAGCAGACTGAGCGCGTCAAGACCTCCGGAAAGGTCGAGAACGCCGTCGAGAAGCAGTTCGAGGCTGGACGCCTGTACCTCGGCCGCGACCACGCT
>EnsVib0762
AGCGTGGTCGCGGCCGAGGTGCCTAACAAAACACTAATTTTTGTTTAAGGATGAAACCTCCACACGTCTCCGGCGATAGCTCTTTCATTCATGAATCGAAGAGGACGGTCGGAGAAAAACTCCGGCAGGCTTATGGGGCGGCGATGGCCATTGTGGCCAGAAATGGGACATCAACAAGACGTCGGCTTTCAATTTCCGGTGAAATTGAGAGACGACGAGGTCGGAGAACCGGCATAGAAGATCCAATAAGGACTATGATGTTCTTGGGTTCATGGAGCCACACCTAGGCTTATTATCCATTTTAGTGGCACTTTGTAATAATTGTCTTTAATTATTTGTAGATGATTTTTAATGTTACAAAATGGGCATATATATGCATATCAGTCACCGAACCCATTATCCATGTATCTACCAATATGAGAGGATGTATGAAAATAAGACATGTATGATTATACATTTTGTTGAAGCTTTTAGTTACTTAGATTGG
>EnsVib0763
ACACACTAGCGTGGTCGCGGCCGAGGTACTTTGGTGGGTTTTTGTCGTCCACAAGCTGGGGAAGAGGACCTATCATGGCTTCATGCGGAGGTGCACAAAACACGGCCCACGACATTCTTGTCTTTTCCTTGTTCACTAAACTCCGGTGCAGAACGCTCTTGTACCTGCCCGGGCGGCCGCTCGAGCCCTATAGTGAGTCGTATTAG
>EnsVib0764
CACACTAGCGTGGTCGCGGCCGAGGTGCTGCACATTGCCGTTTTGAGCAGAACGGTTGGTGTCGATGAAGGTGCCCGGTTCCAAGAGAGGGTCCGGTGGGATGTGGTGGGCGGCGAGATTCGGGTCGTGCGGATTCGGGTTCGGACCTCCACCTGAGGGTTCGTACCTGCCCGGGCGGCCGCTCGAGCCCTATAGTGAGTCGTATTAA
>EnsVib0765
TAGCGTGGTCGCGGCCGAGGTACCTGATTTGGGTTTTCATGTTGTGTATGGTAAATGTGATCAATTGTAGGTTTCTTCCTCTAGTATGAAGCAAATGGGTGTTTATCGATCAAGTCAAATAGTTCATCTCCAATCCCAAATCCAAGCATCTTGGCCATGTCTTTTGTCTTCAATCTAGGTTTTGGAATATTGTGTTGCTTCAACCATTCATATACTATAAAAACTTTCTTCATTATAAACAGTTCCAGCGCCTCAGGGTTGAAGACTACTCCACCTGCCCGGGCGGCCGCTCGAAGTGTGT
>EnsVib0766
TCGAGCGGCCGCCCGGGCAGGTATCCGCTGCCTGAGACCCTTCTTTTCTTTACTGCCCCTTCCTTACCCTGCCAGTGAAATACAGAGCTGAAAATGAATCACAATTCTCGATTTTGTTCGTTACTCACTGTGATTGTTTAGCAGATAATAAAAATTTCTTCATATGCACTTCACTTAGCCCTAGATATTGCACAATGACGATCCATTCAGTCGTAATCCAGAAGCTACTGAGCACCAAAGCCCACCTCGGCCGCGACCACGCT
>EnsVib0767
TCGAGCGGCCGCCCGGGCAGGTGACTCACACAATGACACCTGAGGGCAATGATAGACTGTCACCAAATAACCCTGTCCAAGATTCTTGTGTTTCAAGCTCAACCGGAAATGTTGAGGCTTCTGTCATGGCTAGACTCAATATCCTGAAATCGCGGGGTGACAATTCAAATTCCATTAGCGTGGAAGAGCAACAACCGACTGAGGTTGTTGATAGTGCATTTTCTGGAAAGAGAAATCGTTGGATTCTCGGAGACCAAATGGAAAATAAAAGCTTCGATGTGGCTGTGGGACCTCGGCCGCGACCACGCT
>EnsVib0768
ACACACTAGCGTGGTCGCGGCCGAGGTACAAGCTTAGTTCGTGGCTTGCCCTTATATTCTGTGCCCATTCACTTGTTAACATGAGGAACTTGGAAACTGATCTGAAGCAGATCTCTACGGCCCTAATGTTTGCAATTATGGGAATGGTGACGAACTACTGGGGACCTGCCCGGGCGGCCGCTCGA
>EnsVib0769
TCGAGCGGCCGCCCGGGCAGGTGCACTTATAATAGCTCCTTGGATAAGGATTTCCTTTTACAACTTTCTGGCCATACTTGCGCCACCTATAGCCATCATCTAAAAGATCAACTTCACTGGTTGTTTGAACAATGATCCTAGGTTCTGTAACTGTCCGGTGAGATGAAGCTGGCTCTAAAACTCTGACCTCTGTATTCCTGCACAATATATATGAACAATTGAACATATAAATGCATTCACGTACCTCGGCCGCGACCACGCT
>EnsVib0770
AGCGTGGTCGCGGCCGAGGTCGACAATGTTTTGGTGATCAGCGGAGAGAGAAAGCGAGACGAAGAGAAAGAAGGCGCCAAATTCGTTAGGATGGAGAGGCGGATCGGCAAATTTATGAGGAAGTTCGTCCTGCCGGAGAACGCCAATACCGATGCCATCTCCGCCGTTTGTCAGGATGGAGTGTTGACGGTGACCGTGGACATTAAGGAGTACCTGCCCGGGCGGCCGCTCGA
>EnsVib0771
ACACACTAGCGTGGTCGCGGCCGAGGTGAAGGGGCTGAGCAGGGAGGCGAGACACGGGCGGACAGCGCACAACATGTCGTCGTCTTCGCTGCGGAAGAAGTCGGATCTGACTCTGGTCTCGAAAGTTCCCTCTGGAATATTCAGAAAGTTGCTACTTAATGTTCAGGAGATCATTCTGGGGACTAAGCTCTCCATTCTCTTCCCCGCCATTCCTTTAGCCATTGTGGCTCACTATTACAACTTCGGAAGACCATGGGTTTTCGCTTTGAGCTTACTTGGACTCACCCCGCTTGCGGAACGTATCAGCTTTCTGACAGAGCAAATAGCTTACTTCACTAGTCCAACAGTTGGAGGGCTTCTTAATGCGACATGTGGAAATGCCACAGAGCTCATAATAGCAATATTTGCACTGCTACAGCACAAAGTGGATGTAGTGAAGTACCTGCCCGGGCGGCCGCTCGA
>EnsVib0772
TCGAGCGGCCGCCCGGGCAGGTACCAGTGTGAAGGCACTTTACCGGAGGGCTCAAGCTTATATTAACCTAGCTGATCTGGATTTGGCTGAGATTGATATTAAGAAAGCACTTGAAATAGACCCTGTTAACAGGGATGTGAAACACGAGTATAAAATTTTGAAGGAGAAGATGAAAGAGTACCTCGGCCGCGACCACGCT
>EnsVib0773
AGCGTGGTCGCGGCCGAGGTGTGTGGTGCAACGGATTTCCTGCAGCCCTTGCTTGTAATTTCTTGATCATCCGAGAAAACGAGACCTGCTCGAGCGGCCGCCCGGGCAGGTATCGGGTCACAAATGATCCACAAGAATGCCATTCTATTAGCAAGTCAGAATTAAGGTTAATCCAAGCCGGGAAATCCGATTCTCCCATAGAAAAGGGCAAGCTTCCTTCTCTACGCCTCCTATTATCGAAAATGCCCACCTGGGCCATAATATTGGCTAATATTACTAACAATTGGGGATACTTTGTTCTTCTCTCGTGGATGCCTGTGTATTTTAAAACGGTGTTCAATGTCAACTTGAAGCAAGCAGCTTGGTTTAGTGCAGTCCCATGGGGAACAATGGCAATATCGGGCTACGTTGCTGGGACGGCATCAGATTCCTTGATCAAAGCAGGATACTCTTTGACATTAGTCCGGAAAATCATGCAGTCTATCGGTTTCATTGGGCCTGGGGTGGCATTGCTTTGCTTGAACTTTGCCAAGACACCGGTTGTTGCATCCGTATTCATCACCGTAGCCCTGAGCTTGAGCTCTTTCAGCCAAGCTGGATTTCTGTTGAACATCCAAGATATTGCACCGCAGTGCGCAGGATTCCTCCATGGGATTTCAAATTCAGCTGGGACCTCGGCCGCGACCACGCT
>EnsVib0774
TTTTTAGTCAACTAGCATTATCTTAAACAAACAGGAATTACAGCAGGATTCAACTATACAGGAGCATATGAGTTTAGTAAAAGTGTAATCCAGACTTGCGACACCATAGGCTAAATAGAGAAAGAACAACTAAGAGACAGATAAATTCCCATAAAAGATGATTTATACACGTACCTGCCCGGGCGGCCGCTCGA
>EnsVib0775
AGCGTGGTCGCGGCCGAGGTCGCCAAGTGAGTTCCCGACTGCGAAGATGGTGAGGCCGAGGATGGCGTCGCTCATGTTGAGGATGACGCCGAGTGTTCTGAGTACCTGCCCGGGCGGCCGCTCGA
>EnsVib0776
TCGAGCGGCCGCCCGGGCAGGTACAAGGTTTCATCATATCTGCCATTGGTGCCCACCGAGAAGATCGCCAAGGTTTTTAGTGCTGAAGAGGCAGCTGCCCACTGAGCAAGATTGTCAATGGATTTGGTGGTACCTCGGCCGCGACCACGCT
>EnsVib0777
AGCGTGGTCGCGGCCGAGGTACGAAACGTTTGGAGTTGGAGTCCAAGAGAAGAAAATAAAGGCAGCCACCGCATCCAACTTACTGGTAGGGGGATTTAAGCCATCATCGTGGTCCCAGAGTGCTGTTTCGGCTGGCAAGCCGAAGAGGGTTTAAAGTGAGTTATTACAGAATTTCTTTGATGGTATAGTTTCAATTATGCCTTTGTGCTGGTCTAGTCAATTTGGCTTTTGACTTTATGTGTTGTGTACCTGCCCGGGCGGCCGCTCGA
>EnsVib0778
AGCGTGGTCGCGGCCGAGGTAGGAGAGAATTCGGTAGCCGCCTGTGAGTTCGGTGGAAGGCATGTATGTTCCGGTGAAAAGATCTTTCTTTTCGACCTTGGAGAGGTCGAAGAGGACCGGGAAGCTCTTGCCGTCGAGGAGAACGACGACGTTTGGGTTGGATGAAATGAAGGGGCCAGGTGGCATGTTGACTCTGAGCACAGTTGATTGGTATTTCTGAACTCGACCTGCCCGGGCGGCCGCTCGA
>EnsVib0779
AGCGTGGTCGCGGCCGAGGTACAGAATACAATTGCGCAACTCTCTAATCTATCAAAATCTGAAGTGCTATTTCAACTCTGAATATCAAGATCGTGTCGTCTGTAATTCAGTTAATTGGCATATCCCTGCACTAGAGAGTACCTGCCCGGGCGGCCGCTCGA
>EnsVib0780
AGCGTGGTCGCGGCCGAGGTATAGTGAACAAGATTCTTCATGGTCCAATGCAGCACCTGAGATGTGATGGGAGTGACAGCAGAACTTTGAGTGAGACCCTTGAGAATATGCATGCTCTTAACAGAATGTTCAGCCTGGAGACAGAGATATCTGTGTTGGAACAGAAGGTTAGAGCTAAGGTCGAGCAAAACCAGAAGTAAGTTCCCTTGTCAAATTTCTTTTACAACACTTGTTTCGCTTTCTCGAATCTGAATAAGAT
>EnsVib0781
CTAATACGACTCACTATAGGGCTCGAGCGGCCGCCCGGGCAGGTACCTTCAATACATCCTCATCTCCAAACGCCTCCTCTCTTCATCATCCTCCATAGCCAAAGCTCATCCCCTTCCCGGGTTTTCCCGTCCCGTCCGGTCCACGGCGTCGATCTCTCACTCGATCGGGGTGGTCTCTCCCGGTGCGGTTCGGCTAAACCCTATCCGATGCAGGGTGAACCGATCGGGAGGGGCGCACCTCGGCCGCGACCACGC
>EnsVib0782
TCGAGCGGCCGCCCGGGCAGGTACAAATATACTCGATAGATGTAATCGTCAAAAAAGTCTACCATCAATCAATTTCCACAAATGGGTAGGCTTGTACAAATATATCGGGAGAACAAGTGGGAGATGCTGAAAATCAACTACGAAATGTGAAACTCGTTCTGCCAGGGGTTGGAATATCTCAAAGACAGCTTACCTCCCTCTTGACAAATGGAGGCAATGCAAAGGCAGCTCTGTGAATCTCAGAGTTGTAGAACCTAAGTTCCCTTTGATACTTAAGTGCTCCCTCTAACTTCTCAATAGGATTGACAGGATTCAAAAAATCCACAGGTGGTCCCTCTGTTGAGCATATTAGAAATCCAATAACGCCACTCGGATATGAAGGAACACTTGCCCATGCATAATGAACAGAACCCTTGAATGTTTCACGACAAATAGAGACCATATCCTGAGTAAGATGTGTGTGGAGCCACAAACTTTCTGCCATGTTACAAAGAACACCACCGGGCCTTAATGCTCTTGTGCCTCGGCCGCGACCACGCT
>EnsVib0783
TCGAGCGGCCGCCCGGGCAGGTGTGGTAATTATCGCAAGAGTTTTCGGGTTGCACTGGAGACGGAGGCGACGGACCGGGGTTGGGCGGATTTTGGCCGGTCTTGATAGGGTAAGTGGCGTCCATTGCGATACCACATTTTCCGGTGGTGGTGCCGGCTAAATTACGCTGCATCCTTAGGTACCTCGGCCGCGACCACGCT
>EnsVib0784
TCGAGCGGCCGCCCGGGCAGGTAGAGAAGTTTGTGTGCATTGGTGGATGAAGGAAGCTTTAGATGAATTAGTTCGTCAGCACGCATCATTGCAAAGAAAGGAGGAAGAAAATGGAACAACTTGTTCATTGGATTTTTTTAAGAGTGAAGAATCCAGAATAGGAAATGTAGCGTCATTGCAAAGAAAGGAGGAAGAAAATCGAACAACTTGTTTATTGGAATTTTTGAGAAGGGAAGAATCCAGAATAGGAATTGTAGCTCAAACAAGTTAAGAAGAAACTATGTATATCCATCTGGCACCTTGTTGAGAGAATATTTGTGACACCAACGATGACATGGTGTAACAGATTAAAAAAAAAAA
>EnsVib0785
TCGAGCGGCCGCCCGGGCAGGTACCCTAGGCGAAGGTCCACTCTCCTCGGGCTCCTTCCACAGCTCCGGCTCGGGCTCCCTCGCAATCTGACACAAGTTATGCAACACACAACACGCCACAATCGTCTGAGGCGCGTGATTGAGATCCAACCTCGGCCGCGACCACGCT
>EnsVib0786
TCGAGCGGCCGCCCGGGCAGGTACGCAATGATCGCTTACGGCTTAGGTCTCCTCATCACATATGTGGCTTTGAACTTGATGGATGGACATGGTCAACCGGCTTTGCTTTACATTGTTCCTTTCACGCTAGGCACATTTTTGACATTGGGAAAGAAAAGAGGTGATCTTAAGAATCTGTGGACAAGAGGAGAACCAGAGAGACCTTGCCCGCACGTCGAACTTCAACCCTCTCAATAAACCTCGGCCGCGACCACGCT
>EnsVib0787
CGAGCGGCCGCCCGGGCAGGTTCGAGTGCTTGTTGTTGGTGACTCAGGTGTAGGGAAGACCTCTCTCATTCATCTGATCGTTAAAGGTTCTTCCGTTGTTCGACCTCCTCAAACAGTTGGGTGTACCTCGGCCGCGACCACGCT
>EnsVib0788
TCGAGCGGCCGCCCGGGCAGGTACCGCAGCACCCGTCTGTAGATTATATACCCAAGCTTTTCATACATCTTTATGGCCGGTGTGTTTGATGCTCTCACAAAGAGGTCCACAAAATAGGCCTTATCAATCTTGTCACTGATGTCTTCCAGCAGGTTCATCAGTTTCTTGGCCAATTGTTGCCTGCGGTATTCAGGAGCTACAGTTACTGCTGTGACATGACCTCGGCCGCGACCACGCT
>EnsVib0789
TCGAGCGGCCGCCCGGGCAGGTACTTCTCTGCTTCCTGAACCATCTTCTCAATCTCCTCCTTGGAGAGTCTACCCTTATCGTTGGTGATTGTGATCTTGTTCTTCTGGCCGGTGGTCTTATCCTCAGCAGAAACATTTAGGACCTCGGCCGCGACCACGCT
>EnsVib0790
CTAATACGACTCACTATAGGGCAGCGTGGTCGCGGCGGAGGTGAAGCAGCTGGAGGAGCAAGCGACGGCGGTGATGAGGGCGGCCAGGGCGGAGATATCGGCGGCGCTTAACAAGATGAAAAAGGAGACGGCGACGGAGGTGGAGGCGAAATTGGCGGAGGGGGGGAAGAAGCTGGAGGTGGAGCTACAGGAGGCGTTGGCCACCCTGGAGACGCAAAAGGAGGAGACTATCAAGTCTCTTGATTCTCAGATTGCTGCTCTTAGTGATGGCATTGTCAAGAAGGTCCTCCCTCTTTAATAA
>EnsVib0791
TCGAGCGGCCGCCCGGGCAGGTCACAAGAAGCCTAGACTCAGCGCCGGAGACCTTTTTCACTCGCCCCAGAAGCTGAAGACCCACGAGTGCTCCATATGCGGCCTCGAGTTCGCCATAGGGCAAGCCCTAGGGGGGCACATGAGACGACACCGTTCCGCCATGCGTGAAGAAGGGTTGACCAAGAGTGCTGATCTTTCTTCTATGAAGGCGGTGCCGGTTTTGAAGAAGTCAAATAGTAAGAGGGTTTTGTGTTTGGATTTGAACTTGACGCCTTACGAGAACCATTTGAATGTCGAGAATAGAGCTCCTCCAATGTTAAAAACCTTTTTCTAATTTTTTTTGAGGTAGTAAGAATTTTTCATTAATTAGTCGGAGGTACCTCGGCCGCGACCACGCT
>EnsVib0792
AGCGTGGTCGCGGCCGAGGTCATAAAGGAAGAAGAGTTTAAGTTATTTCACTCATGAACCTATGATTTAGCTTGAGAAGTGTAATCTAAGGTTGAAGATAGTACCTGCCCGGCGGCGCTCG
>EnsVib0793
AGCGTGGTCGCGGCCGAGGTCAAAAATGGGTCAATTGTTGGAGCAACGAAGGCTTCTTTTCTTGGTGGGAGAAAACTGAGAGTGAGCAAGTACACCGCACCGGCTGGAACACGGTCGATTAATACTGTTTGCACAGTGGCTGACCCTGAAAGGCCCCTCTGGTTCCCTGGCAGCACCCCGCCCCATGGCTTGATGGCAGCCTTCCTGGAGACTTCGGTTTTGATCCTCTTGGTCTAGGATCTGATCCCGATACGTTGAAATGGAATGTGCAATCTGAGATTGTTCACTGCAGATGGGCAATGTTAGGTGCAATCTGAGATTGTTCACTGCAGATGGGCAATGTTAGGTGCAGCTGCAGTGAACAATCTCAGATTGCACACTGCAGATGGGCAATGTTAGGTGCAGCTGGTATTTTCATCCCTGAATTTCTAACAAAGATTGGGATTCTGAACACCCCTTTTTGGTACCTGCCCGGGCGGCCGCTCG
>EnsVib0794
AGCGTGGTCGCGGCCGAGGTACTTAACCTTATCATATGAAGGGACCATGTTGGCAACATTTCGAACCACAAATGCCTCTCCTGGCTGGAGATCCAGCACATGCGACGGACAAACACGGGAATCCGAGCATGCAACCACCATAAACTTTGGACTCTGGCCTTTGGCAAGTTCGCCACCTGCCCGGGCGGCCGCTCGAGCCCTATAGTGAGTCGTATTA
>EnsVib0795
TCGAGCGGCCGCCCGGGCAGGTACAATTTCTGTGTATTTTGATTAAGAGCAGCCTATTCCAGGATTCTCATGCTGCCTGGAGAACTTCAATATTCCCTTCCTTCTCTGCGCTCTTTGGTGGAACCTTCATCACCTTCACCCGAAAGGCCACCTTTCTATCAGAACCAAACTCGATGACATCTGATGGATGAAAACTAGTAGGAAAGTTAGGAGGCACCCGATATCGCCTACCCTCAATATCAGCGATCCAGGTGTACAAGTTTC
>EnsVib0796
TAATACGACTCACTATAGGGCTCGAGCGGCCGCCCGGGCAGGTCATTACTTCAGAAATTCGCAACCTCCATGGTAAAGTATATTCAATACCAAGCTGACAATGGAGCCCAAGCTGTTCAGATCTTCGACTCATGGGCCACGGAGCTTAGCCCGGTTGATTTTGAAGAGTTCAGTTTGCCTTACTTGAAGCTGATAGTTGATTCTGTGAAACAAACCCATCCAAATCTCCCACTTATCCTTTACGCTAGCGGATCAGGTGGGTTGCTCGAGAGATTACCCTTGACGGGCGTTGATGTGGTCAGCTTGGATTGGACTGTTGATATGGCCGAAGGTAGAAGGCGATTGGGACCCAATGTAGCGGTCCAGGGCAACGTGGACCCCGGTGTTCTTTTGGTTCGAAAGAGTTCATTACTTCTCGGATAAACGATACTGTGAAGAAAGCTGGTAAAGGTAAACATATTTTGAACCTCGGCCGCGACCACGCT
>EnsVib0797
AGCGTGGTCGCGGCCGAGGTCTCACCTCTGTCCAGTCGCTGCTATGTGATCCGAACCCTAATTCTCCTGCAAATTCGGAAGCTGCTCGGATGTTCAGTGAGAATAAGCGCGAGTATAACAGGAGAGTACCTGCCCGGGCGGCCGCTCGA
>EnsVib0798
TCGAGCGGCCGCCCGGGCAGGTACTCCAACCCACGCAATCCAAATAGACTCGAGGGAATTTGCCCATGTAGCAAGTTATCAGACAAATCAATTCCAATGGCGGAAGAGAGAATGTAATTGAAATTCAATTCATTCCTATGAGCAATACCCACAGAAAGTTTGATCTCCAGACCTCGGCCGCGACCACGCT
>EnsVib0799
AGCGTGGTCGCGGCCGAGGTACCGATGACGCCTTTTACGGTGAGAATGAGCTTGTAAAGGGTGCCAGTTTCGAGTTCTACGGTCCCACCGCGAAGCACTTTCCTGAAGACCAAATTCGTGTGGTTTGTCTCGTTGGATTTTGCGACCGCGAACTCTGCCATCTTTATCACTTGAGGGTCTTTTACATCTTTAAGAGGTGTCCAGTCTATTTTCGGTGGATCGTCGTTGCCATTGGCACCGGCTTTGACAATGAAATTGGCATCGGCACCCTCACCGGCATAGCAGGAACGAAAATGTTCACGAAGGGCATTGAAATCCATTTTTGTAATGGTTTCTGAAGTTTCGCTTGAGGTACAACGAAGGGAAGAGGATCTGCAGGAAGGTTAACCTGCCCGGGCGGCCGCTCGAGCCCTATAGACCTGCCCGGGCGGCCG
>EnsVib0800
AGCGTGGTCGCGGCCGAGGTACCGTATTGCTGGTGGGCCGCTCGGTGAGGTGACTGACCCACTTTACCCTGGTGGAAGCTTCGACCCATTGGGGCTTGCTGATGATCCTGAGGCTTTTGCTGAGCTTAAAGTGAAGGAGCTCAAGAATGGTAGATTGGCCATGTTCTCTATGTTTGGGTTCTTTGTTCAAGCAATTGTGACGGGAAAGGGCCCATTGGAGAACCTTGCTGACCATCTTGCTGATCCAGTTAATAACAATGCTTGGGCTTATGCAACTAACTTTGTCCCTGGAAAGTGAGAGAGAACACTTGGTTTTCAATATTTTTTATTGTTT
>EnsVib0801
AGCGTGGTCGCGGCCGAGGTACCACAAAGTCCTAATTCACTGGCACCGCAATTAACACCAGGCGATCTTCCATCACCTCCACAACAGCCTCCACTGTCGCTGCCACCACCTGCCCGGGCGGCCGCTCGA
>EnsVib0802
AGCGTGGTCGCGGCCGAGGTTTATCGCGCCGTGCTTGATGGCAAGCATACTCATTTGTGTGAAGATTGTAGTTTTGAACTTCTCTAATCGCTTTGCGACCTGTACCTGCCCGGGCGGCCGCTCGA
>EnsVib0803
TCGAGCGGCCGCCCGGGCAGGTGTTGTCATCAGTTAATGCAGAACTCACCCAAGTCTCCACATTGCTCATGTGCCATGCGAAGTCCTCGCGGCCAGTCCGGCCCATGGATTTTAGTTCTCGGACCGATCTTCCGAGCCGGTCCACACTATCGCGCATCTCCTTCAAGCAGTCCTGGATGGCTTCATCCTCTATGTGCTTCAAGCCCTTCAATCGGGCCAGCTTTGTCACAAATGTCTTCGTGGACTGGGCCTGGGCTAGGCTCACGTTCAATGCGGTTTGAGCCAATTGGCGTGGGCTTCGTTGGATACCTCGGCCGCGACCACGCTGCCCTATAGTGAGTCGTATTA
>EnsVib0804
TCGAGCGGCCGCCCGGGCAGGTAGCTGATCCAGCCTGGTTTTACATCCATGTTGTTTGCCAAACATCAGCCTACATCGTCGGTGTAGCTGGGTGGGCCACTGGTCTCAAACTCCGCAGCGATTATCCCGGAGTTGAATATAACCGCCACCGGAACATCGGCATAGCCCTATTCTGCCTTGGAACAATTCAGGTATTTGCCCTGCTCCTGAGGCCTAAGAAGGACCACAAATACAGAATTTACTGGAACATGTACCTCGGCCGCGACCACGCT
>EnsVib0805
TCGAGCGGCCGCCCGGGCAGGTCTGGCTCTCGGGTGTCCTCCGAGAGGTTGGTGACCCGAACAGAGTTCTCGTCATTCCTGCGTCTCATATCACTACCAGTTTTCTCTGCACCTGCTCGCATGCTTGGAGGAACATATGCTCCTTTGGTACCTCGGCCGCGACCACGCT
>EnsVib0806
TCGAGCGGCCGCCCGGGCAGGTACGGAGGTTTTATGGGCAAGACGCAGAGGTGAAGAAACAATATTATACACGCGATGTTAGGAGAAAAGTGGTGTATAATAGCAATTTTGATTTGTATAGTGCCCCAGCTGCTAATTGGAGGGATACTTTCTTTTGCTTTATGGCTCCTCATCCTCCCAATCCACAAGAATTGCCAGCTGCATGCAGAGATATACAAATCGAATACTCGAAACAAGTGATGAGATTAGGATATTCATTATTTGGGTTACTATCTGAGGCTCTAGAGCTGAACCCTAGTCACTTAACAGACATGGATCGCGACGAGGGGCTTTTAGTCGTATGCCATTGCTATCCACCATGCCCGCAGCCGGAGCTGACCTCGGCCGCGACCACGCT
>EnsVib0807
AGCGTGGTCGCGGCCGAGGTACTACAGGTTGTGTAAAGCAAAAGAGGTTTACGACATACATAAACTACGAGTAGAGTAATACAGGCTGTGTAAAGCAAAAGAGGCACGGTATAACATGCTGGATCTTCTCAACCTCTCCTAACTTTATCCATCTTACTTGTACCGGCTGCTCTCGATCCACCCCAACCTGAACCTGCCTCATTTCCAATATCTGCTCGCATCCCAGGAAGTTGGAGATGAGAAGAACCTGCATTGTCCCCAATATCTGGTTTTGTGCTCCCCGAGTAATGCGGTCCCTCAGTTGAAGGGAGGGCCCACCCTCCCCTGCTTGGTGTGCCATTCTGCATGCTGCCGCCAGATCCATCATGTACGTTGATCCTTTCTGTCCAACCAGGCAGCTGCTTTCTCGCACTTCCTTTCCAAGC
>EnsVib0808
TCGAGCGGCCGCCCGGGCAGGTCAGTTGTGGGATGGATTTGTTTTGCCATCAACTGGATATACTTCAGAGTTTCCGATCATCACGATATTTATTATTTGCTCCGGCAACTTTTTCTCCATCTCCACCACTTCCTTCGCATTTCTATACATTCCATACACCAACATTTGAAGCACTCCCAAGAAGAACCCAAGTACCTCGGCCGCGACCACGCT
>EnsVib0809
TCGAGCGGCCGCCCGGGCAGGTCGGCCTGCTTTCGACGTCCTCGACGCCGATCGCGACGGCAAGATCAGCCGCGAGGATCTCCGGACGTTCTACACAGGCTTTTCCAATGAAACGGCGTCGGTCGACGATATCATCGGTTCAATGATATCGGCGGTGGATTCGAACAAAGATGGATTCGTGGAGTACCTCGGCCGCGACCACGCT
>EnsVib0810
AGCGTGGTCGCGGCCGAGGTTCTGCAAATCAGCGGAGAGAGGAGCAGCGAGCATGAGGAGAAGAACGACAAGTGGCACCGAGTGGAGAGGAGCAGCGGCAAGTTCCTCCGTCGATTCAGGTTGCCTGAGAATGCGAAGATCGACCAGGTGAGGGCTAGTATGGAGAATGGCGTGCTCACCGTCACTGTCCCCAAAGAGGAAGAGAAGAAGACTGAGGTGAAGGCCATTGAAATTTCAGGTTAAGTGCACAAAGATCTGTCATGCATTTTTGGATGAGGTTAAGTGCAAGATCTGTCATGCATTTTTGAATTATACTTCATCTGTTGTTGGACGTGTGTAGGTTTCCAACATCTATGTTATGGATGTCTTTCTGTTGTTGGACGTGTGTAGGTTTCCAACATCTATGTTATGGATGTCTTTCTGTAATGCATTAAGATTAAATATGTTATGAATGCCTATAAACATCTATGCTATAGATGTCTTTCTGTAATGTATTAAGGTTAAATATGTTATGAATGAC
>EnsVib0811
AGCGTGGTCGCGGCCGAGGTACAAAAGGAGATATGGGCACAATTCAAAAACAGAGCACAGGCATGTTGAGGTAACTATAGTTGACACACGCAGTGGGCTCTCTCTCATCAAATTACACCAGCATGGCGGCATCACTGACTTTCATCTCTTGGAGAAATTCAACAAGCAGGAGTTAGCTTAGAAGCTATAACATTGTAAGCTTGGTCTATATCCTCTTCTGTCATCTCAATTGTTTCGTCACTGTCATAGGCAGGAGCATCACTTTCATTGGTCTTCAGCTTTTTGTTCTTCACCAAGGAAACATTGTCTAAATTTCCAAGTTCCACCTCATAAATTTCTTTACAGGTCATAGCTTGCTTGTAAAGATCCTTTTTAGTAAGTGAACCTGGACCTGCCCGGGCGGCCGCTCGA
>EnsVib0812
CTAATACGACTCACTATAGGGCTCGAGCGGCCGCCCGGGCAGGTACATGCAGCTCTCGGCATGTGCTACCAGATCTTCTGGTTGAGGGAGACGAGTGGCCAAACCAAGTTCATATGCTTTGGCTGCCACTTTGGCAGCAATATGGGCAGAAATCTTTCTGATATTAGTGAAGGGTGGGAAAATGAGTCCCTTGTCAAAGTTTTCCTGTGAAACCTCGGCCGCGACCACGCTAAGCGTGGTCG
>EnsVib0813
ACGACTCACTATAGGGCTCGAGCGGCCGCCCGGGCAGGTACTTGTAGATTACTCAATTGATTCTTCATTGATGATTTCTAGATTTGGGTGCCAGTGATGAAGTCCATTTCCAGTTGCATTTGCTTCAGAAAATCCAAAGCTGCTCGACGATGTTGCTTCCTTGATTGAATCCTCATCTCTGGCTTTGGTCTTGGTCTTAATTATGAAGCATGTAAAACAACACCCATTTAATATAGCTGGCTTCAAACTGATCTTATCCACAAAGAACCACCAACAACTAGAAACCATGCCATTGTTTTCTCCATCTTCAACTACAGAATTAGGATGCTGCTTTAAAGAGAGCTGTTGAAGCTTTCTAATGGTGGTTTTGGGGACGACATAGAACTTTTGGCCGGGCATGAGGGTGGTTTCCGGCGAAACAGTAGCCCATGGCTGGTGGAACACGTTGGGATGGGCAACGCAGCATCTAGGGTTCCGCCGTATTACCTCGGCCGCGACCACGCT
>EnsVib0814
TAATACGACTCACTATAGGGCTCGAGCGGCCGCCCGGGCAGGTAGAATGGAGTGCTTTTCGTCTCCATTCCTAAAGTGAAAGTAGAGCGCAAGGTTACTGATGTGGAGATTCTGTGATAACTTAATTTAGAATTATTTTGTATGTGGATATGTATATTTTTTATTTTGAGGTTTGGATTTAGTTTTTGGTGTTTCTTCTTTCCCTTTGTTGGGTATTGGGTACCTCGGCCGCGACCACGCT
>EnsVib0815
CAGGTACACTTGGATTTAACTACACCAGGCTGATTGTCTGAGTAGGTAGAAAACGCCTGCTCCTTCTTGGTGGGTATAGTTGTGTTTCTCGGGATCAATACAGTCATGACTCCACCGGCAGTTTCCAAGCCAAGCGACAAAGGGGTTACATCCAACAGCTAATAGGTCCTGAACCTTTTCATTTCCCTCACCACTCAAAATAGCAGCTTGAACAGCTAGCACCATAGGCAACTAGCCTCGTACCGGA
>EnsVib0816
AGCGTGGTCGCGGCCGAGGTCTTCACAAAATATGGCTGTCGCTACCCTTCAATCCGCATGCATTTCCTTAGATGTCACCACCGACAAAATAGCCGACTCCGCGGATTGGAAACCTGTTGACCCAAATGACCCTCATGTGATAGAGATTGCAAAGTTCGCGGTTGCAGAAATGAAGGGCTTGGCCTTTGAGAAAGTGCTTAGCGGTTGGTCCCTACAAATCGACTTCAAATCCATTGAACTCACCGCCAAAGGCACCCTTTACAAGCTCATCCTCACCGCCAGCCCCCTCGTCCCCAATGCCACCAAATGCACCAATAATAATTATCAGACCCTTGTCTACGAAGCCAATTGTGGTAAAAAGACTCTCATTTACCTTACACCTCTGTTGGTGTAAACTGAACCCAGGATTGTAGGTTGGTTATGGTCAGTAATTATTATTAAAATAAATAAAGAACCGAGTTTCACCTCGTGTTGTATCCAGATGTGACGCATCTTCATTGGTCCGGAGAACAGCTGCGTGACACTATAGGTATTATTGATAGTTAAATAAATAGAATAAGAGTGTGTTGTCATCAACCATT
>EnsVib0817
TCGAGCGGCCGCCCGGGCAGGTCCTGTTTAACGTTATTGTCAAAGTGCCACTCCATCGCGCGTTCCCGCATTTCCAGGGCGACTCCCCTGCATCGGTTGACCTCGCCATCACTAAGATCGATCGCGACTTGTGGTGCTATCCGACCATTACGTACCTCGGCCGCGACCACGC
>EnsVib0818
AGCGTGGTCGCGGCCGAGGTACCTTCCCATTGCGCAGATGCTGGCCCGTCACGGTGCCGTATTCAATTTCACTTGCATCGAGATGCGTGACCATGAGCAACCACAGGACGCCTTGTGTTTACCTGAGAAGCTGGTTAGGCAAGTTGCTTTAGCCACTCGGGAAGCTCGGGTCCCACTGGCTGGGGAAAATGCGTTGCCCCGCTATGATGATTATGCGCATGAGCAGATCTTGCGAGCGTCTTCATTGAATATCGATGGTGATGCAGAAGAGATGTGTGCATTTACGTATTTGAGGATGAACGCGGAGTTGTTCCAACCGGATAATTGGAGGCGATTTGTGTCATTTGTGAAGAAGATGAATGAAGGGAAAGATGCGAGCCGGTGTTGGGAGCAGGTGGAGAGGGAGGCGGAGCATTTTGTGCACGTGACGAGGCCACTGGTGCAGGAAGCTGCTGTTACTCTAACGCACTAACAATATAGGCTAATGGTATCCTTTTGTATGTTACAAAACTATAATATTGGTTGAATTTCTGCAGCTTTGTTGTGGTAGCTCTTATCACTTGTTATACCCTTGGGAGGAAGGGGATTTCAGGGGCTGTACCTGCCCGGGCGGCCGCTCGAGCCCTATAGTGAGTCGTATTAG
>EnsVib0819
AGCGTGGTCGCGGCCGAGGTATGATGATGATAGTCAAAGACAACTGGGTTGGGAAATTTTCTTCAACGATCCTCCATTTTATGATGAAGACATCCACCAGGTGGAGCCAGTACAGCCTGATTTAGTCGCTAACATCGAGGTTAGTACCTGCCCGGGCGGCCGCTCG
>EnsVib0820
AGCGTGGTCGCGGCCGAGGTCTCGGAGAGGATGGCCATGCAGGTTCGGCCTCAAGTCTGAGAAATTAGGTTAGAAGGGACGGAATAGAAAAGTCGGATGACTTCCGATAAACCGTGCTTAGGGTTTCAGAAGTGTTTGGGAGAGTGGTTTTGCATAGAGCGCTTGTTGTAGCTTTTTTCCATTTTCACTGTCCCTTTCTGTATTTGCTATTGCTGGTGTGCTGTAAGTTATTGTATTGTGTGTAAATATAGGTGTCAAAACAGCGATGTTGTTGTCACGAATAATACTTTGTAATGCTTTATTTGTTTTATTATTGAATAGGGATGAGAAATCTACATTGACGATCCAAGT
>EnsVib0821
TCGAGCGGCCGCCCGGGCAGGTACCGATGACGCCTTTTACGGTGAGAATGAGCTTGTAAAGGGTGCCAGTTTCGAGTTCTACGGTCCCACCGCGAAGCACTTTCCTGAAGACCAAATTCGTGTGGTTTGTCTCGTTGGCTTTTGCGACCGCGAACTCTGCCATCTTGATCACTTCAGGGTCTTTTACATCTTTAAGAGGTGTCCAGTCTATTTTCGGTGGATCGTCGTTGCCATTGGCACCGGCTTTGACAATGAAATCGGCATCGGCACCCTCACCGGCATAGCAGGAACGAAAATGTTCACGAAGGGCATTGAAATCCATTTTTTGTAATGGTTTCTGAAGTTTCGCTCGAGGGACAACGAAGGGAAGAGGATCTGCAGGAAGGTTATTGACAGCCATTGTTTGTAATGGTTGTATGTGGACCTCGGCCGCGACCACGCT
>EnsVib0822
TCGAGCGGCCGCCCGGGCAGGTACAGAAGAGGGGTGGTGGAGGCGAAGCTGAAGGTAGCAATCAATGGGTTTGGGAGAATTGGAAGGAATTTCTTGAGGTGTTGGCACGGGAGGAAGGACTCCCCTCTGGACATCATTGCCATCAATGACACCGGAGGCGTGAAGCAGGCCTCCCACCTCCTCAAGTATGACTCAACCCTTGGTATATTTGATGCAGACGTCAAGCCTGTTGGCACTAATGGCATATCAGTTGACGGCAAGGTCATCAAAGTTGTCTCTAGCCGCAACCCTCTTGACCTCCCCTGGAAGGAGTTGGAGATAGACCTGGTGATCGAAGGGACCGGTGTGTTCGTGGACAGGGAGGGTGCAGGGAAGCACATAGTGGCGGGGGCCAAGAAGGTGCTGATCACAGCCCCAGGGAAAGGTGACATACCCACCTATGTTGTGGGTGTCAATGCCGACCTTTACAACCACAGCGAGCCCATAATTAGCAATGCCTCTTGTACCTCGGCCGCGACCACGCT
>EnsVib0823
TCGAGCGGCCGCCCGGGCAGGTACTCGTCACATAGTCAAGCCCACTATCCCTCGCCTTCTCTACATTTCCACCCACAATATAAACACTACTGCGAGAATAAAAGAATCACTGCACACCTCTAATCAAACATGTCGCCTTCATCTTCACCTTCACCTTCAAATTGATTCTCCATTTTCAGTCCTACATTATTTACAAACTTTGATTTGGTCTCCCTCACTGAGCTCTCTCTGTTATTTACAATCTCGAGCCTAGTGTTTAACTTGGGGCAATCATTATTATCTACAAAGCCCTTGGTATTTTCTACTGGCATCCGAAGACCATTACACCCAGTCTCTTCAACGCCATTGTGAAGTTCAGCCACTGCAACGCCGCCATTAGTCATGGAGTCAACAGAGGCACAGCTGCTCCTGCGCATGAGTTTGCCATCTTTCAGACAACCCAGACCTCGGCCGCGACCACGCTAGTG
>EnsVib0824
CTAATACGACTCACTATAGGGCTCGAGCGGCCGCCCGGGCAGGTAACAATATCACATTGATGGGAAGATGGCAACTTTGGTATGGCAAACAAATGTTGAACAATCAACCTAATAGTTTGCAGATCCAATAATTGAGATCATCATGTCCAGTTGACTTTGATCTGGTTGAATGCAGTTATGACTGCCCATCACTCAAGGCCTCTAAATCATATCAGACGCATAACCTTCATAAATTTGGAGAGTGTTCTTCTCTCTTCTTTCTTTTATTCTATTATTCTTTTCTTC
>EnsVib0825
TCGAGCGGCCGCCCGGGCAGGTACCACCAAGATTGAAAACCTCAACGATAACATTGGAGCTTTGTCTGTAAATCTAACTCCTGAGGACATGGCTGAACTTGAAAACCTTGCGTCTGCTAGTGTGGTCAAGGGTGATCGATATATGTCCGGTATAAGTACCTCGGCCGCGACCACGCT
>EnsVib0826
TCGAGCGGCCGCCCGGGCAGGTACTGATGACTGTAACTTTTACCCCAAATGCCTTAGCCATTTTCACAGCTACATGACCTAGCCCACCTAAACCTACCACACCAACATTCATACCAGGCTTGTCAAGTCCATAGTATTTCAGTGGGCTGTATACTGTGATCCCGGCACAGAGAAGAGGAGCACCAGAATGAAGAGGCAAGTTCTCGGGCCAGCGGACCACACCTCGGCCGCGACCACGCT
>EnsVib0827
ACACACTTCGAGCGGCCGCCCGGGCAGGTACCGTTACAGCAAAACTCCTTCTTAAGGTCCTTCAGAATCTTATTGTAGCTGAACTCTTTCTTCAACCCCTGGACAGTGGTCAGGCTTTTCCTACCATTGCGCTGCTGTATACGGATATGCACATATTCCTTTGACCCAGCACTTGAGTCCTCAGCATTTGCCTCAGCGAAGGGATCAAAGGTTGTAGGGAACCTCGGCCGCGACCACGCT
>EnsVib0828
GGCCGCCCGGGTCTAGGTTACTTATAGACCCACAAAAATGATACAAATGAAAAGGTAGAAGAAAATGGAAGATTGAACTAAGAACTAGCTTAATATTTTAATTTTATTTTTAGTTTTATTTTTTACTAATGTCAGAACCTCGTGCACTGGATTATC
>EnsVib0829
CTAATACGACTCACTATAGGGCTCGAGCGGCCGCCCGGGCAGGTACGAGGATCCTAAAGCAGAGGGAAGATACATTTGCTCCTCTCATGATGCAACCATTTATCATTTGTCCAAAATGATTAGAGAGAAGTGGCCCGAATACAATGTCCCTACTGAGTTTAAGGGCATTGATAAGGACTTGTCTGTGGTGTCTTTCTCATCCAAGAAGTTGGTAGACATGGGGTTCCAGTTCAAGTACCTCGGCCGCGACCACGCTA
>EnsVib0830
CTAATACGACTCACTATAGGGCAGCGTGGTCGCGGCCGAGGTGAGCGGAGTGCTTTCGGAAGTTCCGGGCCCAGTATCAGGTGACAACTGCCCAGAATCTGAGAACAAGACAGACCCGGCAACCCCAGCTCCAACTTCGGAGTCTCCACTCCTTGTTGACAAACCTAAACCTGCCCGGGCGGCCGCTCGAAGTGTGT
>EnsVib0831
CGAGCGGCCGCCCGGGCAGGTGCCGATCTCAGCTAAATTCTTTGTTCATTACCTAGCAGAAAACATCCCATGTCAATAAAGACCACGGGGAAACACTGAACTCTGCCAATTATAGTTGTACTATGTCTCAATTGTAGGTGTTGTA
>EnsVib0832
TCGAGCGGCCGCCCGGGCAGGTACGATAAAGCATTTGTCCAAGAACTAGACTAATACTTTACAAAGAGATTATGAACAGAGATATTAATTCAGCAGCATATCGTGGGTTTCTCTAATCCAATCACTTCCCTTTTTACATCAATGTTCAGATCAGATT
>EnsVib0833
TGAGGAATTTGATAACCTCAAGGAAGAACTAAGTGTGGGAAGGAAGCAAGCGTTGTCATGCTAAGTTCTGATGAACAGAAGTTTCTGAAAGCTTCAATGGCTTATGTATCTGGGAAACCATATTGACCGAC
>EnsVib0834
AAGCGTGGTCGCGGCCGAGGTACGCGTGACCTCCGCCTCAGCAAAAACAAAGCAGTGGAATGTTAGAGGGCTGTTTGGCTGCTCTGTGCTGTTGCTGCCTGCTGGATGCATGCTTCTGATGAGGAGGATGAGAAAAAAGCTTGAGAGAAATCAACAATGGCGTCAAATGGGTTCTCTTTGTTTCTATATGTTGTCTACTTTGCTGTGCACATTTTAAATTTGGTCAATAATTTGTTGGTCT
>EnsVib0835
AGCGTGGTCGCGGCCGAGGTACACCACTGCTGCAGCTTCGAAAGTCCCCTCAACCCCATATGGGAAGAAGGGGTCCAAATTTGAACTCTTGGCATGAAGAAACCCTACAATTATGATAAACACAATAACCCCTGAACTAATTATGGGACTAACCCAATTCAATAATGATGTCCTTCTTGTTCCGGTCATGGCTATGGTGTTGGCAAGAGCTAAGACTAGAACAGCAATAGGATCTAAGAGATTGAAACCGTCGGCGAAGGAATTTACCCGAATTCGGAGGAAGTCCGGGTCGGATTTGATCATGCTGGCGAAGTATGAGCACCACGAGCGACCTGCCCGGGCGGCCGCTCG
>EnsVib0836
AGCGTGGTCGCGGCCGAGGTCACCATTATTGCCCGGATGCACCACCTCAATTTGGTCCGGTTATGGGGCTTTTGTGCTGAAAAGGGTCAAAGAATGCTAGTATATGAGTACCTGCCGGGCGGCCGCTCG
>EnsVib0837
ATGAGGTCTTCGGGGTTTTTGAGTTCCGGCCACCATGGCTCGTCCTTCTTGTCACCGTGGCCTACTGTTCGAATTTCGGTCCACCATGCTTGGAGCTCGGTGTCAGATTCTACGAGGCTTCCGGTGGGGTAGTAGTGGTTGGCATAGTTTGTAACCCATTGCTTGATGATGTCCCAAAGGATTAGACCATCACTAGCAAAGGGGTAGTCTTCAATTGTTAGCTTTACGCCATAGGGTGCTGTTGGATCTTCCACAGCCATTCCCCTGCTAATGAGGTCTGCCGGCATTTCCACATGTCGCATTAAGAAGCCCTCCAACTGTTGGACTAGTGAAGTAAGCTATTTGCTCTGTCAGAAAGCTGATACGTTCCGCA
>EnsVib0838
AGCGTGGTCGCGGCCGAGGTGCAGATTCAGTTAGCTGCCATATTTAAAGTATGTGGATCTAGATGAGATAAAGTGGAAGTGTTCCACTGGCGCTTTTGGCTTATCACAGAGTGTGATACCTGCCCGGGCGGCCGCTCG
>EnsVib0839
AGCGTGGTCGCGGCCGAGGTCCGATGCGTGGAAAGCTCTGTGGACTGTATGTCTGCACAAGATATTTGCAGCCATCGCAATGGGAATAGCTCTTCTTAGGATGATTCC
>EnsVib0840
AGCGTGGTCGCGGCCGAGGTACTGCCATCGGCTGTGTCAGCTAGGGTTAGCATTGAAGCCGGTTCAACATTCGGGTGGGGCAAAATTGTTGGAAGCAAGGGGAAGGCCATTGGGATTGACCGGTTTGGGGCAAGCGCACCCGCAGGAAAGATATACAAGGAGTATGGCATAACGGCAGAGGCTGTCATCGAAGCAGCTAAAGCGCTTTGCTAGGGTTCTTCGTTACTCGAGGTTCGTGGATTTTGAGAATTTACACTGAAGCATTGTTAATAGACTTGGCTCGGTTCATGGCCTCTTAAGATTTCATAAATCATAATAATGGAAGATAAAGTTTTT
>EnsVib0841
TAGGCAATTGATAGTCTGCTAGAATTGGAGTTCACTACTGCTTGGTGATCAGCATTCTTGAACCTCCCATTGCTTAGGAAATGACCATGGTCACCTAAGTTGACAACAAATGCTCCCTCTACTGGTTGAACAGTGATCCACGTGTTCCCACCGTCCCTGGTGGCCTGCAACCCGCCAACCTTGTCCTGGAGCAGCAGTGTGATGGTACCTCGGCCGCGACCACGC
>EnsVib0842
GCCGCCCGGGCAGGTGGCGGAGCAGCTAACGGAGGAGCAGATCGCTGAGTTCAAGGAAGCTTTTAGCCTTTTCGACAAGGACTGCGATGGCTGTATCACTACGAAAGAGTTGGGGATAGTGATGAGATCTTTGGGACAGAATCCTACTGAAGCTGAACTGCAAGATATGATCAGTGAAGTTGATGCTGATCAGAATGGCACCATTGATTTTCCAGAGTTTTTGAATTTGATGGCTCGAAAAATGAAGGACACTGATTCAGAGGAGGAACTCAAAGAAGCTTTCAAGGTCTTTGACAAAGATCAAAATGGCTCTATTTCTGCCGCAGAGCTTCGTCATGTAATGACAAACCTCGGCCGCGACCACGC
>EnsVib0843
AGCGTGGTCGCGGCCGAGGTGAAAACAGCCTTGACCGCTTCAAAAACTTCTACAATAGGCTTCCCAGCATCAATCTTTCCGAACCTTCCCCTTGGAGTTGTAGAACTCAATCACGGGGAGACTAGATTCCATGTAAACTTCAAACCGTTTC
>EnsVib0844
GCAATATAAATGCAGATGGCAGCATACCAAGGGCAAATTATACTCAATTCTTCTTAAGAAATTCAATGGCATAGGTGTTGAAAGCAGAGCACACGACTCGAAAGCCTTGGAACCCAGATCCCTTAGCCAAGGCCTCGAACTCCTTCTCCGTCCTCCCTTTTCCGCCGGGGTTGTGAGCTAACATGATCGCGACCTGCCCGGGCGGCCGCTCGAATACTAGGTG
>EnsVib0845
CTAATACGACTCACTATAGGGCTCGAGCGGCCGCCCGGGCAGGTACAGGTCGTCCTGCAAAGATGAACTTGTTGCTTCAGAGCACATGAGAACTACGTGTCTGCCTTTAGCTTTGAAAACCCTAAAGAAGACAGGAGTGAATTCCTCTAGGTTTTCTGAAGCTAATGTCAAGAGTCCAAAAGGACCAATTCCACCTTGGATTTTTGAACCCTTTTTACCACATAGTGTTTGGGCATCAAGGTTACTCCAGCTAGGGTTAAATTCTTCAGCCTTGGCCAAACTCGGAAGTGAGAAAATAACTTCAACATCAGCCCGAGCAGCAGTTAGTCCTTTGACTTCAACATGAGATCCCTGTTGGAGAATTTGATTGTTGATGCCCACCTTTTTCCCTCGTAAAGTTTCTAATTCTACAACAGGCCATTGTAGCAATTGTTTACCATCAGGACTAAGCCACACATCCCTTGGAATTGTCTGAATTCCGGCCCATCCCTTAGCAACATCATTGCTAGCTGTATCAGATTCATTAGCCCAA
>EnsVib0846
TTAGTCGACGACCGACCTAGTCGTTCGTTCGACGACGTCCTACGGAACGGGTTACGGTTCGACCAAAACGAAAAGTAGTCGAACGGAAAACGGTTAACGGTTTAGGTTACTAACTAAGTCCCGTTCCCCTTACTAATTTAAAGTTAACGTCCCGTTCCGGTCCGACCCAACGGACGGGGGGACC
>EnsVib0847
CAGAAGTAGAGAGAGGAAAGAAGGAGATGGAGAGCAAGAAGGTAAGTTTGATGGCAGTGGTGGTGGCCATGGTGCTTGTAGCCACCATTGCTTCCTCTGCCGCCGTCAATATCAATGGTAACACCCTCAAAATGGCAGCCATCGAACTAATCCTCGCTGCCGGCGGTGGTAATGGTGATCGTTGCAATGGTGCATTCTGCCTCGACAACATCATGGCATGCGCCCCTGGGTGTGGATGCCTTATTATTCCTGGGGTCTGTTTTGGGAAATGCTGCTAAGCTAAAGAGCAGGCCAACAAGCTAATGGGGATCGATCGATCGACGTTTATCTTATATA
>EnsVib0848
TCGAGCGGCCGCCCGGGCAGGTACTCCAACGTCCACGTCACCACGTTGTCTTCACCCTTTGTGTCAACATGAACAGTGATTAAGATATTCTTGAATATCTCCATCAGATCTCCTTCAACCACCTTGAAGCTCACTGATTTTTTCTCCTCATCTATGGCTTCGATCACCTCTTTAGCAACCTTGTTTTTCCCATCATGAAAATAGTTCCAAAAGATGACAGAACCAACAGTGCACCTCGGCCGCGACCACGC
>EnsVib0849
TGAGCGGCCGCCCGGGCAGGTACTAAGTCATCACACCATACTCTATTTAGAAGGAAGAAGAAGAAGATGATGATGCGGTGGAAATGAATTGATTTCTCTCAATGTGTTATGATTATAGCCGTGGAGACTATTTTTGTTCAATTACTTGTACCTCGGCCGCGACCACGC
>EnsVib0850
CGAGCGGCCGCCGGCGAGTACGTACGACGGCCGGTACTGGTGATGTGGAAGCTGCCCACTGTTCGGTTGCAACGACTCGTCGCAGGTGTTGAAGGAGTTGGAGGAGTGCAAGAAGGAGTACCTCGGCCGCGACCACGC
>EnsVib0851
ACGACTCACTATAGGGCTCGAGCGGCCGCCCGGGCAGGTATTTCCGTGGCTGTCTTGATTCATGCAAATGCAAATGCCTTGGACCTGTAATTTTCATGTCATTAATCAGTTGCTGATAAAATTGTAGCAAAGTTGGAATCTTTAAAAGAGTGGGTGGTGGTGGTGGTGGTTGTAACTTGTAAGAGTAAACTAGTCGCGGGGGGACTGGTAATTGCATTGGCCCCTGCTGCACCTGCACAAATCGAATAAGTTATGTATCTCGGCCGCGACCACGCTACGAGTGGTG
>EnsVib0852
TCGAGCGGCCGCCCGGGCAGGTACTCCTTCGCACGGGTGTCTCCCGCCTCGAAGTGGGTCACCCCGTTCTGCTCCGGCACCAGAAAGGCCTCCATTGCCTTCCAATTCATGCAGCGGCAAGCTTTTCTCACCGCCGATGAACTTATCGATCTTCCCATCACTGTCACACGTCAAATCCGACAATATCCCCCTCGACCCAGGCCGTTGATCAAGCCTGTGGATCGGAACAATGGGGAAAAGCTGCCCGATACCCCAGAGATCAGGAATGGATGTGAAAATCGACAAAATTGACATGATAAGTACCTCGGCCGCGACCACGC
>EnsVib0853
TCGAGCGGCCGCCCGGGCAGGTTCTCCCCATACGAATTCATCGCTGTTTTCTATTTGTCCCTTTTCATTCTAACGTAAAGAGATGCCTCTACCCGCCGCCGCCGCCCTGATTTCCATACCCTGCATTGTTCATCACAGGTGGCACCCCCTGATTCGCTGGTGCACCAAGTCCTCCAAGCAGATTCGAAATCCCCAACTCCAGCTCCCTGTGTAGCAAGCAATGCAGTCAGTGCCTGACCCAGAGCGGGA
>EnsVib0854
GTACACATTTAGGTCGTCCACGGAGCAACCACGCTTTTGTACAAGAGGCAGTTCGTTGCATACATCAAGAAATACATCAAGTCGTTGACACCTAAGCTTGAAGCTGAGCAGCAAGAACAGTTTAAGAAGAACATTGAG
>EnsVib0855
TCGAGCGGCCGCCCGGGCAGGTACTCAACAAGTCCACGTGTTTATGCGCCGCCTTACCGTCGGTGACCTTATGTTCCTCCATGATCGCGTTTAGGAACGAGTCAAACCGCGCGTGCAGCTTCTTCATTTTGCCGGCCACGCCTTGCAGGTCTAGCCACTCGAGAGCAGGGATAAAGTCACCGAGGTTGAACACCTCGGCCGCGACCACGC
>EnsVib0856
TCGAGCGGCCGCCCGGGCAGGTACTTGATTAGCATGGGAGGCAATGACTATTTTACCTTCTACGCTGAATACCAAGAAAATGCCACCGAGGCCCTCCAGCAGGAATTCATAGGAATTGTTATCGGCAACTTGACCACTGTTCTCCAAGGAATATACGACTTAGGTGGGAGGAAAATAGCATTTCAAAATGCAGGACCTCTTGGGTGCTTACCTTACGCAAAACAAGAATACGACACTCAACTTGTAGTTGGGTGCGTTGAAGGGCTCCAGAGTGTGGCAAGGCAACACAATAAAGCTCTAGCTAGTGTCCTCAAAGAGCTAGAGAGCCAACTACCGGGGTTCAAATATTCGATATTCGAGTACCTCGGCCGCGACCACGCTACTAGAGGCG
>EnsVib0857
CGAGGTCTGAGTTCAAACTACAGTAAACACGATACGATTCATAATCTGTTATTCATACTAGGGTTTAACGCCTTCGGGGAGTTCTCAATCTTCTTCCCGACTCTGTTGAGCACGCTCGGGACTGATACGACTGGATTGCAGGAAAAACTAGAGGAAAGAGGTGAGAGAGAAAAGTGGCAATTCAGATCTGAGTTTCGACTCGGTGAAAAACATGGAACTCGTTCAGTCTTTCGTGTACGAAACGCTCCGACTCAACCCGCCCGTTCCGACTCAGTACCTGCCCGGGCGGC
>EnsVib0858
AGCGTGGTCGCGGCCGAGGTACAAGTAATTGAACAAAAATAAGTCTCCACGGCTATAATCATAACACATTGAGAGAAATCAATTCATTTCCACCGCAGCATCATCATCATCATCATCTTCTTCTTCCTTCTAAATAGAGTATGGTGTGATGACTTAGTACACGTAGCCCTTGACGAACATTCCCTTTTTCGCCTCCTCGGATTCTCCCTCACCGGTGTACTTTCCGAGCTGAGCAAGAGAGTTGGCCTTGGCCCGGATGAGCAAAGTCTCCTACCTCGGCCGCGACCACGCTGCCCTATAGTGAGTCGTATTA
>EnsVib0859
ACAATCAAGATCAGCTCAGGGTAGAATTATCTTCCAGAATTGCTGAATCAAGATAAGCATTTTGCGTTGGAAAATGAGTTTTAAGGCTACTTGGGAAATTTTAAGGCTCTCCTGAGCTCTGTAAATTACTTGTTTCAAATTGGATCTTTGCCACTTTTTTT
>EnsVib0860
CGTGGTCGCGGCCGAGGTCTTACCGGGCAGGTCCGCCTGCCCGGACCCGAACGGTGCGAGCCTTAGGTCCGACCCCAACACCGATGTGAGAGGGAATGATTTTGAAGTCATACCATTTGGTGCAGGGCGAAGAATTTGTGCCGGAATGAGTCTCGGGTTGCGTATGGTCCAATTACTGACCGCGACACTTATTCATGCGTTTAATTGGGAGTTGTCGGAGGGACAAACGGCAGAGAAGCTCAACATGGAGGAAGCGTACGGACTAACCTTACAGCGGGCTGCACCCTTGATGGTGCACCCACGGCCTAGGCTAGCCCCTCATGCATACCAAAGTTGAGTGGAAGTTGTCAAGTGGCTTTTGGTCTTCAATTATATGGTTTTCATTAATTTGATGTCTTTGTGTGTCAATGTTGTGGTACCTCGGCCGCGACCACGC
>EnsVib0861
AGCGTGGTCGCGGCCGAGGTTGAGGTTGAAGTTTAGGTTGGTTACTTGGAATATTTCGTCTGTTATTAAATTCTTCTTCGTGTTGAGTAAATACGGTATTCAATATGATTATCAGTGTCTTGTACCTGCCCGGGCG
>EnsVib0862
TCGAGCGGCCGCCCGGGCAGGTACCCAGTGTGTGGGAGGATGAGCTCCATAACGTTGTCCAGATGGGCTTCAATACAAGTGCTCCGTTCGACAACCAAGATTTAAGTGGAGGATAACAAAGCTCACAAGATTTCGTTTTCAAGTAGTTGTCAAAGATAGTTACCACCATGTTCCTACTTCAAGATCTGTCTGCTAGTTGGCATATTAATTACCATTCTGGTTTTGTTCAAGCCGTGGTTGCCTAG
>EnsVib0863
AGCGTGGTCGCGGCCGAGGTACCATGGGCTGCCTGATGAGATGGACTTGGAGACAGATTTTCTCATGGAAACTCTTCCATTGCCGAAGAGCTCCGATGCAGACGGAGCGATTTCACGC
>EnsVib0864
ACTCACTATAGGGCTCGAGCGGCCGCCCGGGCAGGTACTTGTATAGAATTCCCTCTATTCTTTTGCCATTGGGACCGTCTCCTTTTGTAAATACGCAAGGCATATCCCCAAGCGAATTCGTACCAGTTTCCTTTCCTCTATTCTTTGCAACATCGCTGCTTCGAGAGGGACTCTCCATCTCAGCTCCGGTCAAAGACCCAGAAGAACCTGCAGTCAAAGACCCGGAAGAACCCCCCGCATTCTGATTACTTTGTTCTTGTAACGAATGAATACTAGCAGGGCTCACTTCACCACCACTGCTGGATCCTTGAAGGGGTTTTGTATCCAATTCTGACACACTGGAAGAACTCCCCCCTTGCGATTCTATTGACCCTTGCGACGTCGTTTGCACAAACCCTTGCAGATTACCGCTCCCTCCGCCTCCTCTACCACCTCGGCCGCGACCACGC
>EnsVib0865
CCATTGCGTCGTTCTTCCTCTTAATCACGGGATTGAGCTAAGGATTTGAACAAGAAGAAAAATAGTCTGGTGAAGAGGCTGTTGTGGCTGCTGAGGCACCTGCACCTGTACCTGCCCGGGCGGCCGCTC
>EnsVib0866
AGCGTGGTCGCGGCCGAGGTGCTTTCATCACAGTTCTCACTAGCCTCACTTGTGAGGGTAATGGAGGAATTGATCAATCTGGCCATTTCCTGGTTGGTTGGGGCCACTTGATAAGCAGTGGTGGAAGGTCTCTGGGTGCCATTTCTTGTTTTAATTTTACAGTACCTGCCCGGGCGGCCGCTCG
>EnsVib0867
GGATGAGATCCAAGAAGTTTAAATCTGAGTGAGTTGTGCCACTATGTTTTTATTTATAGTATTCCACTGTCATTGGTGTCTCCTGCTAAATAGCTCGTCTCATTCTTATCGATGTGTACCTGCCCGGGCGGCCGCTCGGGCAGGTCCTGGACGTCGTAGAACTGGATGGCGGTGTGGGCAGAGAGACGGACGCGCCGGTCCCGCGGGCCCTTACGCGGTGCAAACCTTACTGTGGCGGTCTTTCCGTCCGGTGGAGCGGACAATGTGGCCGCCTTGAACCTCCACGATCTCGCCGCCGGTGTTCCTCAACCCCA
>EnsVib0868
AGCGTGGTCGCGGCCGAGGTCATGGTTAAGGTCATTGCTTGGTACGACAATGAGTGGGGCTACTCCCAGAGGGTGGTTGATCTCGCTGACATTGTTGCCAGCAACTGGAAGTAAAGAAAATCCAATCAATCAATGTCTTTTTCTTATATATCCATCCATCCTTCATCTGCGGATTGATTATCAATGCATTGACCTTGTCTCTTTTTCTTGATCATCAATTAATTTCTACTCTACTCCACTCTTGTTCAATATATATATACTGTAATGTGAACTGTTACCTGTTTATTTCCCATCATTTTATAAAATCTCT
>EnsVib0869
AGCGTGGTCGCGGCCGAGGTACGCATTTCAAGGGTTATATAAGAATGAGTTTGAAGGAGAGAGATACATTAACAACAAACCCGAAGGACCACACATAATCCTTGGAGAGGATATTTTGAGAGAGAACTGGCAAGTGGAAATGGAGTACCTGCCCGGGCGGCCGCT
>EnsVib0870
CGAGGTGAGACTATGTCAATACGGAGCAACAGCGACGGCCGCGACGCGTTCGTGTTCTTGAATAATTCGACGACGTCGAGCGCGAAGAGAGAAGAGAAGGTAGTTGAGAAGAGCGATACCTCGTCGGAGAAAAAGACTGTTATCGGAACCTCGTCGGAAAA
>EnsVib0871
CAACGTCCAACCCTAGTTCTCTATGCCCCTTACTTACCAACCACCACTGACTTCCAGACCATCCACCACCACCACCACCGCCAGCAGCTTCTGCCTGCACAGAACTTCTCTTGGTGTCACCA
>EnsVib0872
AGCTGGTCGCGGCCGAGGTACTGACTGGATGATTTCGTGGGTGGTGGGAGGGCGTGAATTGAAGAACAAGGTCTACACTGAGTTTCGTAAGGCTGGCGGTTTCCCTCTTGGGAATAGGGAAACCGCCAGCCTTACGAAACTCGGTGTAGACCTTGTTCTTCAACCTTAGATTACACTTCTCAGGCTAAATCATAGGTTCATGAGTGAAAATAACTTAAAACTCTTCTTCCTTTATGACCTCGGCCGCGACCACGC
>EnsVib0873
CGAGCGGCCGCCCGGGCAGGTCACATATGGCTCCACCTTTTTGTCTCTGTCTCTCTCTACCTATTTATCTACCTATATAAATAAATCTAGGGTCGGGGTTTTCAATCTTGTGCAAATCATCGCGCCATGTCGACGAGGAAGATCACTCTGAAGAGTTCTGATGGAGAGGTTTTTGAGGTCGACGAGGCCGTAGCTTTGGAATCCCAGACGATCAAGCACATGATAGAGGACGATTGCGCCGACAATGGCATTCCAGTGCCGAACGTGACTAGCAAGATCTTGTCCAAGGTGATAGAGTACCTCGGCCGCGACCACGC
>EnsVib0874
TCGAGCGGCCGCCCGGGCGAGGTCCGCGCAGGAGGGTCCGAGGCACGGCACGCGTCACCGCGAAGCTGTGAGGCCCGTCACTCTGAGACACGCGCACCACGCTTGGACCAGCAAACAGGTTGTGCACTCCCCACGAGCCTCCTCATAAG
>EnsVib0875
AGCGTGGTCGCGGCCGAGGTCGTGGATACTAGTGTACACTGCACTAATCACTTTGGTTACAAGAGCTCAGCACCTTATATGCCGCATTTGAGCATTCTTTATGGCGATTTATCAGATGAAGAAAAGAAGAGAGCTCAAGAGAGAGCCAATGCCCTCGATGAGAGCATCCGCAGCTTGAGCTTCCAGATAAGTTGCATTGCACTGTACCTGCCCGGGCGGCCGCTCG
>EnsVib0876
AGCGTCAGGCTCCATCCTACTTGACTGGAGAATTTCCTGGCGACTATGGCTGGGATACTGCTGGTTTATCTGCTGATCCTGAGGCATTTGCCAAGAACAGAGCTCTTGAGGTTATCCACGGGCGATGGGCAATGCTAGGAGCACTGGGATGCATCACCCCAGAAGTGC
>EnsVib0877
CTAATACGACTCACTATAGGGCAGCGTGGTCGCGGCCGAGGTACAATCGGTGAACCAGTTTCACACAGTGGGTTCGACCCACACTGTGAGCACCTAGCAAGGCCACAACTCCAGGGGTGTCAATACCAATGTCTCCAAACCTCTCAAGGACAACAGACATGCTCTCATTGTGGTCTGGGAGGTATTGCTCCAGTATATCTGCTCTGCTCTTCCTACCATCTCTTCTTCCAG
>EnsVib0878
GCCGCCCGGGCAGGTTGTGATTGGAAAGGGTGCAACAATTGTCAAAGCTTTAGAACACGAAACCGGTGCTTCTATAAAAATTGCAGCTTCTGTAGCCTGGTCCAAGGAGCGCGTTGCCACTATATCTGCCATGGAGAACCCAGGAAAATTATACTCGCCTGCACAAATTGCCGTTGTTCGTGTTTTCGCTAGATCCATGGAGATTGGCATTGAAACAGGGATTGTTTCAAGCTTGGGTAAGGGGAAACTGTAGCTGCAAGACTTCTAGTTGCATCAAACCAAGTCGGTTGTCTGATTGGTGGAGGAACGGTTGCTTCGGATATAATTACTGTATCTGGTGTTGAAATACAGCTATTTGAAGGGGACCTCGGCCGCGACCACGC
>EnsVib0879
TCGAGGGGCCGCCCGGGCAGGTACACTTCGCTCAAACCCTTGGGTGATAGAGTGTTGGTAAAGATTAAGGTTGCAGAAGAGAAGACTGGAGGTGGTATCTTACTGCCGACAACAGCTCAATCAAAGCCTCAAGGTGGTGAGGTTGTTGCTGTTGGAGAGGGTCGGGCAATTGGAGAGAACAAGGTGGAGATTAGTGTGAAGACTGGTACCTCGGCCGCGACCACGC
>EnsVib0880
TCGAGCGGCCGCCCGGGCAGGTTGGGAAGAGTGAGATGTGCCACGGAGGGGAAGCCGGCGGTGCAAGAGAGTGAGCCAAAAGTGGGCATGGGTGCATCATTGATGGCGGCGGCTTGTGCCGCAACCATGTCTAGCCCAGCAGCCATGGCTCTAGTGGATGACAGATTGAGCACAACCGGCGGCGCCTTGTGGATGAGAGTGGTGCGCGCGACGGATGAGGTGGAAGAGCAGGCGGTACCTCGGCCGCGACCACGC
>EnsVib0881
CTGGCACTGGGTATATCACACACAAGCACTACGAAGGGATTATCTTCCTCAACTTTAAGAGAAATCACACTTCAAGTGCAGCAGACCTCAATACGGGCCCTCCTTGTGATCTCGACTCCTGGATTTTTTGCACCCACCTCGGCCGCGACCACGC
>EnsVib0882
AGCGTGGTCGCGGCCGAGGTACCTCTCCCTCAGTGCTGAAGACCATGTGCCAAGTTTCTCCAGGGGCATCATCACCAGTAATCTTGGTGTTGAGAAGGCATCTAGCAGTGTATGGGTTCTTGGGCTTGTACCTGCCCGGGCGGCCGCTCG
>EnsVib0883
AGCGTGGTCGCGGCCGAGGTACTGATTTTATTCTTCTTAAGTGAGAGAGTTTTTATTATGTGGTAAAGGAAAAAAAGAACTTGTACAAAACCACCATTACCCTTCAAAAAGGGCAAGTATTCTTCCAGTGGTGG
>EnsVib0884
AGCGTGGTCGCGGCCGAGGTGGGCCAGCCTCATGCAGAGGGCTTTCAGCATCAGACCCTCGCGCCCTACTCCGTACAGGAATACTCGGCCACTCCGGGCAGCGGCTCCGGCGATCTCACCTGC
>EnsVib0885
AGCGTGGTCGCGGCCGAGGTACTCCTCACTAGATGCATTGTGATGTCTGAAGCCACTTCACATCCTTCCGGCTCAGAGAACGGTCAATCTGACCAGCAACATACGAAGCTAATCCAGAGTCGGCAGCTTCATCCAT
>EnsVib0886
AGCGTGGTCGCGGCCGAGGTACAATGGATTAAAAAAACCATTGAAACATGGGTTGAGACTACTACTGCAATCTCGATTTACAAAAAAGTCGTCCATATGATCTGAATCCTTAATTTTTTATACAACGCTTC
>EnsVib0887
AGCGTGGTCGCGGCCGAGGTACAGGAATTCTCCATTAATGGCTGGACAGACTGATGTCGTATGTTGTCCCTTCACGTCTAGCCAGCAAACCTTAATCAGTTCCGCAACCCA
>EnsVib0888
AGCGTGGTCGCGGCCGAGGTTACCTTAATTGTCGGGTCTTTAGTTAAGTAGTCCTAAAGTTCCTTCCTTCTTCCTATTTTCTTGCGTATTGCCAGATACAAACATGGCCAATATAGAGAGAAATATGCCAATACCCATCCTTTGGAGCAGCGTGATTCCTTCTTCTTTTCCGGTGTGCCTTCGGAGCAACGGAACTACGATTCTGTCGTAGATTGGTAGCCAGAAACTGAGGATCATCATGGAGAAAACGTTGTATGTTGCTGCTGGAATCTTGAAACTGCCAATGCCGAGGCGTCTATCGGATTGAAGGGCTTGGAAAACCACATAGTTCTGCTGTTGTACCTGCCCGGGCGGCCGCTCGAGCCCTATAGTGAGTCGTAT
>EnsVib0889
AGCGTGGTCGCGGCCGAGGTTGCAATTGCAATGGGTGGGTTGAAAATAGTGAGGATGATGTTAGAGTCAGTGGTTGGAGGGCCGGCGAAGATGCTGTTGGACAAAACTTGGATGCAGCTTCAGTTATTAGTTCTCAAGTGGGAGCTGCAAGGCGTGGATCCAGATTATGTTATTCCCCACGAAATATATTAGCTTCATTCCTGATGAAGTTATATATATTTATATGTATATATATATATATGCACTACGCAGTAGATGGATGAGTTACCTTCCTTATAAAGGTACCTGC
>EnsVib0890
AGCGTGGTCGCGGCCGAGGTACACTCTCGCCCTCGAAGGACGACCAAAGAAAGTACAATGGATTGGCCAGGGAAGGTGTCAACAATCTTGACAACATCTTCTTTGGGGACGATTATCGGAGCGGAAAATACCGAGACAAACACCGATCCGATCATCCCTCGGTGGGGGCCCGACGTAGAATTTCTCCATACGACCGTCACGGATGAGAGGAGCATACAAGGTGGAGAAGTCGTTACCGGTGCATATGATGGGCACCCGGGGATTGTCCTCCTTGTTGTACCTGCCCGGGCGGCCGCGACCACGC
>EnsVib0891
AGCGTGGTCGCGGCCGAGGTACAAGGGTTTCAAGGAGGGGCATAAGAGGATTCTCGTGGCAACAGATTTGGTCGGTAGGGGAATTGACATTGAAAGGGTTAACATTGTCATTAACTATGACATGCCGGATTCTGCGGACACTTACCTGCCCGGGCGGCCGCTCG
>EnsVib0892
CGGCCGCCCGGGCAGGTACAGCAGTCTCCCAAAGCAGCAGCTTCGGAAATGTTGAGAGTGTGAAAGCAACCAGTGATGTAAATTCCCCAGTCTCTGGTGAGGTTGTTGAGGTTAACCCGAAGCTTAGTGAAACACCTGGTTTGATCAATACAAGCCCATATGAAGATGGATGGATGATCAAGGTGAAACCCAGCAATCCATCAGATCTAGAATCCTTATTGGGTGCTAAAGAATACATGAAATTCTGCGAGGAAGAAGATGCTGCCCACTAGAATGTAACCAGACTCATGCAGGCCAAGTATCTTGAACCGACTGATTCTCAGATGTTTAAGGATCTTGTTTGACAAGTTCTTGTCAAAATATTTATTACAAAACTGCAGGTTCCAAGTTAAATGTGTTTTCCCTCATTTCCCTTTCAAGTGCACTATGTGTCATCTCTCTATCTCTAGCCTGCATTGCTTATCTTGGACTATACAAAAG
>EnsVib0893
TCGAGCGGCCGCCCGGGCAGGTACAGCCCCTGAATACCCCTTCCCTCCCAACGGGTAGTAACAAGTGATAAGAGCTACCACAACAAAGACTGCAGAAATTACAACCAATATTATAG
>EnsVib0894
AGCGTGGTCGCGGCCGAGGTACCTAAAGTCATTCCCATTGGCCTCCACTTTCGATTCCTCCTCCAAGAACCTCTCGGGCCTGAACTCCTCGGGTTTTTCCAGTGCGCCGGGTCATTGGCCAGCAGCCACGCGCTCACGAGGACCTTGCTCTCGGCGGGCACATCGTACCTGCCCGGGCGGCCGCTCG
>EnsVib0895
TCGAGCGGCCGCCCGGGCAGGTCTCTCACTCTTCACTCAAAACTTATAAACCCTAGTTACATAGATAACAAATCAATGGCAGCCATGGCAACAACTCTCACCTCTTCTCTCACATCAAACCACAAGCCCTCTTTCTGCGAAAACAAGTCCTCCTTCCATGGCTCACCCATCTCGTCGCGTGTCCAACCAATCAAGTCCACCCCACACAACCACCTCTCCATCACCATGTCCGCCGCAACCTCGGCCGCGACCACGC
>EnsVib0896
TCGAGCGGCCGCTCGGGCAGGTCTTTTGTGTGATTCTCAGGGCAATAGCATATAATGATACAAAGTTCAACGAGTGGGTGGAGACAGGATTAGCACCAGCTGTGCCGGCTTCGCTTAACCTATACAATAAATTATTGGATCTTGGTTTT
>EnsVib0897
AGCGTGGTCGCGGCCGAGGTAGAGAGCAAGAAGGTAAGTTTGATGGCAGTGGTGGTGGCCATGGTGCTTGTAGCCACCATTGCTTCCTCTGCCGCCGTCAATATCAATGCTAACACCCTCAAAATGGCAGCCATTGAACTGATTCTTGGCGCCGCTGGTGGTAACGGTGATCGTTGCAATGGTGAAACTTGTTTCGACGACATCATGGCATCCACACCCAGGGGCGCATGCCATGATGTCG
>EnsVib0898
TACTACTAATTAGTCGACCCGGTAAACCCGGGGTAACCGGTTCCTTTCCCTACCCCTTACCGTTTAGTTAGTCGTCCCTTCCCTTCCTACTACCGTTCCGGTACGGGTACCGGGTTACGTTAGGTAGGG
>EnsVib0899
CTAATACGACTCACTATAGGGCTCGAGCGGCCGCCGGCGAGTACGAGTGTCTGGAGTAGGAGGGTCGGATCCTTGCATCCCTCAGTACCTCGGCCGCGACCACGC
>EnsVib0900
AGCGTGGTCGCGGCCGAGGTACCTTTGCACCAGACAGGCAAGAGCGATTCATCTGCCGATGGGTTAGTGCTTTATCCGACCCACGTGTCACCCACTGAGATCCGCCAGCATTTGGTAGTCTCATACTGGTCGTCAGGCGTGACAAGTCTCTCGGTCGAGAAGATCGCATCTCGCCTCAACGTAAGGCCGAGCATTTGTAATGTGAGATACTGAAGGGAGTGATTCTGGGTGTGAGAAAGTAGTTTTAGTAG
>EnsVib0901
AGCGGCCGCCGGCGAGTACGTATTATTATTACTACTACAAATAACAACATATATCAAAATACAGACGAATTTCTAGAGTATGGCATACAAGTTGTTTATGCCACCATCTGCTCCTGCTCTATGTACCTCGGCCGCGACCACGC
>EnsVib0902
TCGAGCGGCCGCCCGGGCAGGTACTGAGTTACTTATATGAAGTCCGGAAAAACTGAAATGAAAAGGGTGTCTTGATCTTTCAATTGAAGCTACCAGTGAGCTGGGAATTTTATGTGTTCATTTCAGTACCTCGGCCGCGACCACGC
>EnsVib0903
AGCGTGGTCGCGGCCGAGGTGGAGGAGTTTTATGTGATCACTTGGGAGTCACCTAATGAGCAAATATTTGAAATGCCCACAGGTGGTGCAGCCATAATGAGGCAAGGCCCAAATTTGCTGAAATTGGCTAGGAAAGAGCAGTGTTTGGCACTTGGTACTAGGCTTAGGTCAAAGTACAAGATTAAGTACCTGCCCGGGCGGCCGCTCG
>EnsVib0904
AGCGTGGTCGCGGCCGAGGTATAGTGAACAAGATTCTTCATGGTCCAATGCAGCACCTGAGATGTGATGGGAGTGACAGCAGAACTTTGAGTGAGACCCTTGAGAATATGCATGCTCTTAACAGAATGTTCAGCCTGGAGACAGAGATATCTGTGTTGGAACAGAAGATTCGAGCTAAGGTGGAGCAAAACCAGAAGTAAGTTAAGCTCCCACATCCAGTTGCTTTCACAATACTTACTCTTCACTTTCCTTGAGTTCGAATAAGAGGAAAAGTCCCTCACCTTGTCACTAGTGGCATATATGTAATCTACATTT
>EnsVib0905
TCGAGCGGCCGCCCGGGCAGGTTCCAAATCCACCATGGCCGCCTCCTTGTTCTCTACCCCCACTTTCCTAAGGTCGTCAGACCCACTGAACAAAGGCCACCGACGCCACCC
>EnsVib0906
CCGCCCGGGCAGGTACTACAACAATGGAATAACAATGACCAAAATACAAAATGTTTGCTCATTCGGTCCGAGCTTCTATGCTTTTCTGGAATCGCAGATTGGTAAATCTACATATACAATTTGATCTTTAAGAAAGGGGCATCCTTTGATTCAAAACCTTGACATGAATTATGATTTTGGAATTCCAGGAAAGCACATAACCCGAACCAAACAAGCACTTAATATTGAATCTTACCCTAATATGATTTTCCCTTCCTTGAAGAGCAAAGAACAAGTCCATGTATGGCTGTATGCATCTATTGGCTGTCAATCAATCTTCACCGACGAATAGATGAGCCGTGTGAACCAGAAGCACGCGTAGAAGCCGATGGTACCTCGGCCGCGACCACGC
>EnsVib0907
AGCGTGGTCGCGGCCGAGGTACTGTTGTGAGCATTCCCAGTGGCCCATCTGCACTTGCAGTGAAGGAAGCAGCATGGGGTCTTGCTCGCTATGCTGCCATTTCTCAGGACAATGGGTTGGTCCCAATTGTCGAGCCTGAGATTTTGCTCGATGGTGAGCACGGGATCGACAGGACATTCGAAGTTGCCCTAAAGGTGTGGGCTGAGGTCTTCTTCTACCTAGCTGAGAACAATGTCATGTTTGAAGGTATCCTCCTCAAGCCCAGCATGGTTACTCCTGGAGCAGAGTGCAAGGAGAGGGCCACACC
>EnsVib0908
AGCGTGGTCGCGGCCGAGGTATCAAGACGGCAGTGGCCGCCATGGAAGTGGAAGTTGCCGCCGCGTAATACGACCTGCCCGGGCGGCCGCTCGAGCCCTATAGTGAGTCGTATTA
>EnsVib0909
TCGAGCGGCCGCCCGGGCAGGTCTTTTGTGTGATTTTCAGGGCAATAGCGTATAATGATACAAAGTTCAACGAGTGGGTGGAGACCGGATTAGCACCAGCGGTGCCGGCTTCGCTTAACCTATACAATAAATTATTGGATCTTGGTTTTAAAATTGTGTTCCTTTCAGGAACATACGAAACTTATAGAAAAGTAAGGATTTCCAATTTGAAGAGAGTCGGTTACCATACTTGGGAGAAGCTTATCCT
>EnsVib0910
TCGAGCGGCCGCCCGGGCAGGTACCTCCAAAGGCCAACCTTGGAGACTTGGAGGATTACAAGCGACAGGGCTATGGCACCGAGGGACACCTCGAACCCGTGACTGGCCGTGGCGCTGGCTCCACCGACGCCCC
>EnsVib0911
CCGCCGGCGAGTACGGTCTGGCGGCGACGAGCTTCTTCAGATCGCCGATTGTGTCGTCATCGTTGCACTCCACCTTCACTTTCTTCCCACGACGATCGTTCAACACCACCTCTATCATCTTCTTCTTCTTCTTCTTCTTCTTCTTCTATCCTTCGCCACGTACCTCGGCCGCGACCACGC
>EnsVib0912
AGCGTGGTCGCGGCCGAGGTTTTTCTCGATGAAAACGACATCATAGATGAAGTAGACGTCGACGAAGAAGATCTTCCCGACGTAGACGACGACGACGACGCAGGTTCTGAAGCAGAAGCCTTTGATGAAGCAGATGATTCCATGCACATATTCACCGGTCATACTGGTGAAGTGTACACCGTTGCATGCAGCCCAACTGATGCTACATTAGTGGCAACAGGGGGTGGCGATGATAAAGGATTTCTTTGGAAGATTGGTCAAGGAGATTGGGCTTTTGAGTTACAAGGTCATAAGGATACTGTATCTAGTTTAGCCTTTAGTACCTGCCCGGGCGGCCGCTCG
>EnsVib0913
GACGGAGGGGCTAGCATCCATCCATACCATGCCACAAGTCAAGAATAAATTCGAGGGTATAAACCCCCACCAGTAAGACATCTAAAATTTACACTCTTAAAAGATCAGAAATAAAGTTTGTAGATGGTTTTTAGTACCTCGGCCGCGACCACGC
>EnsVib0914
GTACATGAGCGAGGACGTAGGCGTCTCGGAGATGCAAACAAGGATGCCATGGAGAGTGGAACTTTCTACGGTTAGCTCCCTTTGTCCTAAAGGCCTTTGATAGTAGGGAAAGCAGCCCAACAAGTGAATATTCCGGTTCCTGAAGGTTGTACCTGCCCGGGCGGCCGCGACCACGC
>EnsVib0915
AGCGTGGTCGCGGCCGAGGTACAGAACTCTCATGCTATGGCCAGTTAGAGTGGCAACCTTTGACATAGATGGATACTTCCAGACCATAATTTGATTCTGGGAATATCCGTGAGTGCTCACTATCTCATTCACATTCTTACTCCATGCAAGATTACAAACCTGGCTTCCCGTGTCAACACTGTTCAACTGGTGGCCGTTTGCGGTGTTCCAGAAGCGTATACATCTGTCAGCAGTTCCGC
>EnsVib0916
AGCGTGGTCGCGGCCGAGGTGTTGTTGCTCAGCTCGTGAGAAGAGCTGAAGAGCTGGTTCAAGGCTATAGCTCTTACAGTTGATACCCCAAGGCTTGGACGCAGAGAAGCTGACATCAAGAATAGATTACTTACCATC
>EnsVib0917
CGAGCGGCCGCCCGGGCAGGTACGGCAGCGCCAGACGCAGGCGATCACGACGTCGAGTGTGGAACACGATCGCAAGTGAGGAGGTACGAGACGGCGGAGGGCCAACACCTCGGCCGCGACCACGC
>EnsVib0918
AGCGTGGTCGCGGCCGAGGTTACCCATATAATGGTGGTGAGGATTCCAAGCGACAGGGCTATGGCACCGAGGGACACCTCGAACCCGTGACTGGCCGTGGCGCTGGCTCCACCGACGCCCCCACCATGTCTGGTGGCGACGCCGCCGCCTCTCAGCATGCGCTTTCCTCCACTGACGCCGTCAACCGCCAAGGTGTCCCGTAAATCTCACCTTGTGTTCACACGTAGAGAGACATGTGGCTTTAATGATGTTTTTATTAAGTTATAAATGTCTTGTGTGGGACTATGATTAATGTACCTCGGCTAGTTCATCAAAGGATACTCAGAGGGTCGCATCCACGAAAATGGTTGGCCAGAAATGTTAAAGTTGAAAAATTGGCCATCTTCCAGTTCTTTTGAAGAG
>EnsVib0919
AGCGTGGTCGCGGCCGAGGTGGGCTCCGCAACGAGCTCGGGGAGTGTGTTCGATAGCAGCCCAGACTCAGCTCGGGGTTTTCGGGTATTATTTTTCTTGCTCTTCTGAGGAAAGATTCTAGGAAGGAAGCATGCAGGCTGGATACATACTGACGATGGCTCAATACAGGCAGGTTGAACGCAAAATGCACCGCGTTTGGAAGGATCGGAATCGAATGCGGAGGTTCTTATGAGGGTGGGGGAAACTGCACATCTTAGGGAAAGGTCGAAGTCTAATAGCATTATGTGGCCGTCATCCCGTACCTGCCCGGGCGGCCGCT
>EnsVib0920
AGCGTGGTCGCGGCCGAGGTGGCAGTCGACGTTGGGGCGGGCCGGGACGAGGACCGGCAGAGGCCAGCTGGCAGGAGGTCAACCGGTTCCCAACTCATCTTCTGCGGCTGCCTGAGGGCCCTCCGGGCCC
>EnsVib0921
TCGAGCGGCCGCCCGGGCAGGTGGAACGGCCACGCGCAGTAACCCGGGCACTGAGTCTCCGAGTTACCGACCCAGATGTAGGCAAATCTGTAATTCTTGCCTTTAACTTGGGCACCCTTGGATGACCCGTGGGACCCGCACCTGCTGGAGCAAAACCCGTCAACGGTAACATCAGACGCCGTCAGAACAACGTTGACGGCGTTGCTGAGCTCACCCTTGGATGCCAGCTGTAGGAGTTGTTTTTGCGTGAGCGATTTCCCGAGCGAGTAGCTCTCGTCGACACCTCGGCCGCGACCACGC
>EnsVib0922
AGCGTGGTCGCGGCCGAGGTGCTTGCACGAGATGCGCGATAGTGTGGACGGGCTCGGAAGATCGGTCCGAGAACTAAATACCATGGGCCGGACCGGCCGCGAGGACTTCGCGTGGCACATGAGCAATGTGGAGACTTGGGTGAGTTCTGCATTAACTGATGACAACACCTGCCCGGGCGGCCGCTCG
>EnsVib0923
AGCGGCCGCCCGGGCAGGTACACAAATAACAATATCTACCAGGTCACATCTGCTGCTGAGTGCTGAGCCAGGTACAAGGGCAAGCAAATTATGTATTTGATATACTTCCTACAGTCGCACAAACAACTCAAAGCCCATTTTGGAGTCTTTCAGTAAACC
>EnsVib0924
AAGTATGACCAACATGTATGTAGAAAGACACAGTCTCTGGCGTTGAGTAAGGATTGTGAAAACAGAATTTGTACATTCCACTTCGAGGGGCCTTAAACTCGAATTTGTCCCCAGATGTCCCCTTCAATGTGTGCACCGTATTACCTCCAAGAGATGTCACGGTGAGGTCGATGCCGGGGTGATCGGAGGTCCAGAAGATGTCGTGATCCACGACGACAAAGTTCCCGGAAATGGTATCGCCTTCGTAGAGAACGTACCTGCCCGGGCGGCCGCGACCACGC
>EnsVib0925
AGCGTGGTCGCGGCCGAGGTAGTGCGCCTGGAGGGATGCCCGGCAACATCGACTATAGCAAAATATTGAATGACCCTGAGTTGATGTCGGCTTTTAAAGATCCAGAAGTCATGGCTGCTCTTCAAGATGTTATGAAAGACCCTGCCAATCTTGCAAAGCATCAGGGGAATCCCAAGGTGGCTCCCATAATCGCAAAAATGATGAGCAAATTTGGTGGACCAAAATAAACAGCTTTTCATATTGGCAACTTCATTATGGAAAAGCTCGAGTTGATTTGACCTGTTTTTGACATGGTCGCTGTCACAACTGCTATGTACCTGCCCGGGCG
>EnsVib0926
ATAGCATTCTGCTTTAAACTGTCAAATGTTACAATCTTTACAAGATGGGAATAGATAGGTAAAAAGTTCTCAGCCAGAAAGCATATATAAAGGGGGTAGAATACAAAGGAGCTCAGGAGAAAAAGGTGTCAATAATGGTGGTGTGAAGCGGGTCACTCAGA
>EnsVib0927
AGCGTGGTCGCGGCCGAGGTACGTGGTGGCAGCGGAGGCGGCCGTAGCAGTTCTGCTAACCTTACCGTCTCCCAAGGTTCTGAAGTCTCGTCTCGTCTCTCTCATCTCTATCATCCCCCA
>EnsVib0928
TAGTTACTGTGCTGCCTCCGAGGAAACTATTAAGAAGAAAAGAAAAGAGAAGTGATGAGAGTGACAGCAGTGCTGTAGAAGATCAATCTGAAGCTACAGATAAAAGCCTGATTGAAAATGCTAAGAAATCTGAGGTATTAGCAAATGATATGGGACCTGAATCAAATGTAAAAAACC
>EnsVib0929
CTAATACGACTCACTATAGGGCAGCTGGAATCATCCTCATCACAGCCTGTGCCCAGCAAGGCACTTTCTCTCTCCAACAAGCCAAGACCATGGACCGACACCTCACCAACTCCTTCCAAATCCCAGCTGGATCCATGACCGTCTTCACCCTCACCGCCATGCTCACCACCATTGTATTCTACGACCGGATATTCGTACCTCGGCCGCGACCACGC
>EnsVib0930
CTTGAAAGGGCTTTCTTATTTATGCTTAAAATTGGGCTCCGTCCATGGTTTTTAACTCGACCATTTAGCAGTCTGTCCCGGCTTCGGTTGCAACGACAGGTAGTTCGTAGTATGTATTCAGGGCAGGGTGGCCAGCACAAAGGACCTATACATTCATGAATATGATGTGTATTCTTCAACCTTTGCTGGTAATGATGCATGTAATAATTTACTGTTTATGTTTTGTTGGTTGTGTAAACTTTGGTTTAAGTTTGTTCAATTCTCTGGTTTCATAC
>EnsVib0931
AGCAAAAGTAATTCCGCTACCCAAGAATAATAATGCCCCCTTTACTGGCTTAAATATCCCACCAATCATCCTGTTACCAACCCTTAGAAAACTTTTTGAAAAAATTGCATTTGACCAGATACAATGCTATTTTACTGTAAACTAATTGACAACAGACTTTCAGCATGCTTATAGGGAAGGACATTCAACAAGCACAGCACTTACACAAAAGACTGATGATTGGCTGAGAGAAATTGATGATAAAGGTTTGTGGGAGGTGTTTTGTTAGACTTCAGTGTGGCTTTTGACCTTATCGATCATAGTTTGCAGATGGGAAAACGTATGTGTTACGGCTTTACA
>EnsVib0932
CTAATACGACTCACTATAGGGCTCGAGCGGCCGCCCGGGCAGGTACCATGCCTGGAGTTCTGTATCACAATGAACCACACTTGCATCAGGATAGTAGTAATCGACATAGGTCCGAACCAATGTCTCCATTGCCGACCATATGAGGAGTCCATCCGTTGCATAAGGGTAATCTTCGACCAGTAGACGTATCCCGTGGACTTGGGTAGAGTCCGGTATTGCCATTCCTCTTCTGATCAGATCTGCAGGAAGGCCCTGAAGGTCAAAGCGCCACCAATCTCGATAAGCAGCACAACTAATCTCCATGCTGTATCTACCGGCACTGAAATCAGACTCGATTATCCCTCCAGCGTTGATGAGAAACTGACGGGCCATTGCATTTATCTTCAAGGTGTACCTCGGCCGCGACCACGCTACGAGTGGTG
>EnsVib0933
AGCGTGGTCGCGGCCGAGGTACCATGACTGAACTGTTTGACGTGGGGCAAGCAGAATGTTCAATCCTCTTCCTGTGGACTTATTTAGTTGCAGCCCTTGCACTTACTGTTTGGTCAACAGTCTACATGTGGATCTTATCCTAAAGAATGTTCAATCCATTTATTATTATTTATCCATTGCTGCAAGGGTGATTCTTTT
>EnsVib0934
AGCGTGGTCGCGGCCGAGGTTGACGAAGAAGAGGAAGAGATTGATGAAAGTGATGTGGAGCCTCGTGACATTGACTTGGTGATGACACAGGCTGGGGTGTCAAAGGGCAAGGCCGTCAAGGCTCTGAAGACTCACAATGGAGACATAGTCAGTGCTATAATGGAGCTCACCACCTAGTCTGCTCTGGCTTCGTATGCTTGGACTTGGTCTGCTCTTGATCGAATTCGATTTCCTACTCACGGAATAGCTCAACACTGGACAAGTTCGGACATGGGGTGGAGGGAAGGTTTAAGTACCTGCCCGGGCGGCCCCTCG
>EnsVib0935
AGCGTGGTCGCGGCCGAGGTGGCTCGATCTCGAATCTCTGATGGGAGGGTCTGGAGGCGTGCCCGTGATTATTTGGGTTTAATGAATGAATCTGCAATATGTTTGTCTGTCTTAGGTCCTTCGAGACCTTCAAATGGACACATGCAGAAATCAGGTACCTGCCCGGGCGGCCGCTCGACCACGC
>EnsVib0936
AGCGTGGTCGCGGCCGAGGTTGCCCCAGCGAGGACCAAGAATGCGGCAGAGCCGCCAGAGTCTGAACAAGATAAACCGCAATAATCACATCTTCTTTTCTCCAAATCTCTGATAGCATTGGCCACTTCATGTAGTCTCCATTTTGCGAACAGATGGTATATGTATGGGGCGTTTGGCTGTTCCTGAAAATATAATGATTGCA
>EnsVib0937
AGCGTGGTCGCGGCCGAGGTACTAATGGTCAATGCGCACCCGAGCTGCAAAGAGCTGCAAGTCTCTTTAACCCGCAACTTACTCAGATGATACGTGAAGTCAACAGTGAATTAGGTGCCGATATCTTCATTGCTGCCAACACTCAGCTCAGTCACTACGACTTCGTGTCTAACCCTCAAGCATATGGATTTACGACATCGAAAATTGCCTGCTGCGGGCAAGGACCTTACAATGGGCTGGGATTGTGCACTGCATTGTCCAACGTGTGCCCGGACAGAGACCTATATGCTTTCTGGGATGCATTTCATCCATCGGAAAGGGCGAACCGGTACCTGCCCGGGCGGCCGCTCGAGCCCTATAGTGAGTCGTATTAGAGTCTACGCG
>EnsVib0938
CTAATACGACTCACTATAGGGCTCGAGCGGCCGCCCGGGCAGGTACATTACAGAATATAGACAAAAGCACGGAAATTATATTTATAGACAATGACAGCAGACTTCAAACTCAAAAAG
>EnsVib0939
AGAGGACATCTCCAGCTTATGCATAGGTTGAAATGTGAGAGGGAAGAGGATGAAGATTGTACTGAAGTCCTTCAGAGCAGACAAATATCATTGGCCGTGGCGGTAGTAAAGTGTTTGGTGCCAGCAACCG
>EnsVib0940
TCGAGCGGCCGCCCGGGCAGGTACCGGTGATCGTTGCAATGGTGAAACTTGTTTCGACAACATCATGGCATGCGCCCCTGGGTGTGGATGCCTTGTTGGGTTCTGCTATGGGACTTGCTGCTAAGGTTAGAGTAGGCCGATAAGTCAACGGGGATTGAGGGATGCTTATCTTATCTTATATATACATAAAATAATCACGATCCCGTGTTCTGTATCTACATAATTGTACCTCGGCCGCGACCACGC
>EnsVib0941
AGCGTGGTCGCGGCCGAGGTACGGCTCCCGCCCCTCTTCTTCGGCGTTTTCTTCTCCACCGTAGGCGCAAACTGGCAGTCTTCCGAATCCGAATGCTCCGAGTCGATTAGTTGTTTTGCCTCGACAAAAACATTTGCGTCGTCTTCTTGCAAGCCCGTAACGAGACCGATGTCGGCGAAAGAAATGGATTGTTTGGGCGCGGATAAATGAACAAGATCCGATCCAAACAGTGATTTAGCTTGTTCCACCAAACCCCAGTTCTCTCTAACGACATGGTTGGATCCTAATTCGACGACTCCATTACAAGTTGGAATACAAACGAAGGTCTTAATGCCATGGATCTGAGCTTCTTTAGCCCTTCCACAGTTGTACCTGCCCGGGCGG
>EnsVib0942
GGCCGCCCGGGCAGGTGAACTCCATACACTCTCCTCGATCAAGAAGCTATATGACCATTTGCGACAAGCTGTGGTCACATACTTTCTAGAAAGATATGAATGGAGCCCTTTGGACCAACCTAGGTCTAATTTCAACCTATGTTACCCGATGATGGAGGATATTACAAGGACTCGGAAACTTTGCCTTCCCAAAAATCACATTTCGCTTTGAAGGGCCAGCAAACCTTGAGCTCAAGGAAGCTTCAAACTTCCAGATTTTTGAAATAGTGAACGAATTTTGCTTTATGGTTCTGCCAAGTTACAGTACCTCGGCCGCGACCACGCTAGTCTAC
>EnsVib0943
AGCGTGGTCGCGGCCGAGGTGGTATACTGATCTCAGAACCGTTCTATATACTTGGTCGGGTGACGAAAAGAGCGGGAAAACCCCGGAGAGTAAGATGATAAATAAAGTGTAAAATGTGATCCAAGCGTGTGTGCTGGAGAGTGTA
>EnsVib0944
GATAGGTTTGGACGTTCGGCAAGCACAGCTTGGACAAAAGACCCAGAGGCCAGCCCGGTTGCAATCAAGGCCCAATACGGCCCGATGATTGGTTTCGGGCTCCGCGAACCCTGGTGGGCACTAACAGTGAA
>EnsVib0945
TCGAGCGGCCGCCCGGGCGAGGTACCGGTGATCTATGCCCCGGTCGCAGTTTGTCTTTCTACAGACCCTCGGGAGTTGTGCCCCTCGGGTGTGCATGCCTTATTATTCCAGGGGTCGTGCTATGGGAACTGCTGCTAAGCTATTATGCATATCTTATATATGTAAAATAATGGGGATCGAGTGATGCTTATCTTATATATGTAAAATAATCTTGACCCATGTGTTCTGTATCTACGTAATTGTACCTCGGCCGCGACCACGC
>EnsVib0946
CTAATACGACTCACTATAGGGCAACGCGGCCTTCGCCGCCAAAAACTACACCGACGCCATCCGCCACTTCACGGAGGCGATCGACCTCTTCCCCACCAACCACGTCCTCTACTCCAACCGATCTGCCGCCTACGCCTCCCTCAACCAGTTCACCGAAGCCTTAGCTGACGCCCAGAAGACCGTCGAGCTCAAGTCCGACTGGTCCAAGGGCTACTCCCGTCTCGGCGCCGCTCACATCGGTCTCCACAACTACGAAGATGCCGTTTCCGCCTACAAGCACGGCCTTAACATCGACCCTAACAACGAAGCCCTCAAATCTGGCCTCGCCGACGCCCAATCCTCCGCGTCACGGTCCCGATCTCCTCCGGCGGCGGCCAATCTCTTCGGCGACGCCTTCTCGGGGCCGGAGATGTGGACGAAGCTCACTGCCGATCCGGCGACCAGAGCGTACCTCGGCCGCGACCACGC
>EnsVib0947
TCGAGCGGCCGCCCGGGCAGGTCGGGCTTTTGCTTTCCACCATGAGGGCCCTTGACAACCTTGGGCTGGACGTTCAGCAAGCTGTCATCAGCTGTTTTAATGGGTTTGCCTTGGATGTATTCCGAGCTGAGCAATGCAGGGAAGGGCAGGACGTCCCTCCTGAGCAGATAAAAGCAGTACCTCGGCCGCGACCACGC
>EnsVib0948
CTAATACGACTCACTATAGGGCTCCAGAACTGATCTTTGGGGCTACAGAATACACAACTGCAATTGATATGTGGTCTGCTGGTTGCGTTTTGGCTGAGCTTCTTCTGGGGCAGCCTCTATTTCCTGGGGAAAGTGGTGTTGATCAGCTGGTGGAAGTCATTAAGATTTTGGGGACACCAACCAGAGAGGAAATTAAGTGTATGAATCCACATTACACTGAATTCAAATTTCCACAGATCAAAGCTCATCCATGGCACAAGGTATTTCACAAGCGGATACCTGCTGAAGCAGTGGATCTTGTATCAAGGCTGCTCCAGTATTCACCAAATCTGCGTTGTACCTGCCCGGG
>EnsVib0949
AGCGTGGTCGCGGCCGAGGTTGCAATACAATATTCATTACAAACTATCACATATCACATTATTCAGTCAATAATACACAAATTCGGTTCTCCAAAGTTATTTCACACAAGTCCTTTCCGTTCTAAACCTCTGATCAGGGTTTTCTTCTTCCTTTCATGATTTTGTGAGATGCAACCTACTGCTGAGTCCCATTTGAACTCTCTTAGCACTTTTATGCTGCATCCATGACTAAATGTTCCTCAAGAGGGTTT
>EnsVib0950
CTATAGAGAGTAAACAAAATAAGGCGAACACAAGACATTGGTATCATCATCCTCTATCACCTCTTCAGTGGAGGCTGCAAGACAATTACTAGGAGGAAGGCCAC
>EnsVib0951
CGAGCGGCCGTCCGGGCAGGTACTCAAGCAACTTTTCTACTGTCATTTTGGGCTGCTCGAAAGTTGGGGGTCCTTCCATTGAGTTCACCAATTTCTTCCCAATGCTATCTGATTAATTCATGGCCTCAAATTATGAAGAGCTTTTAAGGATCTCAGTTGCCTTGATCATTAAAAG
>EnsVib0952
AGCGTGGTCGCGGCCGAGGTAGTTTTGGTTGCGTCCATGGCAGTGACTATCGCGATTGCTCTCCCAAAGAATTTGTAGTAGAGATGTTTTTGGGTGGAAAGTGACGTAGTAGAAGTGGTTTTATGAAGGAAGATGGTGGTGCGTGAATTGCACGCATTTCGCGGATGTGATTGGAGCGATTCAGTTACTGTGTGACCTGCCCGGGCGGCCGCTCG
>EnsVib0953
TCGAGCGGCCGCCCGGGCAGGTACGATGAATAATAACTTTGTTCAGAATCTTTTAATAATCTCATTTTTCTATTTATGTTTTTGGGTGTTAGAAGGGTTGAGTATTGATTTCAATGTTGGGGGATAAGATAATGTCTGAGGTGAACCTAGATAATGTCCTCCTTGTATTACATTTTCTTTACTAAAAATTGTAGATTTCTGGCCAAGTCTATGTTGACCATTTTCATGCATGCAGTGACGTTTCTTATTGATTATATTAAA
>EnsVib0954
GCCGCCCGGGCAGGTTGCTTTGGGTGCTTGAAAGATTTCAAGACTTTCAAAAAGGAAAATGGTAATTGCAGATTGTTGTAAGCACATTTTGCAGCTTTGTTTTACAGGTATTTGTATCTATCCTTAGACTCTTGTATAAAATATAATGTAACTAGTTGGTGTTTAAAATACCATATGAAGCAGAATGGAAAGAGACTTTGTTATCATGTGACAGTGAAAAATATGTACCTCGGCCGCGACCACGC
>EnsVib0955
AGCGTGGTCGCGGCCGAGGTCGTATGGAGAAATTCTACTGGGCCCCAACTAGGGATGATCGGATCGGTGTTTGCACCGGTATCTTCCGTGCTGATAATGTTCCTCCGGAAGACATTGTCAAGCTTGTTGACACCTTTCCTGGCCAATCCATCGATTTCTTCGGTGCCTTGAGGGCAAGAGTGTACGACGACGAGGTGAGAAAGTGGATGGGAGGGGTTGGGGTCCAGAGCGTTGGACAAGAATAAGAACACTGCTCTTCATTATGCAGCCGGTTACGGCAGGAAGGAGTGTGTAGCACTTTTGCTAGAGAATGGTGCCGCTGTTACTCTCCAGAACTTGGATGGGAAAACACCCATTGATGTTGCTAAATTGAACAACCAGGAGGAGGTGCTCAAGCTGCTTGAGAAGGATGCATTTTCATAAACTTAAGGGCATGTTGGCAAATGTACCTGCCCGGG
>EnsVib0956
ATTCTGCCCTCGAGCCCACCGACTTTGCAGCCTTCTTCTTCACCGGTGTCGCCACCTTCGCCGCTGTTTTCGCCTTTGGCTTCACCACAACCTTCTTCGCCTTCACAGCACCAACGCTCTTTGGCTTCGCAGCAACCTTCTTCTTCGTGGCCTCTGACGGAGTCTTCTTGGCGACGGCGGCGGACGGCTTCGCCGGCAAGGAGAGCTTGAACGAGTTCTTCACCTTCGTGAGCTTTCCAGAGGCCACGAGTTTCTTCAATTGGACGAGCAAGAGCTTCTTAAAATTCGTCGGCAAATGCTCCTTCTGTTTCTCTTCTATGAACTTTGCGATCGCGTACTGGCTAGATCCGGTCCTCTCCTTCAACGCCACTATCGCCTCCTGGATCATCTCTACGTAAGGACGATGTGCCTTAGGTTTCTTCGAACCAGAAGATTC
>EnsVib0957
TCGAGCGGCCGCCCGGGCAGGTCCAAGAAGTTTATGAGGTTGTTGACAGTAAGATAGGGCAATATTGCAGCCTAGAGAAGAAGAAGGAGTCATTGGGGAGATGGAACAAGAA
>EnsVib0958
TTTGCAGAGCTTGGACTTCGATTCTTCATACCCTAGAATGGAAGTGTAAGCCGGAATCGACCCTTTGTGTCATAAACGAAGACGGAAATTCTCGTTTGTCC
>EnsVib0959
AGCGTGGTCGCGGCCGAGGTGGCTCAAATCATTTTCTTCCCCATCAAACACTGCTCCCTTGTATTTCAATTCTGAACAAGGGAGCAATTCTTTTGATTGTTCTGACTTTGGGTGGGGAGAACATTGCTCAAAGACTCCTGAAATAACGTCTGTTCTCTCGGCTACTGTTGAAGGCGAGGAAGCTCAATTTATAGAAGCAACTAGCCCAGCGAAGAAACCGAAATCCAACTCTGTGGACTTGGTGCCTGGTGAAAATAATAACGTGAAGAAGATGTCTGATGAGCTCTCTGATTTTGAGTCGCAAATGAAATTATTTCAGATCCCATATCTTGAGGGAAACTGGGATGCGTCTCTGGATACCTTCCTCGGTGGCGACGCAACTCAGGATGGTGGAAACCCAATCGATCTTTGGACCTTTGATGACCTTCCTGCTATGATGGGTGCAGC
>EnsVib0960
AGCGTGGTCGCGGCCGAGGTACGTACATATGCACTGTATTTGGAGGAACGACTTGAATGCTTTAGGGTTCTTAAGTATGACATTGAAGCTGAACGTATTCCAAGACCTGCCCGGGCGGCCGC
>EnsVib0961
TCGAGCGGCCGCCCGGGCAGGTACCCTCGCTTGTACTTACTAACTATTCAGAAGGAGTCTACTCTTCACTTAGTGCTCCGTCTCCGAGGTGGGATGCAGA
>EnsVib0962
TGACTACAACTGAAGTATCGAACCAGCACCCAATTTAATTATAAAACTGCATAAAGATGGACGAAGACAAAATGTTCCCATTGACTTTTCAAGTAGCTTTGACGAGCTAACTAGAATTGTTGCCAGAGATGGACTGTGTATAACTGGTGCACTAGTAGCATCTTATCCTTTCCATGTTCTGTTG
>EnsVib0963
GCCGCCCGGGCAGGTACCCTCGCTACTCCCGGCTTCACGTAGCCGGCTGCCATGTGGAGAGCCGTCAAGCCGCCGCTGTTGTCACGGTGATTGACCTCGGCCGCGACCACGC
>EnsVib0964
AGCGTGGTCGCGCCGAGGTGCCCAGTGGTTGTGAGGTTCAACAAAGTGAACTATGCGAATGTATCAACAAACAACTATGCATTGGATGAGATCCAAGAAGTTTAAATCTGAGTGTGTTGTGCCACTTTAACTTTCTCAAGCTCCACGTTCTCTGGGTGGCGCCATAACATTGCTAGAACCAGGTTGTATACCAGAGGAATGGGTTTGTACATTTTTTGGAAGTACCTCGGCCGCGACCACGC
>EnsVib0965
AGCGTGGTCGCGGCCGAGGTTGGTGGAGAAATCTACCTGCCGGCAAACTACATTAACTCAACAAAGAATTGAAGGTAATTAGAATATGGAGAACTGGTTTGTAACTTCTTGGAGCATTGGTGACAAATTGGCTAGCCAAGACTCATTTGCAAGCTGTAGGGAGTCTTGATTAAGAAGCCTGGAATTTCCTGCCTTTTTGTTTTCCCCAGTTCTCTTCTTTCCTGCAGAATCAGGTAAATAATGCATATTTGAGATTCATATCTCAAAATTGCCGTCTTTTCTTCTTCTGGATTGTTCAGGTGCTGGAAACCATGATATAGACTATAAAACCATCTTGTATTTGATGCTGACTTTTGCCATATGTAATCGTAACTTTTTGTTCAGAAGTTGCGCTGCTGCGTATTTGCTTTCATCTTTAA
>EnsVib0966
TCGAGCGGCCGCCCGGGCAGGTCGAGTCCTATGCGCTACTCCCTCCTCGCCGGCGGCAAGAGGATCCGCCCGCTTCTCTGCATCGCCGCCTGCGAACTCGTCGGCGGCGCCGAATATACGGCGATGCCCGCCGCCTGCGCCGTTGAGATGATCCACACCATGTCCCTAATGCACGACGACCTCCCCTGCATGGACAACGACGACCTCCGACGCGGCAAGCCCACCAACCACAAGGTGTTCTGCGAGGACGTAGCCGTTTTAGCCGGGGACGCCCTCCTCTCCTTCTCGTTCCACCACGTGGCCGTCGCCACGAGGGGCGCGTCGTCGGACCAAATTATCCGCGCGATCATCGAGCTCGCGAAGTGCGTCGGCGCTGAAGGGTTGGTTGCCGGCCAGGTGG
>EnsVib0967
AGCGTGGTCGCGGCCGAGGTACTTGGCGAAGGATAGAAGAAGAAGAAGAAGAAGATGATAGAGGTGGTGTTGAACGATCGTCTGGGGAAGAAAGTGAAGGTGAAGTGCAACGATGACGACACAATCGGCGATCTGAAGAAGCTCGTCGCCGCCCAGACCGGTAC
>EnsVib0968
AGCGTGGTCGCGGCCGAGGTCTGCCGCACCATTGGGTTTGTTTCCGATGATGTTGGCCTCGACGCCGACAACTGCAAGGTCCTAATGCAGATTGAGCAACAGAGCCCCGATATTGCCCAAGGTGTCCACGGCCATCTCACCAAGCGCCCCGAGGAGATTGGAGCTGGTGACCAAGGTCACATATTCGGCTATGCCACAGATGAAACCCCCGACGTTGATGCCACTCAGTCACGTACTTGCAACTCAACTTGGTGCTCGACTCACTGAGGTTCGGAAGAATGGGACCGTGCCCGGGCG
>EnsVib0969
AGCGTGGTCGCGGCCGAGGTGGTTATGAGTGAGGATTGCTGGGCTGATGTCGAATATTGCAAGCAGAACGGGTTTGGTATTCAGTTTCTAAACACTAGCTGAGAAAGCTACTTGGGAATTCGCCAAGGAAAATAGTTTGGATGTTGTTGTGCTGAATCCTGGATATGTGCTGGGTCCTATTC
>EnsVib0970
TACAAGAAGAAGAAATAAACGAAGACGATAATAATTATATGGATCTATTTCTCAGGTTCGCTTGACAGGATCGAAGTTGGAGACACCAATCACCGCACCCAAATACGCCACAAGCACGATGCCACCGGCTCCAATGCTGGGCAAGAAGTTCTTGAGGGACGGAGAAAGGCCCGACTCGGCCGCCTCGGCCACCTCTGGAACCACCATGGAGGCCGTCAGTGCAGCGGCAGTCAACCCTGTGACACCTGCCCGGGCGGCCGCGACCACGC
>EnsVib0971
TCGAGCGGCCGCCCGGGCGAGGTACTCAAACTAGATGGCACCTCCAGAATGTCAACAATGGACGGCCAAAAATAATTCCACCACTTCAGCTGCTCCACCTGGTCCGAGTACATTGTCATCGAGTCCAACTACGTCGTCAAGGTTGATCCCAACCTACCTCTCCCCACTGCTAGCTTCCTCGCTTGCG
>EnsVib0972
AGCGTGGTCGCGGCCGAGGTCCCTGACATTGAGAAGACCACAACTGCAACCATCATTGATGGGGTTGCACCAACGAAGACGTATTCCGAGGGGTCGGAGAAGAGCTTCGGAGCAGAAGGAGGGCATGGCTGCAATTGTAGCCCATGCAAGTGTAGCCCATGCAACTGTTGATCACTGAAATGCAGAGTCCCACACTAGTACCTGCCCGGGCGGCCGCTC
>EnsVib0973
CGAGGTCAGCAATCTTCACACGAGATCCGGATGCTAATGCGCTAGAATTTACGCAAGTGGATGGCTGAATTTTCTTTAAACATTTTAAGCATAAACTTGTAATATCAATGCATTTGTAGACATTATTTCTCAATATACCAAGTAATGTACCTCGGCCGCGACCACGC
>EnsVib0974
AGCGTGGTCGCGGCCGAGGTACATAATTGTTTTTCTGTATTAAGGTATTACATACCATAGAAAGGAAACCATCAGTAGCCAAGAGCAGTGATAGATCCTGCTTATTATCTCCCTTTAGGACAATCATAAACACCCATCATGCTTCCAAATGCTCAAGCAATACAACACAATACCACACCTAATAAGCTAGTTGTAGTAGAGTTCAAGGCCCATGCCATCGTGAATCTCATAATCCTTGAGGGTGATGTGGTCCTTGTAGATGTTGTACCTGCCCGGGCGGCCGCTCG
>EnsVib0975
TAGAGTCTTTTATTAGTAATATGGTAAGAGTAACTATGTAATACCGTGTTGTTCAATATCGAAGAGTGACATGCACGTATGCAACATCCACCACCACGTATGCACAAGTGTTGGTGAAACTGAGCATGTTATTTTAGTTACGAACGGCAAAGGTGATAAACTATTTAACAATGGAATAACTCATATAATTAATATGATCATGTTCATGGTGAACCCCCACCTCCTTTACCATATCCGGACCCATAACCTGACCCGTAACCAGAGCCACTACCACCACCATGGCCGCCTCCACCACCACACCTCGGCCGCGACCACGCTAGTCGTGGTG
>EnsVib0976
AGCGTGGTCGCGGCCGAGGTACTCATTCATCTCCGAGACCTTTTGGATCTTTAGAGAGAAAGATAGAGAACTCTTTTATTTTGTTTATTAGTAGGGCCCTATAGTGAGTCGTATTA
>EnsVib0977
GAGCGGCCGCCCGGGCAGGTGCATCACATCAGCAGCTGAATCAGCTTCGCTGTCAGGGGTATCATCAATGATGATGATCTCCTTGGTGGGGGGATTGCGTTGGGGGCGAGGACTCGGAAACATCAATCCTGATGTATGAAGGGGTGTGTGGGGTGTCTTCAAATCGACGTGGCCTCTGAAATTATTTGGGAAACTAACATCAAAATGCGGCCCCACTGTGTCATGTTTACTCTGGCTTAAGATCCTAGGACTTTGAGAGACCACTTGATGGAAGGAACGGTAGTCCTCATTTTGCACATTTCCAGTAGAGACCCCAG
>EnsVib0978
TGTTGGGGTAGATAGCATTGGGAAGAAATTGGTGAACTCAAAGGAAGGACCCCCAACTTTCGTAGCAGCCCAAAACTAGACAGTAGAAAAGTTAGCTTGAGTACCTGCCCGGGCGGCCGCTC
>EnsVib0979
AGCGTGGTCGCGGCCGAGGTACTGGAGAAACTTTCCTGACTAGAATCCTTGTTCACGGTCTCATTTGGCTGCATAATGTCAATCTTCTCATCATCCTCAGATTCATCATTTGCTGAAG
>EnsVib0980
AGCGGCCGCCCGGGCAGGTACTAGTATTGTAGAAGCAAGCAGTGGTACAAAGTATTGCATAAGCAAATAGCAATATTACACTCATCAATTTACCTGCTTAATCTTTATTAGACCAAATGATGTCAATTATTGAATTAAACGTGTATCCACACCTAATCCAACAACTGATATCATTTAATCAACAAAAGTTAATCAGTGTAGCATTATTGAAAATTAAATGTCTGCTGAAGATTACCAATATATACTGTGCTCCATTTTTCCACTTCAACTCGTATCAACCGTTTGATCGTGTCCGTT
>EnsVib0981
GGTCCATGCAGCCATACGTGCTGATCCCACCCCAAAAAAACCCAAGAAGCAGCCTCCGAAAGAGCACAAGAGGTACAATCTGAAGAAGCTAACGTACGAGGAAAGGAAGGCGAAGTTGATAGAGAGGTTAAATGCTCTCAACTCTGCTGCTGGAGTCGACGACGACGACGACGAAGATGATGAGTGAAGATTAGTACCTCGGCCGCGACCACGC
>EnsVib0982
CGGAGGATGTCGAAATCGCCGATCTAACTGATGAGGATGGCTCAACCAAGTTGAAGGAGTTGATGCCTTATAATGGCATCTTGAACTTGGAGGGGCTTCATAGGCCACTGTTGGCTGTGCAGCTTACAAAGCTCAAGGACGGAATTGTAATGGGATGAGCCTTCAATCATGCCATCTTAGATGGTACCTCGGCCGCGACCAC
>EnsVib0983
TCGAGCGGCCGCCTGGGCAGGTGTCACTGAGGAGGAGAGCCCAAATAATGACTGATGGATTCAACAGCTGCAGAAATGTGGTTTGTAATTTCACAGAAGGCGCCATGTATTCTTTCCCACAAATACGCTTACCTCCAAAAGCAATAGAAGCCGCAAAAAAGGCTGGAAAAGTTCCAGATGTTTTCTATTGCATCAAGCTTGTAGAAGCAACAGGCATTTCCACTGTCCCAGGTTCAGGGTTTGGACAAAAGGAAATGCCTGACCTCGGCCGCGACCACGC
>EnsVib0984
AGCGTGGTCGCGGCCGAGGTACAAGTAATTGAACAAAATAGTCTCCACGGCTATAATCATAACACATTGAGAGAAATCAATTCATTTCCACCGCATCATCATCATCATCTTCTTCTTCTTCCTTCTAAATAGAGTATGGTGTGATGACTTAGTACCTGCCCGGGCGCCGCTCGAGCCCTATAGTGAGTCGTATTA
>EnsVib0985
AGCGTGGTCGCGGCCGAGGTCTGATGTGAGCATTGTATGTGCTGACCTAATCAAAACTGCCAAACTTGAAAAGAATGGAATCAGTTACATTGATATTCCCATCACCTTCAAGCCTAAGGACTTTGGCTCTGCTCTTTGGGACATGATTAGAGGAAAAGGTACCTGCCCGGGCGGCCGCTCG
>EnsVib0986
CTAATACGACTCACTATAGGGCTCGAGCGGCCGCCCGGGCAGGTACTTTGCATCGTCATCGACCCTTTTCGTGATCGAGTTCATCTTGTTCCACTATGTCGAGATCAGACGATGGCAAGACATCAAGAACCCAGGAAGTGTCAACCAAGACCCAATCTTCAAGAGCTACAGCCTGCCTCCCAATGAGGTGGGCTACCCCGGAGGCATCTTCAATCCCCTCAACTTTGCACCCACTCTCGAGGCCAAGGAGAAAGAGCTTGCCAATGGGAGATTGGCAATGTTGGCATTCTTAGGGTTTGTGGTTCAACACAATGTGACTGGTAAAGGGCCATTTGACAACCTGTTGCAGCACCTTGCGGACCCATGGCACAACACCATATCCAAACACTCGGGGGTAACTAGAATATGGCATAGACATAAATTTGAATATCTTGTGGACCTCGGCCGCGACCACGC
>EnsVib0987
AGCGTGGTCGCGGCCGAGGTACACATAGTTTCACTAAAACTATGTATACATATATGTAGATGTGCAATACAAGATCAAGATTATTTTTATATATAAGATAAACGTCGATCGATCGA
>EnsVib0988
AGCGTGGTCGCGGCCGAGGTGGTCGAGTTCCATGGCCTTGTCGACCAGAGTCTCGGCGGTGAGACCGAAGCACTGCTCCTTCCAATAGGTGTTCTGATATATCTTCGACCTTAATATCTTCCCGACCAGGTTCTGTGGGTTCG
>EnsVib0989
TCGAGCGGCCGCCCGGGCAGGTACATTCGAACTCGGGGCGAGTGCAAATATATCGGGAGAACAAGTGGGAGATGCTGAAAATCAACTACGAAATGTGAAACTCGTTCTGCCAGGGGTTGGAATATCTCAAAGACAGCTTACCTCCCTCTTGACAAATGGAGGCAATGCAAAGGCAGCTCTGTGAATCTCAGAGTTGTAGAACCTAAGTTCCCTTTGATACTTAAGTGCTCCCTCTAACTTCTCAATAGGATTGACAGGATTCAAAAAATCCACAGGTGGTCCCTCTGTTGAGCATATTAGAAATCCAATAACGCCACTCGGATATGAAGGAACACTTGCCCATGCATAATGAACAGAACCCTTGAATGTTTCACGACAAATAGAGACCATATCCTGAATAAGATGTGTGTGGAGCCACAAACTTTCTGCCATGTTACAAAGAACACCACCGGGCCTTAATGCTCTTGCACCTCGGCCGCGACCACGC
>EnsVib0990
CTAATACGACTCACTATAGGGCAGCGTGGCGGCGGCGAGAGCAGGAAGAGAGAAGTGGGAAAGCCGTTGATAGTGATGGTGTGTGGGAGTCTGGTTTACTACCACTGCGCTTACAGGAACTCCAGCCTACTCTCCCTCGTCTCCGACGTTTTCATTGTCCTCCTCTGCTCCCTCGCCATCCTCGGCCTCCTCTTCCGCCAGATGAACGTTTCGGTGCCCGTGGATCCCCTTGAATGGCAGATTTCTCAGGATACTGCTAACAGCATCTTTGCGTGCTTGGCTAATACTATTGGCGCAGCTGAGTCTGTTCTAAGGGTTGCAGCAACCGGGCATGACAAGAGGTTGTTTCTTAAGGTGGTTGCCAGCCTTTTACATGCTATCAGGTTTGAGAAGACTGGTCTCAGGTGTTACTGTTGCTTATGCTGGGTTATGCTTGTTTTGTGTATACATGCTTGCCGAGAATTCGGGATTAATCAGCACA
>EnsVib0991
CCAGACTGATTATGCATATATACACCAACAGCCTTATTTAGCTCTACACTTGCTACTGAACCAACGCGTGGCGCGCGCGCCCTAATCTGCCCATCATGCTTCAATTGGAAGTTCGTTCCGACTCCAAGCAGCAAGTCCACCAGCTATGTCTGTAACTCCAGTAA
>EnsVib0992
GCTTCCCTCTTCACCCCAACCTCTCTCCAACCCAAAACTACACCATGGAAACAATCATCCCTCTCCTCCTTCACCATCCCCAACGCCACTCAAATCCACCACACTGCCACCGCGCACCGCCATTAAGGCGTCATCTGAAGTAGCCGAGACACCCACGAAAGAGGCACCGGCAGGCTTCACCCCACCGGAATTGGACCCAAAC
>EnsVib0993
TCGAGCGGCCGCCCGGGCAGGTACGAGAGTCACACCGCTTTCACCATGCCCGGTCTCTACCGTGTTGTTCATGGGATTGATGTCTTTGATCCCAAGTTCAACATTGTTTCACCAGGAGCTGACATGGACATTTACTTCCCTTATTCCGAGAAGGAAAAGAGGTTGACACATTTCCACCCGGAAATTGAAGAGCTCATCTACAGCCAAGAGGAGAACAAAGAACACTTGTGTGTGTTGAAGGACAGGAACAAGCCAATCATCTTCACAATGGCAAGGCTGGACCGTGTAAAGAACATCACTGGGCTGGTTGAGTGGTATGGTAAGAACAAGAAGCTTAGAGAGCTGGTTAACTTGGTTGTAGTTGCT
>EnsVib0994
AGCGTGGTCGCGGCCGAGGTTGAGAAGGTTCAAAGTCGAGGCTTCGCTGAAGGAGAAGGTGGTCACAGGGTTGACTGCCGCTGCACTGACGGCTTCCATGGTGGTTCCAGAGGTCGCCGAGGCGGCCGAGTCGGGCCTTTCCCGCCTCAGAACTCTTGCTCAGCATTGGTAGGCCGGT
>EnsVib0995
AGCGTGGTCGCGGCCGAGGTACTCCCGTACACTCAAAGCAGTAGTCCACACCCAATCCTCCCGTCGCCTCTTTAATCAATTCCGAAACGGATTTATCAGAAGAAGCCTTGGGGTTTATGAAATCAGTCATTCCAAAGGCCTCCCCCTTTTCTCGCTTTCTATCATTTATGTCCAATCCGATTATTTTAGACGCCCCTTGCATTACAGCTCCCGAGATAACCCCAAGTCCGACAGCACCAAGACCCAGAACAGCGACCGTTGAACCCTTTTGGACGTTGGCTTCCTTCCAGGCTGCACCAAAACCAGTGGTGAAGCCGCAAGCGAGGAAGCTAGCATGGGGGAGAGGTAGGTTGGGATCAACCTTGACGACGTAGTTGGACTCGATGACAATGTACTCGGACCAGGTGGAGCAGCTGAAGTGGTGGAATATTTTTTGGCCGTCCATTGTTGACATTCTGGAGGTGCCATCAGTTTTGAGTACCTGCCCGGGCGGCCGCCCGGGCAGGTACACTCTCGCCCTCAAGGCA
>EnsVib0996
AGCGTGGTCGCGGCCGAGGTACCTATATACACAAAGTTTGATATATATTACATGACAATCCTTATTGCTTGGTGGAAGATAATATCAATAAGTATTTGGAATCAAACTATTTAACCTTTCATTTAACTAGAAATAGGAACAACCAAAACACCTGCCTGAAGACGTGGGGAGGACGGCCGGAGAACGTGAAGGCAGCGCAGGAGACGTTGCTCATCCGGGCCAAGGCCAACTCTCTTGCTCAGCTCGGAAAGTATACCGGAGAGGGAGAATCAGAGGAAGCTAAAAAGGGAATGTTTGTCAAGGGCTATGTGTACTAAATCATCACACCATACTCTATTTAGAAGGAAGAGGAAGATGATGATGATGATGATGCTGCGGT
>EnsVib0997
GGACAAAAGACAACTTCTTTGACAATAAGTCCAAATCAGGGTAAACCTTGCAAGGGAGAAGGAAAACTGATTTAACTTTGTATAAAGGAAGTTCCCTTCTCATAATCTGTTTGTCATTCAATGACCTGCCTTCTTTACCTTTTGTTTTGTATATTTAGATTCTGTTTTGAAGC
>EnsVib0998
ACGACTCACTATAGGGCTCGAGCGGCCGCCCGGGCAGGTACCATTAAATTCTCCATGGACAGGACGACTGAAGGCGAGGTTTGGAAGAGTGGTCTCCTCGTCAAAGGTGTTGCCATTCAACTGATGGGCTTTACACCACATAATAAATAAATATAACTACCAGCATAAGTAAAGTGCACCTTCTATTATATGTTGTCATCCAGGTAGCATAAATAAATAAATAAAGTGCACCTTCTATTATATGTATGTTGTCATCCAGATGTACCTCGGCCGCGACCACGC
>EnsVib0999
AGCGTGGTCGCGGCCGAGGTCGAATCCGCCAAGCTCATGCGTCAAGCTGCCGACATCTTGTCTTCGGCACCAGCCATGCAAATCCGATACTTGGAAGCCATGCAAGCAATGGCCAAGTCCGCAAACTCCAAGGTCATTTTCCTGCCCGCGCAGAACCAGACCGTCCAATCTGCACTCGCACAAGCAGATGCTGCAGGCGAAGGCCCCAGCTCCTATGGCGCCGGCCCAAGCAGCAGCCCCATGGGCGTTAACAGCAGCGCTGCTCAGGAGTACCTGCCCGGGCGGCCGCTCG
>EnsVib1000
GAACACGTGATCGCATTTGGGGATCAAACGCAGCGTTTCGTCGTCCTCGAATTCGTTGAGGCACACGGCGCACTCCAGCGCTCCCTTCCCGATCTTGAGCCCCTTGACGGCGGAGTACCTCGGCCGCGACCACGC
>EnsVib1001
TCGAGCGGCCGCCCGGGCAGGTGCTCCTCGAACTTGACAGGGTCCTTGGAGTAGCCCAACGGGTCGAAAGCTCCACCGGGATACTTCTTCCTCTCGGGGTCCTTCTCCATGCTGCGTTGGTGCTCGACGAAAGCGATGGAGAGGAACTCGATGACCAAAATGGTGGGGAGGGTGCCCCATGGGACTGGGTTGCCCAGGTAAGTGGCTTGTCCTCCGGGGATTGCTGCCCACTCTTGTGCCTTCACCCAGTTGC
>EnsVib1002
AGCGTGGTCGCGGCCGAGGTACAGAGAAGCTGAGCTGATCCACGGCCGGTGGGCAATGGCCGCAGTGGTCGGCATCTTCGCCAATGCCAACCGGCGACCAAGGCTACCCCGGTGGCAAATTCTTCGACCCGCTAGGCCTCGCTGGGACAATCAAGGACGGAGTTTACATTCCGGATACTGAGAAGCTAGATAGACTGAAATTGGCGGAGATTAAGCATGCTAGGCTTGCTATGGTAGCTATGTTGATTTTCTACTTTGAGGCTGGACAGGGGAAGACACCTCTTGGAGCTCTTGGTTTGTAAGGGGAAATAGGGTTTGTTTAATCTGATCTGAACATTGATGTAAAAAGGG
>EnsVib1003
GTGGTCGCGGCCGAGGTAAGATATTGGGGATTTGAAGGCTGCGAGCGATGCAATTTTGCGACTTGCCGGTGTTGTGGAGCATGGGATGCTTCTGGACATGGCGACAACGTTGATAGTGGCAGGGGAGATGGGTGTGACAGTGAAGAACAAGTAGCCAAGAGGATGGAGGTAGATTTACTAATCAAGGTTGAAATTTTAGTACCTCGGCCGCGACCACGC
>EnsVib1004
CGGCCGCCCGGGCAGGTACTCTATGCACCTTGGTGCCCCTTTTGCCAGGCAATGGAAGGATCGTACATTGAATTGGCCGAGAAGTTGGCAGGAAGTGGTGTGAAGGTGGGAAAGTTCAGGGCAGATGGAGAGCAGAAGGTGTTTGCACAGCAAGAGTTGCAGTTAGGGAGTTTCCCCACAATACTGTTCTTCCCTAAGCACTCCTCTCGGCCCATAAAGTACCTCGGCCGCGACCACGC
>EnsVib1005
CTAATACGACTCACTATAGGGCACCTGGGTCGGTTATTTCCATCAATTTGATCCTCATGGGAATTTGATGCATAAAGTGAGCACGAGGCTTGCCGTGGGCTCTTATGGTGAGGCTGATCTCATCAGCTTAATTCAAACGTTATACATCAAACAACCCCCATCAAGCACTTCAATTTCTGGAGATGATTATGAACCGGAATGGGCTGAGTACCTGCCCAGAGTTGATCAAAGGTCTGAGGGCTCACACCGATGCTGGCGGCATGATCCTACTCTTCCAAGACGACAAGGTCAGCGGTCTCCAGCTCCTTAAGGATGGCAAGTGGGTCGATGTTCCGCCGATGCGCCATTCCATTGTCATCAACCTTGGCGACCAACTTGAGGTGATCACCAACGGGAAATACAAGAGCGTTCTGCACAGAGTGATTGCTCAAAC
>EnsVib1006
AGCGTGGTCGCGGCCGAGGTGACACTGAAATCCTCATCGGGCCACAAATTTATTCTAGTCGCCATTGATTACTTCACCAAATGGGTGGAAGCTGAGTCCTATGCAGTCCTAAATTCCAAGAAGGTCGCTAGATTCATAAGGAAGAACATCATCTGCCATTTTGGAGTACCTGCCCGGGCGGCCGCTCG
>EnsVib1007
AGCGTGGTCGCGGCCGAGGTACGTGAAGTCACGCGCCACCTCTTTGTTGTCCTGCGTCCGGTATATGTTGACGGTCTTGCCTTGAAGTATGTCTTTTGTGAAGAAGAAATACGCCATGTCTGGCCT
>EnsVib1008
TGAGCGGCCGCCCGGGCAGGTACTATTAAATTCTCTATGGAGGGGACTGAAGGTGAGATTTGGAAGACTGGTCTCCTCATCAAAGGTGTTGCCATGCAACTGAAGGGCTTTATACCACATAATAAATAAATATAACTACCAGCATAAGTAAAGTGCACCTTCTATTATATGTTGTCATCCAGGTAGCATAAATAAATAAATAAAGTGCACTTCCTATTATATGTATGTTGTCATCCAGGTGTACCTCGGCCGCGACCACGC
>EnsVib1009
CAGGTTGCTTTTTTAAATCGGGAAGGAATCTCTTGGGCAACCAAAGATAAGGTAGCAACAAGCCAACTATTTTGGCTCACTCACCCAGGCTATACCACTAATTCGAGTTGGGTCTTTCAATGGAGAGGAGA
>EnsVib1010
ATGGTAGTAAGTAGTATATATTGATGGTTGATGATATGGTAGTGACCGATTGATTGTCATGGTGGTTGTAATTTCTCTACTCATCTGGTTTTATGTATCAATCTTCTTCCTAAGCTAAGAAGCCAATACGCCCAACCTGGTCTGGCCTGCAAATACTACATTTCAATGGCTCCATGACCAG
>EnsVib1011
CCTGACCTAGAGCAGATGCTGAGACAATTTGAGAACCAGCACCATGACAAAATCAGAGGATGGGTTGGTTTTTCCGTAAAAATGGCCCACCGGATAACTGCTGGCTCAGACATATTGTTGATGCCATTAAGATTTGAGCCTTGTGGGCTGAATCAGCTCTATGCTATGAACTATGGGACAGTTCCAGTTGTGCATGCTGTGGGTGGACTTAGAGATACTGTGCAGCCTTTTGATCCTTATAACGAGTCAGGGGTTGGGTGGACTTTTGATAGAGCCGAGTCGAGTCGGCTGATTCATGCATTGGGAAACTGCTTGTTCACTTACCGTGAGTACAAAAGGCATTTTAGTGACTGCACCCTCATACGATTTCCCGCGAACCACAATCTTAACTTTGGTGCCTGCCTTGT
>EnsVib1012
TCGAGCGGCCGCCCGGGCAGGTACAACTTCGTACAATCAATGTCATGGAGCAATGAGGAAGAAGAACCGATAATGCAAAAACAGTTGTTCTCCAAGTTCTGTTGTTCCAAGTTCTCTGTAGGAAGTCTCCCCTGTGAGTCTTTCTGAAGGTGGTACGAGACCATGCCGGAGTGGAAGGTCGACTGCCTGCTCGCCGAGTACGGCCTTCCCGCCGCCGGAGACGTGAACCAGAAGAGGAAGTTCGCCATGGGAGCTTTCCTGTGGCATCACTAAATTAATTTGTCATACGGATTCTAATATTTGCGAATTTTA
>EnsVib1013
CGAGGCCGCCCGGGCAGGTTCTACAATTCAAGTTTTGGTTAAGCCAAAAGTTCTAAAATTCAAATCGGTCGGGCAAAAGCTTTCTTTTCAGGTGGGTATTAGCGGAGTCATAACCAGCAAAGAGAACCCAATTTTATCTACTTCTTTGGTGTGGGATGATGGTGTGCATCAAGTAAGGAGCCCCATTATTGTGTATGCTCTATCTTAAAATTTATAGACATGTATGCATATCTTCTAAGAATGTGATAGTACCTCGGCCGCGACCACGC
>EnsVib1014
CGAGCGGCCGCCCGGGCAGGTAAGTGTCCGCAGAATCCGGCATGTCATAGATAGATTTTCGATGTCTTAACCTGACGGAGACGGAGTGACGGTGAATCTGAAGCGAATTCCTGGCGCCGGCTGCGTGGCCAGTGGCGACGATGGTCGTTGCCCTCTTCGCTTGTTTTTGGGATGATTTGGTGCTCTTGCAAAAATCCAAA
>EnsVib1015
AGCGTGGTCGCGGCCGAGGTGAAGAAGAGATCGTCGCAGGCGTCAAGGTCAAGATCCAGCATCCCCTGTTCGCCAAACTTGCTGAAGACTCCAGCGTTGCTGAACATGATGTCGAGCCGGCCGTGGATCTGGACCGTCGATTCGACGAGGGATTTGACCTGCTGCTCGTCCGTAACATCACAGTTGACGAAGGTGCAGCCGATGGATGCAGCTACTTGGCGACCCTTTTCTTCTTGGACCTCGGCGCGACCACGCTGCCCTATAGTGAGTCGTATTA
>EnsVib1016
AGCGTGGTCGCGGCCGAGGTACCTTCTAAACGTCAATAAGTGAGGACACGTCGACAGCGGCACCAAAAGCAGTTCCTCCACTCTTGCCTCGAGCAACGGCTATTTCCTCATCAATGTAATACCAGATGAAGAATGGATTCTCGGTGCTCAGTTCGCTTTCATCTTTTCCTTGAAATTTA
>EnsVib1017
GGACCGCCCGGGCAGGTACAACGCATCGAAAGAATAATTCTAAACTGTACACAGGTTTTTGAAACAGTACTGAAATATAACACAAGACCACTAGTAAGTCATGTGGAAAGGAACCCCACAGTACA
>EnsVib1018
ATTAGCTTGTCGGCCTACTCTAACCTTAGCAGCAATTCCCTACTAGCAGAACCCGACCAAGGCATCCACACCCACGGGGCGGCATGCCATGATGTCGTCGAAACAAGTTTCACCATTGCAACGATCACCGTTACCACCAGCGGCGCCAAGAATCAGTTCAATGGCTGCCATTTTGTAGGGTGTTAGCATTGATATTGACGGCGGCAGAGGAAGCAATGGTGGCTACAAGCACCATGACCAACACCACTGCCATCAAACTTACCTTCTTGCTCTCCATCTCTTTTTTC
>EnsVib1019
TATTCTATTACATTATTACATCGTCAACTGCACCTCTAGCAATCTCATGTCACCTTGGAGCAGTCAGTAGAGGGGCTGATCTTGTAAGGAATGTTGACACCACACTTGCCAGGGAGGGCAGCAGCAAAGCCAAAGTTGAGACCCTGTCACCTTTGCAGAGCTCAAAGTGAAGGAAATCAAGAATGGGAGGCTGGCCATGTTCTCAATGTTTGGGTTCTTTGTGCAAGCCATTGTGACTGGGAAAGGCCCTCTTGAGAACTTGCTGGACCACCTTGACAACCCTGTTGCCAACAATGCGTGGGTATACGCTACCAAGTTTGTACCTGCCCGGGCGGCCGCTCG
>EnsVib1020
AGCGTGGTCGCGGCCGAGGTTGTGACTAGAACTAATGGCTCCAATGTGTTTCTAATGCCCAAGAAAAGAACTTCAAACCCAGTATCTGTAAATAAGAGAAAGATGATTGACACCTGTGACTTTACAGAGCAAGATAATTCATTGGAAATACCAAAACGGGCGCACAAGATGTCAAAGTCCTTTCTGGATCTGAACCTGCCCGGGCGGCCGCTC
>EnsVib1021
GAGCGGCCGCCCGGGCAGGTACATATTGATACATTTATACATATGTGCAAGCAAAAGGGCCCCTAAATTTACCCTCTGCACTTCAAATCTTTTTGAGTAGGGATATAAAACAACCCTCTCCTACTAAAGCATCTATTAGAGCTTTGAACCAGAGCTTG
>EnsVib1022
AGCGGCCGCCCGGGCAGGTACGCTGGAGTGGGAGCTGCCGTTGAATATGGGATCGATAGGACATTCGAAGTGGCCCAGAAAGTATGGGCAGAGGTGTTCTTCTACATGGCTGAGAACAATGTGTTGTTTGAAGGAATCCTCCTCAAGCCCAGCATGGTCACCCCTGGTGCTGAATGCAAAGAAAGAGCCA
>EnsVib1023
CCTCGCCACTGTAATACCACGTGAGCGATTCAACGGCGAGAGCGCCGAGCGTGGCCAACATCGCCCACCGCCCGTCGAATGAGCTCGCACTCACGGAACCTCTGCAGCCCAAACACCTCCGTGTACGGCTGGAACGGCGTCGACACCTGCCCGGGCGGCCGCTCG
>EnsVib1024
ACTCATATGCACCGGTAACGACCTCTCCACCTTGTATGCTCCTCTCATCCGTGACGGTCGTATGGAGAAATTCTACTGGGCCCCCGACCCAGGGAGTGATCGGATCGGTGTTTGTCTCGGTATTTTCC
>EnsVib1025
AGCGTGGTCGCGGCCGAGGTTGGGGTGTAGACTCATGATGAAGAAAAGCCCAGAAAATAAGGGCGCGTCCGTGTCGCGAGTGGTGTGCTGCAAAGCAATGGACCTGGACCCCGCTTTGCAACCCCAGCGTAGGCCAGCATGCAATTGATAGCTACGCCACGAAGCAGACCTTGAAGCTGCTTTTGGCTTGCACATGCCATCTAGCCCAAAACTAAAG
>EnsVib1026
TCGAGCGGCCGCCCGGGCAGGTGCTAACGGACGAGGGGCCGCTTGAAGGCGTCACTGTCTGTGACGCTGGCTGTGGAACGGGCTGTCTCTCGATCCCGCTAGCGAAGCAAGGTGCGATTGTGTCGGCGAGTGATATCTCAGCTGCTATGGTTGCTGAAGCGGAGAAGCAGGCAAGAGAAGAGCTCCTAACAGGGAAGGATGAGCTCTCATCAGCACCTGTATTACCAAAATTTGAAGTGAAGGATTTAGAGA
>EnsVib1027
GTAACATGTAACATGTTTTCTTGCAGCAGCCATAACCAGTGAGACTTTCACTCTTGCTGAAACTTAGAATGAGAAGTTCATCATGTCCAGGCTCAAGCTTTCCATCATCAGTGTC
>EnsVib1028
AGCGTGGTCGCGGCCGAGGTACAAGAGTTTTACTTATTATTTCATTTATTTACCCATAATCCGGAATACCAGGTGTTGTATGAGAATATTTATTAGTTCAAATGTATCACGTGGAAATGACACATAAAACTCGGTTATTTATTTATTTATAAAATACTAATTAGTCTCCATCACGTACCTGCCCGG
>EnsVib1029
TTACGCAGGACTAAAAGTTGTTCTCCACGATGAGATCCATACATATTTTCCTTTCACAAGAATGGGCAGGAGATATCATTAGGACTAACTAGACGACCATGCATAAGAAACTCTATAATTGCAACAGACTCTTTACACGCCATAACATCCGGCTGGCACCGCATCAACGGCGGAAAGAACA
>EnsVib1030
CGAGCGGCCGCCCGGGCAGGTACCTCCCAAACTATTAATATTGTAAAAATCCTCGAACTATCCCATTCATTTGCATTTCTCCCATCTCGCTAAAACGGTTTTAGCAACACTTTTAGCAATACAAGGGGTATTTGCAACTTTTCATAATTTAG
>EnsVib1031
AGCGTGGTCGCGGCCGAGGTAACTAGACTAGGTTCCGAAGAAGTTCTCCTTGTGGAATTGAGGGTTTGCTTATTATCTAAATCATTGCCGGTATCGAAATGATTAGCTTTCTTGTTCAAAGGGGATTTCTTATGACCAAAACCTGCCCGGGCG
>EnsVib1032
AGCGTGGTCGCGGCCGAGGTACAAAACCGCGTTTTGCAGAGAATTTTTGAAAAACCAAACACAACCCTATCAATGGCTTCCTCATCACCAGCAATCCTTCCAATCTCAAACCCCCAAACCACCACCGCCGTAGGTGGATCCGAAGCTCCGGTCGCTACCCCAGCCTTCCGCGCATTCATCTCCCACATCACCGACACCGTCCGCAATGGCCTCGCTCAGCGCCGCCCGTGGTCCGAGCTCGCCGACCGCTCTGCCTTCTCGAAGCCCGACTCCATCTCCGACGCCACCCAACGCATCCGCAAGAACTACTCCTACTTCCGCGTCAACTACCTCTCCCTCGTTGCCGTCGTCCTTGCTTTCTCCCTCCTCACAAACCCTTTCTCTCTCATCATCCTACTCGGCCTCCTCGCATCCTGGCTCTTTCTCTACCTCTTCCGCCCCTCCGATCCACCTCTCGTCGTCTTCGGCCGCACTTTCTCCGACAGAGAAA
>EnsVib1033
AGCGTGGTCGGGCCGAGGTACCGGTGGTAAATAACTGTGTCCCATCTGGGCAAAATAGTATGAGTGGATATATGGATGAGGAAACATCAACGGAAGAATCTGTATTGCAGGAGCTTGGAAGGGTGACATCACAGTTGACGGAGAAGACCAGAACTTGCTTTCGAGATTCTTTGTATCGTCTTGCGGAGAACTCAAAACAACAAATAGTGAACCCGAGCCAAAGTGGAGATATCAGTATGGAAGAGTGTCATCCGATGATGGTTGATGAAACATTAAGGCCAGTAAAAACAGAATCCACAGAACTAAAGACGAATGCCATCGACAGGGCTGTTGCGAATCTGATGTTCAATAAGATGCATGATGATCATCTCGCGGCTGAAGCATCATTAAATATGGAACAAGAAGGAAACGGAACGACAGGGCCTCGGTTTAATCAGACACAAAGCACAATTTTAGCAGGCGATGCCGAAGTTCCAATGATTAGTCATGAGAAGCTA
>EnsVib1034
CAGGTGGGCATTGATGGGTTGTTTTCTTGCAGCAGCTGCTGGCATTTGCGTATGTGATGTGGCAGGCGCAGTAAGCACAAGTAGAAGAGCTCTCAGGGGATCAAAAATACCTGAAAGCGAATATACGAGCCTTCCCGATGGTCTAAAGTATTACGATCTGAAGTTGGGGAGAGCTAAAGCTGTGAAGGGATCTCGGGTTGC
>EnsVib1035
AGCGTGGTCGTGGCCGAGGTGCGTGTTGAAGATGAGGGAGGATCAAAGGGTGTGCATGCTTAGTCGAAAAATTGAGGATCTTCAGTCACAAATTTATGGATTGGAGAAGAGGAACAAGGAGTATTACCAACAGCTAGTCAAACAAGAAGAGTACCTCGGCCGCGACCACGC
>EnsVib1036
GTAACGTAGTAAAAGGGTAGGTTAGGTAAAAAACGTTCCTTTAGGGTCGTTAAAACTAAAAGGAAGGGTTAACTACGAACTAAACGACCGAACTTTTGGAAAAGGACGGGAAAAACCT
>EnsVib1037
AGCGTGGTCGCGGCCGAGGTCGGTGCGGCGAGTTCGCTCGCTCCGAAGATCGGACCGCTCGGCCTCTCGCCGAAGAAGATCGGAGAAGACATCGCGAAAGAGACCGCCAAGGACTGGAAGGGCCTCCGAGTCACAGTCAAGCTCACCGTTCAGAACCACCAGGCCAAGGTTGCCGTCGT
>EnsVib1038
TCGAGCGGCCGCCCGGGCAGGTACCAAATGTATCCAAAATGGACTTAGCAAGAAACCAGAAAACTTTGCCAAATACCAAGCATATGAATTGATTCATGCCCGATGGGCTATGCTGGGTGCGGCCGGCTTCATCATCCCTGAGGCCTTCAACAAATTTGGGGCTAACTGTGGCCCTGAAGCTGTTTGGTTCAAGACGGGTGCTCTGCTCCTTGACGGTAACACATTGAATTATTTTGGAAAGAACATCCCCATTAATCTCGTCTTTGCTGTCGTTGCTGAGGTCGTTCTTCTTGGTGGTGCTGAATATTACAGACTTACCAAT
>EnsVib1039
AGCGTGGTCGCGGCCGAGGTACAATTATGTAGATACAGAACACGAGATCGAGATTATTTTATATATATTAGGCTTATACACCACAGCGTACCTGCCCGGACGGCCGCTCG
>EnsVib1040
ACTATATTCTAATACCACGATATGTATTCCTAACGCATGCTATTAATCTGATATTTTCTATTCACAAATAGGATCCGAGTGGGAGTGGTCCCGTACTAGACTGCAGTTTCAAGTTCCAAAGGCTTGG
>EnsVib1041
AGCGGCCGCCCGGGCAGGTACTCTATGGAGCTTTGCTCCGCTGCCTACGACCTGCAGTGGCGTTTCGACCACCAAGCGTTGCCGGCAGACCTCATTAGCAGGGGAATGGCTGTGGAAGATCCAACAGCACCCTATGGCGTAAAGCTAACAATTGAAGACTACCCCTTTGCTAGTGATGGTCTAATCCTTTGGGACATCATTAAGCAATGGGTTACAAACTATGTCAACCACTACTACCCCACCGGAAGCCTCGTAGAATCTGACACCGAGCTCCAAGCATGGTGGACCGAAATTCGAACAGTAGGCCACGGTGACAAGAAGGACGAGCCATGGTGGCCGGAACTCAAAAATCCCGAAGACCCCATCGGAATCCTCACAACCACTATAT
>EnsVib1042
CGAGCGGCCGCCCGGGCAGGTACAGATTTGAGCTATTCTTGCTCGGGTAGGGTACAAGGGACTAAGAGAATGGGCCCAATTTCTCTGTGCTTTCGAGTATGGTAGCGAACCCGACTGGAGAAATGGCCATATCGTCGGAGCAGAAGG
>EnsVib1043
AGCGTGGTCGCGGCCGAGGTACCTATCTCGCGCAACGTTCACTGGAAAGAGTTGTTATTGCTTGTGTATGTCTGGGTGGCTTTCCTCATTGTTCAGATTGTCAAGACATACACCGAGACTTGCTCCACCATGTTCTGGGTCCTGAATTCCATGCAGGTGCCAATTGCAGCCTCAGTTACAGTTTTTGAATCGATATGCTTGTGGAAAGGCACCAGGGTAATTGCATCAAAAGGAAAGGAAATCACAAACTGGAAGTTGCACCAGCTATTTCTTTACTGCAGCTGTGGGATTGTAGCTGGTATGGTTGGTGGACTACTTGGCCTCGGAGGTGGTTTCATCTTGGGACCCCTTTTTC
>EnsVib1044
AGCGTGGTCGCGGCCGAGGTACCCTTCAACCGCGCCCATCAAGCAAACTGCGCGTAAATCAACTGGAGGGAAAGCTCCTAGGAAGCAACTCGCTACAAAGGCTGCTCGCAAGTCTGCTCCAACCACTGGAGGAGTGAAGAAGCCCCACAGATATCGCCCTGGAACTGTTGCTCTTCGTGAAATCCGAAAGTATCAGAAGAGTACCTGCCCGGGCGGCCGCTC
>EnsVib1045
TAAAAAAGAAACCACTAAATAAGTGCAGCAGAAAAGGTGCTCATTAACCTTAAAATTCTGGAGAGTCGTCGTGTTCTCTGTAGGAAAACCTAATCGCTCCCCGAGAGGTTTTTAGAAAATAAAAATTGGAACCAGAATACTACATCATTTTAAAAATACTCGAAGGAATCAAAGTACTTGGATAGAAAGGAAAATACAAGTTTAAGATTCTGGTCTTTAAGCAAACGGTAACTTTTTGCTACAAATATAAAGACGTCATTTGCATGAGTGCCCGGAACTTCAGAAGAATCACCAGAGTCCAAAACAAAAAGAGTGATGCATCTATGAAGGAATCTAGTGACCATGACCCATGTACGAACCACCACCTTGCTGCGGCCTACTGCCCTATAGTGAGTCGTATTA
>EnsVib1046
TCGAGCGGCCGCCCGGGCAGGTACGATGAGACATCTTCAAACACACAAATATGGGCATCCACCAAGAAGTTTAGGTCAACGGTTACGAATACTCCGTCTTCATACATCTCAGCCGCTCCTTTCAAGTAAGGGTGCGTGATTGAAAGATCGGG
>EnsVib1047
AGCGTGGTCGCGGCCGAGGTACAGACGTTCTTGGAGGCCAATGGACGTGGGTATTGGGATACTTCGGCTGATAACATTGAGAAATTGAGGCATTTGTACTCGGAAGTCGAAGACAAAATCGAGG
>EnsVib1048
AGCGTGGTCGCGGCCGAGGTACGGCTGGGCCGTAATGGAGTTGAGGAGATATATGCACTTGGTCCCTTGAATGAATATGAGAGGGCCGGCTTGGAGAAGGCAAAGGAAGAGTTGGCTGGGAGCATTGAGAAGGGGATTTCCTTTGCCATGAAATGAGTGGGTGACAATGAAAAAGATTTTCCATTTCTTATTGCTCTCTTCCTTATACTTTCTCCTCTCAAGATCACAGTTTCTGGAAATAAGTGTTTGGGTTCTCTGTTGTATAAAATGCGGACAGCTGATGCAGGCGAGTTTATTCGCACGTAGCCGATGTAGTGCATAAAATGTATCCCCTTCACAGAAGTTGTAATTGTCTGTGGGATGATTCTACTGGTTTAGCTAAAATTCAATTT
>EnsVib1049
TCGAGCGGCCGCCCGGGCAGGTACTCAACGGCCTTATCGGCGGCGAGCTTCTTGAGGTCGTCTTGGGTCAGAGGAGGAGAGGGGGATGGGGAAGAGTGTGATAAGGTATCACTCGCCGGCGATAGTGTTCCTGCAGATGTATTTTGTGGCGGCCGTGACGGCTATGTACCTCGGCCGCGACCACGC
>EnsVib1050
TCGAGCGGCCGCCCGGGCAGGTGCGATCGGCAGTGGCAGCGACCGATACGCGAGGGAAACATCGGACTTCGGCGGAATTGAAGCGACTAGAGCAAGAAGTTCGGTTCTTGGAGGAAGAGCTGGAACAGCTTGAAAAAATGGAGGCTGCCTCGGCTGCGTGCAAGGAAATGCTGATTAACGTGGAAACGAGACCTGATCCACTACTCCCATTAACAAATGGCCCCACAAATCCATCCTGGGATCGATGGTTCGAAGGACCACAAGATCCATCAGGTTGCAGATGCTGGATAATGTGATGATCTTTGCTAATTTCAAGAATTTCACCATTTGTTGTCAAGAGGTTTCATAGAATTTGGTACCTCGGCCGCGACCACGC
>EnsVib1051
AGCGTGGTCGCGGCCGAGGTACCATTTCAGGAATGCTGGGTCCTTTCCGAGTCCCAGTGGGTCGAAACCAAATCACCCGGGAGCGAGCCATCTAGCCAGTCAGGGTCAATCAAGTTGCCACCACCTTTAACAGCAGGGATCCAAGACTTCTTAGGAGCAGCAGCAGCAGCCACCACAACGAACCTCTTGGGAGCCACCGATGCACCGCCGCCGCCAAATTTAGCTCCGATGGGTGCACCCAACAAGCTCTGACTCCTCTTCCCACCACACAAGAAGGGGGAGCCCAACCCATTTAGTACCTGCCCGGGCGGCCGCTCG
>EnsVib1052
TCGAGCGGCCGCCCGGGCAGGTACCGGTGATCGTTGCAATGGTGAAACTTGTTTCGACAACATCATGGCATGCGCCCCTGGGTGTGGATGCCTTGTTGGGTTCTGCTATGGGACTTGCTGCTAAGGTTAGAGTAGGCCGATAAGTCAACGGGGATTGAGGGATGCTTATCTTATCTTATATATATATGGGATATATAAAATAATCTCGATCTCGTGTTCTGTATCTACATATATGTACACATAGTTTTTTAGTGAAAACTATGTGTACCTCGGCCGCGACCACGC
>EnsVib1053
AGCGTGGTCGCGGCCGAGGTACGCTGACAAGCTAATGGGGATCGAGCTATGCTTGTCTTATCATATATATCCTATATATATAGGATATATAAAATAATCTTGATCCATGTTATCTACATAATCTACGTTGTTTTCTAGTGAAAATTATGTGTACCTGCCCGGGCGGCCGCTCG
>EnsVib1054
CGAGCGGCCGCCCGGGCAGGTACAGACAATATGTAGGTTGGTAATGGTTGAGGACAAGACAATTATTAATTTATTTATGTGGAGTATCACGTGGTAGTATTCAGATGCGACACGACACACGGCGGTGTCGAGCATCGAATATATCACATGGAACTCGGTTCTTTATTTATTTACGGAATACTAATTAGTATCTTGTAAATACAGCACCATTACCAGCCATCCTCAGCTCAGTCTACCTTCTTAGGTGTGAAGTAGATGAGAGTCATTTCACCAGATTTGGCTTCGTAGACAAGTGTTTCATATTTCTCCGTATCTGTGGAGAACCTGTGCCTGGCGGTGAGAACGAGCTTGTAAAGGGTGCCGGTTGGCTTTTGGATTTTTTTGAACC
>EnsVib1055
AGCGTGGTCGCGGCCGAGGTACTGTTCAATTCTCTATGGAGCAGACTAATGTTTTGATTTCCAAGAGTGGTCTCCTCATCAAAGGTGTTGACATTATACTGAAGGGCTACATACCAATCTGAAACTAATATTCAGGATTTGGTACCTGCCCGGGCGGCCGCTCG
>EnsVib1056
AGCGTGGTCGCGGCCGAGGTCCCAGATGATCCAGAACAGGTAGAGCCCAATCCAGAATCAATAGTGATGCTCAAGAGAGTGGCTAAGACTGTGTCTGGCCATTT
>EnsVib1057
AGCGTGGTCGCGGCCGAGGTGGTCGTGGTGGTCCAAGGGAGGAGGATTCGGTGGATTCAGTGGAAGCAATACGGTGAACAGTGCGGATGCGGCCCCACTCTATTGTAAGAATGTTGGGTCGAGTTTCC
>EnsVib1058
AGCGTGGTCGCGGCCGAGGTCAAGAATTAGAGAGAGAAGAGAGAGAAAAAGAGATGGAGAGTAAGAAGGTAAGTTTGATGGCAGTGGTGGTGGTGGCCATGGTGCTTGTGGCCACCGTTGCTCCCTCTGCTGCCGTCAATATCAATGCTAATGGTATCAAAATGGCAGCCATCGAACTAATCCTCGCTGCCGGCAGCGGTGGTAACGGTGATCGTTGCAATGGTGCATTCTGCCTCGACGACATCATGGCATGCGCCCCTGGGTGTGGATGCCTTATTATTCCTGGGATTTGCTTTGGGAATTGCTGCTAAGCTATTA
>EnsVib1059
TCAGTCAGGATTTGGGTCAGTCAGCAATGAGCAGATTGAGAGCAATACCTTAGAGATAGTAAGGGCTGGACTCCATTGTTCTTTAAGGATATCAAGACAAATGCTTCCATTGCTATTGATATTCGGGTGGAAGACCTTAGTCCTAAATGCAACCTTAGGCGGTTTAAAAGGATAATCAGGAGGGAAATGAATGGTCACAAGGAATACACCTCCTGCATATGGGCTATCAGGGGGTCCCATGATCGTCGCTTGCCAATGAAACATGTCCTCAGCCACAGGACCGGCGCTGCAGGAAGTGGGAGGATCCTTCTGCAAATCCTTAAGCTCCCTCAAGATGCGCTTGGACGCCATGATGACAGAAACTCAACTTATTACTATTTTACAAAACTCCCAAACAACACCAGAGACCTGCAAAGCAGAGATCGGACGGGAATAGCGGGAAGCAAAGG
>EnsVib1060
CGTGGTCGCGGCCGAGGTTGTTGGTCGAGAGCCTAATGATGATTGTCGCAAGCATTGTCCCCAACTTTCTCCAACCCAAAATCACCATGGAAACAATCATCCCTCTCCTCCTTCACCATCCCCAAGCCACTCAAATCCACCACACTGCCACCGCGCACCGCCATTAAGGCGTCATCTGGAGTAGCCGAGACACCCACGAAAGAGGCACCGGCAGGCTTCACCCCACCGGAATTGGACCCAAACACCCCCTCTCCGATCTTCGGCGGCAGTACCTCGGCCGCGACCACGC
>EnsVib1061
TACAAAATCATTGTAATTTAACCATAAACGACCCTCTTCGACTACTCATATCGATATGTTGAGATCAATTCGAGGCTTCCTCATTGCCATGGGCGATGGCACGATCATATTGCATCGAGGGCACTTAGGGTTGCTCCTCGATATAAGCACATAGAGCAGGCAACTAGGGCACCCAGCTGCAAAAGAAGACGACGACTTCTCCTCATAATCAATCTCGGATCCTTTAACTGAGGATGAAGAATTCGAAGGTGGGGATGAAGATTTAGACATCGATATCGAGCGTTTCTTGATTGTTTCTTTCTCTGCTCTCTCAAGTGCGGATTTTACTTTGTCTAGTGTGCATACACTTTGGTAATTGGATGATGATGACGATGAATGGACAAGCTTTAGGTCTAAGCTGGTGTCGTCGAAGAGGTTTAATGGTTGAATTGTTGGTGGAGGGAAGTTTAGATCTTGAAGC
>EnsVib1062
CGAGCGGCCGCCCGGGCAGGTCCGGGCAGGTACCTTATTCGTCGCAGACGACGCAATGACCGAAGGCTTCCACGGCGGCTCGACCAAGGTCGGGAGGGGCCAAGGTATTTTTGTGACCTCGGCCGCGACCACGC
>EnsVib1063
CGAGCGGCCGCCCGGGCAGGTATTCGCGGGAGGAGACGATTCCGGCGGGTTCCCGATTTCGAGCGGGAAATTGAGTATGGCCTTGCTACCGCGAAGTCCGAACGCCGCGCGGTCGTAGGCCTTCGCCGCCTCCACGGCGGTTTCGAAGGTCCCGAGCCAAACCCTAGATCCCTTCCGGTTGGGGTCCCGAATCTCCGCCGCGTACTTGCCCCACGGCCGTTGCCTGACGCCCCTGTAGTGCCTCTTATCGCCGGAATCCGCCGCCTTCGGTTCAGTACCTCGGCCGCGACCACGC
>EnsVib1064
TAGTGATCCAAGCGTGTGTGCTGGAGAGTGTATTTTATTTTATTATGTGCGGTCATTGGTAATATTTTTGTTGTTTTTATTCTCGGGTGGTCATACCGGATCCTACAGTGCACCTAGG
>EnsVib1065
CGAGCGGCCGCCCGGGCAGGTAGCAGTTAAGAAGTAAGTTAATTCGGTAGGAGATGGCAACCACAGTGATGAGTTCATTGAGCCTTAAACCTTCTTCTTTCCCTGTTGAGAAAGCGGCGCCAAGAGGCCTCCCTTCTCTTTCAAGAACTTCTTCCTTCACGGTTAAGGCCAGTGGTGGCAAGAAGATCAAGACTGACAAACCTTACGGAATTAGTGGGGCATGGACTTGAGGGATGGCCTTGATGCCTCTGGAA
>EnsVib1066
AGATACATATGAACTGAAGAAGAAACACCATCAACTTAGAACAGTCCTTTGCGGAAGGTGTTTCTTCTTCAGTTCATATGTATCTGAATCAACGTAACCCGGAGCATCCATTTCCGAAGTCTGTAACGGAGCTCCACAACCATAGCAACTGGGAATCAGTGTAGAAACCTTCAAAGACCCATTCAGTTTCTCTTTCTTTTCTTCTCTTCCTTCTCAGATGAGTTCTTCAGCATGATTATAAGGATTCGGACAAAGACGGCCACGAAATCAGTGAAGAGTGTCAGGGCATGCTTCACATAGTCCAGATCCCCAAGGTGAGCCTTCTCGATTATATCCTGGGTATCCACTACCATGTAGC
>EnsVib1067
AGCGTGGTCGCGGCCGAGGTACAAGTGCTTTGGCACAGTAGACTATTGTTCTATTTTAGTATGTCCCAAGTGACTGTCCAGAACAGTAGACTATTGTTCTATTTTAGTTATGTCCCAAAGTGACTGTCCAGAACAAACTTTTA
>EnsVib1068
CGAGCGGCCGCCCGGGCAGGTACTGATTAAGCATTCAAAAGTTTCCGATCTCCTCTGTGTTGATCTTTGATTAGGTTTTTTAGTAGTATTACATATAATGGCTGCATCAGCTTCCATGCAATCACTTCTAGCTAACTCAGTGGTTTATGGAGCTGGAAAGAGCAGATCAGCGAGAGTAATCCACCTTGTTCCTGCTAATAGGTACCTCGGCCGCGACCACGCTATACTAGGTG
>EnsVib1069
AGCGTGGTCGCGGCCGAGGTGCAACATCTACAAGGACCACATCACCTCAGATATGAGATCACGATGGCGATGGGCCGTTGAACTCTACTACAACTAGCTTATTAGGTGTGGTATTGTGTTGTATTGCTTGAGCATTTGGTAAGCATGATGGGTGTTTATGATTGTCCCAAAGGGAGATAATAAGCAGGATCTATCACTGCTCTTGGCTACTGATGGTTTCCTTTCTATGGTATGTAATACCTTAATACAGACAGTTATGTACCTGCCCGGGCGGCCGCGACCACGC
>EnsVib1070
AGCGTGGTCGCGGCCGAGGTACTTCCAAAAATGTACAAACCCATTCCTCTGGTATACAACCTGGTTCTAGCAATGTTATGGCGCCACCCAGAGAACGTGGAGCTTGAGAAAGTTAAAGTGGTGCACTACTGTGCTGCTGGATCAAAACCATGGAGGTACCTGCCCGGGCGGCCGCTCGAAGTGTGT
>EnsVib1071
AGCGTGGTCGCGGCCGAGGTACAGGTGCTTGTGTTTCAGGCATATGTTCCTATAACCTGGGAGCAAAGAGAGGACGAGGAACGTCCCAGTCGGTCGACAATAGTGATCGCGGGTGGATTTCTTTGTAGTGATCGACCTGCCCGGGCG
>EnsVib1072
AGCGTGGTCGCGGCCGAGGTACTTTCAGGGAAGAAGACGTGTCCAATTATTTCAGCATCTATGGGCCGGTGCAAGATGTGAGAATTCCATACCAGCAGAAGCGAATGTTCGGGTTTGTTACGTTCGTCTACCCGGAGACTGTTAAGCTCATTCTTGCCA
>EnsVib1073
AGCGTGGTCGCGGCCGAGGTGCATCGATAAATTTCAAACATGGATTTTAAGTCTAGCTCAAATCGTTTATCCCCAGAAAGAGTTTCTTCTCAAAACTCAACAACAACAAAAGAACAAAACTCTCTACGACGGTATTTATTTCAGCCCTTCATACAGCTGCAAAGTATTCTTTGCTGAGCTTAGGATCCGGCTTCATCGACTTCTCCCCAGGCTTCCATCCAGCAGGGCATACTTCATCTGGGTTCTCCTGCACGTATTGCAACGCCTGGAGTGTTCTCATTGTCTCATCAACACTTCGGCCAATTGCAAGATTGTTAATGGTGGAGTGTTGAATCTCTCTCCGCCTATGCCTCCACTATCCAACGAAGCCCACGCCAATTGGCTCAAACCGCATTGAACGTGAGCCTAGCCCGGGCCCAGTCCACGAAGACATTTGTGACAAAGCTGGCCCGATTGAAGGGCTTGAAGCACATAGAGGATGAAGCCATCCAGGACTGCTTGAAGGAGATGCGCGATAGTGTGGACC
>EnsVib1074
TCGAGCGGCCGCCCGGGCAGGTGAAATAGAGAGAGAAAGAAGATATGGAGAGCAAGAAGGTAAGTTTGATGGCAGTGGTGGTGGCCACCATGGTGCTTGTGGCCACCATTGCTCCGTCTGCCGCTGCCAATATCAATGCTAACACCCTTAAAATGGCAGCCATTGAACTGATCCTCGGCGGCGCCGGTGGTGATGGTGATCGTTGCAGTGGTGCCTTTTGCCTCGACAACATCATGGCATGTGCCCCTGGGTGTGGATGCCTTATTATTCCTGGGGTTTGCTTTGGGAACTGCTGCTAAGCTATTAGTAGGCTGACAAGCTAATGGGGATCGAGCTATGCTTATCTTATCATATATATATAGGATACATAAAATAATCTTGATCCATGTGTTCTAGTGAAAACTATGCGTACCTCGGCCGCGACCACGC
>EnsVib1075
ATAGCCGTCTCCAACCACTACACCATGTAATGTAATGCCATAATCTTAGTTGTTCATTCTTTACGTTGATATGCAAGACATGGTCATCTAAACGTAAAGAATGAACAACTAAGATTATGGACTCCAATCTTCAAAGCTTAATTTGGCCATTTGACCAGTAATATATGTTGAAGCAAATTCCAAGTGATCAATGAGCGAGGACATAGTCATCGAGCTCCTTGAAGTTCTTGACAGCAAAGTCCTTAATGATGCTTGGCTCAGGAACCTGCTCGTGAGCTTTCTCATACTCACACGACCACTTGACCAAGCTCCCCTCTCCCTCAGCTCCCTTGGGAATCACAGTCAGGATGCGCTTGAAGCTCTTGTAGT
>EnsVib1076
CCGCCCGGGCAGGTGCCCCGAGTTTCGCAAGGGGAGTTGCGTGAAAGGGGACTCCTGTGAGTATGCACACGGGGTGTTTGAGTCTTGGCTTCACCCAGCCCAGTACCGGACCAGACTCTGCAAGGACGAAACCGGATGCTCGAGGAAAGTGTGTTTCTTCGCTCACAAGCCGGAGGAGTTGCGCCCGTTGTATG
>EnsVib1077
ACCTGCGCTTGGTCTTCTCCATGGTGGCGTTGATAGCGAGGGCGGGGGCTGCTGTGCGGGTCGGACGGGTTGCCCCACCTGATAGTGAGCGGGGACCAGAGACACTGGGGGGA
>EnsVib1078
ACGACGTGGTGCATGTGATTTGCACATATATGTATTAATATGCATTATTGGTTATGTCTGAGATGTCCATTTGTCAAGGTCGAGTCGATGGAATGTGGATGCTTGGGTTGAAGACTACTTTTAGTCTTGTTTTGGGATGTTTGTATGTATGACCCCTATGTGGTCCTTTTGATACATTGT
>EnsVib1079
AGCGTGGTCGCGGCCGAGGTACATCTAATTTTTTTTCTTCTAGATTGAAGATGTGAGTTGTGCCAATCCTTAAAAGAGTGCTTTTTTAACAATAAAAAAC
>EnsVib1080
CGGCCGCCCGGCAGGTGAGAACAAGAAAACGAAGGAAGATCGGGAAAAAGAACATGGAGTGTCAGGTGTTTGGCTATCCCATCAATAACGATTATTTGAAGCAAAAGGAGCAGTACCTCGGCCGCGACCACGC
>EnsVib1081
AGCGTGGTCGCGGCCGAGGTACTTATCTGCGGCCCCACAATGTCCGTTCCCCGATGCTCATCTAGACACCGCAATTCAAACGGGCCTTTTCGACTATGTTTGGATACAGTTCTACAATAACCCGCAGTGTGAATACACGAGCAACGCTGATAATCTTTTGGCCAGATGGAACCAGAGGACTTCGGTCAACTCCAACCAGATTTTCTTGGGAGTACCTGCCCGGGCGGCCGCTCG
>EnsVib1082
TCGAGCGGCCGCCCGGGCAGGTACTCCCAAGAAAATCTGGTTGGAGTTGACCGAAGTCCACTGGTTCCATCTGGCCAAAAGATTATCAGCGTTGCTCGTGTATTCACACTGCGGGTTATTGTAGAACTGTATCCAAACATAGTCGAAAAGGCCCGTTTGAATTGCGGTGTCTAGATGAGCATTGGGGAACGGACATTGTGGGGCCGCAGATAAGTACCTCGGCCGCGACCACGC
>EnsVib1083
AGCGTGGTCGCGGCCGAGGTAACCTCAGAGCAAGATATGCGGGCACTACGATGAAGCGCCCTTCACGCGTTGAAGCCCTTTCGGCTTTCATATGGAGCAGATTTGTAGCCATTTCCAATGATGATGGCATTCATGAGAAGTTGCACAGCGTCATCCATGTTGTGAACCTTCGTCCCAGGTTTGATCCACCTCTGCCGCTACACTCATTTGGAAATCTGATCAGTTTTGCATGTTCAACTCCTTCGTTGTTGAATACTAGAGAAGAATGCTACGGCCTAGCAAGGCAGGTTCGAGAAGCAATAAGCAAGATCGATAAGGGCTATATCAAAAAGCTTCGA
>EnsVib1084
AGCGTGGTCGCGGCCGAGGTTGAAGGCAGGACTGCTTGGTAAGTAGCCAAACGAAAATTTGGAATTTGAGTTGTTAGTCTCGGACAAATCAGATGCTTGGAGCACATTTGGCGTCCGAAGTTCGGATTCGGCGTTTGAAGGGCCAATGTCGAGATCAATGGAACCAAACAGAGCCAATTTTGGTTTACTTTTTCTTGGGGCGAGCTGTTTAGTGTTGTTTTAGGTTTTAAGTTGTTTAGAATCAAATC
>EnsVib1085
CCCCAATGTTCATACAATCGAGTACGACCATGCAAAGTTATAAGCACGCGATCCGCCCCGGTCATCTAGATCATGACTCTACAGATATCTGCACTTTACCAAA
>EnsVib1086
AGCGTGGTCGCGGCCGAGGTCCTGTCGCTGTTGATTGAGCCTCTTGCACTCAACTGAAATGAAATTATGTGTTATGATGGTGGTTCAAGTTGAAATTAAAACTCCCA
>EnsVib1087
AGCGTGGTCGCGGCCGAGGTACAGAGAATACATAGTGAGAAACGAGGTCATTTTGAGAGCTGGAGATACCATTAACGAGTTTGGTTGGGATAACAAGCATGCTGGGATTAATATTCTCATTTCTAAGGAAGTGCTTATGGGAAAAGCAGATTATTTCGAATCTTTCAAGCAAAATGCAGATGGATTTATATGCCCTG
>EnsVib1088
CTCCCAAGAAAATACTGGTTGGAGTTGACCGAAGTCCACTGGTTCCATCTGGCCAAAAGATTATCAGCGTTGCTCGTGTATTCACACTGCGGGTTATTGTAGAACTGTATCCAAACATAGTCGAAAAGGCCCGTTTGAATTGCGGTGTCTAGATGAGCATCGGGGAACGGACATTGTGGGGCCGCAGATAAGTACCTCGGCCGCGACCACGC
>EnsVib1089
AGCGTGGTCGCGGCCGAGGTCCTTGCAGCATATAGCACTGGCCTTTGTTCTGAGGCGTTGACCCCAGCGGAGGAGACTTGAGATGGGTTTGAGCTTGGAGGTGGAAAGTGGGTTGAGCCGGCGGTACCTGCCCGGGCGGCCGCTCG
>EnsVib1090
CGAGCGGCCGCCCGGGCAGGTACCGGCGGCGTTGAAGGAAACCCGGGGCGCGAAACCCTAAGCAACTAGGTTTAAGATTGAGAAATATGAAGATGATTACAAGCTTGTTTTCTGTCCCACGGTTTGCAAACAACTTAGACAAGGACCTAGTTTAGCGGCGATATCGGCGTTGAAGTTGCGGAGAATGGAAGGAGACGTTTGACTCTCAGTGAGGTGCCGTTCAAGATTGTGTTCAAAAGGGCCTAAAGCTTTTTGTTGATACACGTACCTCGGCCGCGACCACGC
>EnsVib1091
AGCGTGGTCGCGGCCGAGGTGAAGAGGAAAGCTTTTTAGGGTTTTGGTGCGACTGTGTGTAGCAGCTATCGCTTGTGTTGCGGATGCGTTCTTTGCTCTCAATTGGAACTTGGAACTTTGGACTTACCTGGCCACCGTTCATAGGCAGGGTGCTGCAGTACTGGGGA
>EnsVib1092
GCATTAATTCAATGGCAAAAACCCTCAGCCATCACAAACAACAGAACATTGATATAATTAACTAACTATTATCATCAAGAATATGACATCTATAGATCTTCCTTAACCCTACAA
>EnsVib1093
TCGAGCGGCCGCCCGGGCAGGTACCAAATCCTCTAGTACTGCTGTAATGTCTGAGCAAATGCCTGATACTTGCGAAGTGTCGGACATACTACTCACACTCCTCCGCGCATACTTCATTGATTCTTCGAAGTGTGCAGCCTTGATAC
>EnsVib1094
CGGCCGCCCGGCAGGTACTAGTAAATTCTTAATCATAATCACCAGCCTTCCATTACAGATCCAACCATCGCAAACACAATACCCAGGAAACATAACACAATTCTTAAAAAGACA
>EnsVib1095
AGCGTGGTCGCGGCCGAGGTTAAGGGTTTAGGGAAGAACAAGACAAGAAGAGAGGGAGGCAACAGGTGGTAGGAAGATATGACGGTGGACCTGCCCGGGCGGCCGCTCG
>EnsVib1096
AGCGTGGTCGCGGCCGAGGTACGGGAACAACTGTTGGACGAAGGCATTCCTGATTTATATCCTTCCATGCATTTGTAATTCTTTTGTGAAACTCCTCAAACACCTCTGGCTTTGAAACACCATGTT
>EnsVib1097
AGCGTGGTCGCGGCCGAGGTACTTATCTGCGGCCCCACAATGTCCGTTCCCCGATGCTCATCTAGACACCGCAATTCAAACGGGCCTTTTCGACTGTGTTTGGATACAGTTCTACAATAACCCGCAGTGTGAATACACGAGCAACGCTGATAATCTTTTGGCCAGATGGAACCAGTGGACTTCGGTCAACTCCAACCAGATTTTCTTGGGAGCACCTGCCCGGGCGGCCGCTC
>EnsVib1098
AGCGTGGTCGCGGCCGAGGTACCCTGTCGACTTCCACCTCCACCTTTACTTCCTCCTTCTTTAGTCCCGGAAGATCCGCCTTGAAAATGTGAGCCTCGGGCGTCTCTTTCCAGTCCATCCGAGTGCTTGCAAATGTGGAGGCTACACGAGCTGAATTGGAGGCGTTGGATAGAGTGCTCGAGA
>EnsVib1099
AGCGTGGTCGCGGCCGAGGTAGAGAAACTGAGCGTAATTGGCGAGGAGAAGAGTGTTGCTGGGATCCTTAGCCAACCCCGTTTGATACAGCAGCTCCGTACCTGCCCGGGCGGCCG
>EnsVib1100
AGCGTGGTCGCGGCCGAGGTGCAGAGAGCTGTGTGCATGATCAGCAACAACACAGCAGTGGCAGAGGTGTTCTCACGCATCGATCACAAATTTGACCTCATGT
>EnsVib1101
CTCCCAAGAAAATCTGGTTGGAGTTGACCGAAGTCCACTGGTTCCATCTGGCCAAAAGATTATCAGCGTTGCTCGTGTATTCACACTGCGGGTTATTGTAGAACTGTATCCAAACATAGTCGAAAAGGCCCGTTTGAATTGCGGTGTCTAGATGAGCATCGGGGAACGGACATTGTGGGGCCGCAGATAAGTACCTCGGCCGCGACCACGC
>EnsVib1102
CGGCCGCCCGGGCAGGTACAAGTACATACAGACTCAGGGATTTCTCACCATACTTCTTAGTAATGATGGTGTTGGTGGTCTTGAAGTTATGAGCAAGTCCGGTAGACAATTTACTCGCCGTTGATCCTTGTCCGGGCACCCTTCTTGTCAATCTCGGAGACACTGCTGCTGCATGGAGTAATGGAAGATTCTACAATGTGAAGCATAGAGTACCTCGGCCGCGACCACGC
>EnsVib1103
CGAGCGGCCGCCCGGGCAGGTACCAATCCTTCTTAGTACTGCTGTAATGTCTGAGCGAATGCCTGATACTGCGAATGTCGGCATCACTCACACTCCTCCGCGCATACTTCATTGATTCTTCGAAGTGTGCAGCCTTGATCTCCGACACCTCATCTTCAACGTCCTCCTCCATAGCCTCGGGATTCTCGCTTCTTCTCCTCTCCTTCTCAATATCTTTCTCGATG
>EnsVib1104
AGCGTGGTCGCGGCCGAGGTACAAGCAACTGAACCATAAGGTCAAACTGGTATTGGCACATCCCTTCCTAGCTGATAGACCTGGCCCTTAACGATTAAGTCACACGCCC
>EnsVib1105
AGCGTGGTCGCGGCCGAGGTGAAATCAGAGCCGTTAGATCAGGTGGATGGCGGTGATAATCAAGATGCGCCTTGGATGTTGCAATGCCAACGGCTTAATCAGAGGGTGTATAATTCGTAGGTGGAATGTATCAATCGAACAGGTGTAGAAGCGTCCGCACGAGGAGGGGCACGTGCCAAATGAGTCACGTGTGTAGCTAACTTTTGTGTAGGCCCAACTTTAAGAAGCTTCTTGGAC
>EnsVib1106
GAGCGCCGCCCGGCGAGGTACGTGTTCATCATCGACATGCCGGGGCGTAAAATACCGGCGACATAAAGGTGCAGGTGGAGGACGACAATGTTTTGGTGATCAGCGGAGAGAGAAAGCGAGAGGAAGAGAAAGAAGGAGCCAAGCACCTCGGCCGCGACCACGC
>EnsVib1107
CGAGCGGCCGCCCGGGCAGGTACTCCCAAGAAAATCTGGTTGGAGTTGACCGAAGTCCACTGGTTCCATCTGGCCAAAAGATTATCAGCGTTGCTCGTGTATTCACACTGCGGGTTATTGTAGAACTGTATCCAAACATAGTCGAAAAGGCCCGTTTGAATTGCGGTGTCTAGATGGGCATCGGGGAACGGACATTGTGGGGCCGCAGATAAGTACCTCGGCCGCGACCACGC
>EnsVib1108
GAACCTACCGGTCCGGTTCCGTTACCGTAACCCGGTAACCGGTAAATTTAAGTTTAACGTAAAAACGAAAAGGAAAGGAAAGTAAAAAGTAAAACGACGAAAGTTAAGTTAAGGAAAAGTAAGGTAGGGTAGGTCGTTTTCCGTTTTTCCGTTCCCTACCTTACCTTTAAACCGTTAAAGGTAAAGGTAAAAGGTAAGGACGGCCGAACGGTTAAACGGTTTACGTAGTAGTTGGGTAGGGAAGTTACTTTCG
>EnsVib1109
TTCGAAAAAGTAAACTTAGGTAAAACGTTACGGAAAGTAAACGGTTAAGTTTACGAACGGGGTTTGGGACCGGAACCCGAACTAAAAATTGGGTTTTCCGGTTTACGAATTTACCTAGGGGACCGGTAGGGAAACGAAGGGGAAAACCGTCCGAAAGTAAGGTAACGAAGGTTAAAGGAACGGTCGGGTCGGTAAAGGGTACCCTACCCGGAAACCGGCCGTACCGACCCCGTCCTAAGTTGGTTACCGTTCGGGCCCGGTCGGGTACCCGGACCGGTCCTTACGTTCGTAAGGGTCGACCGTACGGTACGGGGGGAC
>EnsVib1110
AGCGTGGTCGCGGCCGAGGTACTTATCTGCGGCCCCACAATGTCCGTTCCCCGATGCTCATCTAGACACCGCAATTCAAACGGGCCTTTTCGACTATGTTTGGATACAGTTCTACAATAACCCGCAGTGTGAATACACGAGCAACGCTGATAATCTTTTGGCCAGATGGAACCAGTGGACTTCGGTCAACTCCAACCAGATTTTCTTGGGAGTACCTGCCCGGGCG
>EnsVib1111
AGCGTGGTCGCGGCCGAGGTACATGGCGCCGAGCAAAGTGAATCCTCATTATGAAGCTTTGGGTCTCTATGATATTGCCTCTCCCCAAGCTGTTGATGATTTTTGTACCTGCCCGGGCGGCCGCTCG
>EnsVib1112
GGAGTTGACCGAAGTCCACTGGTTCCATCTGGCCAAAAGATTATCAGCGTTGCCCGTGTATTCACACTGCGGGTTATTGTAGAACTGTATCCAAACATAGTCGAAAAGGCCCGTTTGAATTGCGGTGTCTAGATGAGCATCGGGGAACGGACATTGTGGGGCCGCAGATAAGTACCTCGGCCGCGACCACGC
>EnsVib1113
TCGAGCGGCCGCCCGGGCAGGTACTCCCAAGAAAATCTGGTTGGAGTTGACCGAAGTCCACTGGTTCCATCTGGCCAAAAGATTATCAGCGTTGCTCGTGTATTCACACTGCGGGTTATTGTAGGACTGTATCCAAACATAGTCGAAAAGGCCCGTTTGAATTGCGGTGTCTAGATGAGCATCGGGGAATGGACATTGTGGGGCCGCAGATAAGTACCTCGGCCGCGACCACGC
>EnsVib1114
CGAGCGGCCGCCCGGGCAGGTTATTGCAGTCCTGTTTCTGCAAAATCGCGCCTACAGAGTCGGAACTGATTATTGAGAATTTTAATATCGGAGTTGGAGTAGGATTTACTTGAATTTATGATATTTGTACCTCGGCCGCGACCACGCTAGTCGTGGTG
>EnsVib1115
TCGAGCGGCCGCCCGGGCAGGTACTCCCAAGAAAATCTGGTTGGAGTTGACCGAAGTCCACTGGTTCCACCTGGCCAAAAGATTATCAGCGTTGCTCGTGTATTCACACTGCGGGTTATTGTAGAACTGTATCCAAACATAGTCGAAAAGGCCCGTTTGAATTGCGGTGTCTAGATGAGCATCGGGGAACGGACATTGTGGGGCCGCAGATAAGTACCTCGGCCGCGACCACGC
>EnsVib1116
AGCGTGGTCGCGGCCGAGGTACGATCTGGACATCAAGGAAGCCCTAAATCGCCTCCCTCGAGAGATCGTCGATGCTAGACACCAACGAATCAAGCGCGCCATGGACCTCTCCATGAAGCACGAATACCTCCCTGAAGAAACCTAGCCGGCGCCGCTCGAGCCCTATAGTGAGTCGTATTA
>EnsVib1117
GAGCGGCCGCCCGGGCAGGTTCCTCGTGGTGCAGCTGCTTCATTTTGTTTCAAGACTGGACTTGTCCATCTGGAGCAGAATCAACTACCAGATGCATTATCCTGTTTCGATGAAGCGTTCCTGGCACTGGCAAAGGATCAATCTCGTGGAGCTGACATTAAGGCTCAAGCCACAATATGTGCCCAGTACCTCGGCCGCGACCACGC
>EnsVib1118
TCAGCGGCCGCCCGGGCAGGTGAGGTTTACGGCAGATAGAGATGAGGGCAAGCTGAATTTGAAGAACCCGCCGCTGCGGAACACGGCGGTGATATTCCCGTACCTCGGCCGCGACCACGC
>EnsVib1119
TCGAGCGGCCGCCCGGGCGAGGTGCTCCCAACGAAAATACTGGTTGGAGTTGACCGAAGTCCACTGGTTCCATCTGGCCAAAAGATTATCAGCGTTGCTCGTGTATTCACACTGCGGGTTATTGTAGAACTGTATCCAAACATAGTCGAAAAGGCCCGTTTGAATTGCGGTGTCTAGATGAGCATCGGGGAACGGACATTGTGGGGCCGCAGATAAGTACCTCGGCCGCGACCACGC
>EnsVib1120
TTTTCGACTTTTAGTTTACCCCGTACGAAAAAGTCCGTAAGGTAAGGAACGGGAACTTCGGGAAACTTAACGTAACGGAAGTTCGAAGTAACTTCCCGGAACGGAACGTACCGGGTAACCCGTAGGGGTCCGTAAGGGGACGGGACGTAGGTTCGGTAGTACTTAAAG
>EnsVib1121
CGAGCGGCCGCCCGGGCAGGTACAATCGAACAACCCATGCATGCAGCTTGCCAGAGCCGCACGCATGTGTATATGTATAATATCCCAACTGAGAATTAAGCTTTATCTTA
>EnsVib1122
TCGAGCGGCCGCCCGGGCAGGTACTCCCAAGAAAATCTGGTTGGAGTTGACCGAGTCCACTGGTTCCATCTGGCCAAAAGATTATCAGCGTTGCTCGTGTATTCACACTGCGGGTTATTGTAGAACTGTATCCAAACATAGTCGAAAAGGCCCGTTTGAATTGCGGTGTCTAGATGAGCATCGGGGAACGGACATTGTGGGGCCGCAGATAAGTACCTCGGCCGCGACCACGC
>EnsVib1123
AGACAAGTCAGTTAAGAACAAATTCTTATTTTCTAATGACAGCCTAGGAACAAATTCTTATTTTCAATGACTGCCTAGGAACAGTGCTGTAACTGCCTTGTTCAGGGGCAGAATGACAGATTTGTACCTTGTCAGCTTCGGGATTTGAACTTGCAACCTTCACCATTACCAGCCCAACACTCTAACCACTAGGCTACCCCATATCAAATCTTATTTGAAATGAATTAAGTGTTCTAGTTCGTAATTCTATGGTATCACCAACAAAAATTTAACAATAGGCCTATCCATAGTATGTATTATATAATTAAATTCTTTCACATTAAGCAAATAGCACTTCACGGTAGAATACGAAGCATGCCATTCCATTTGAGGAACATTTATATTTCAACCATGTTTTGAAGCAATGAGCCCAATCAGCACTCCATGACAACAACCCAAACAACATAGCAGACTAATATGTCCTTTG
>EnsVib1124
CCCATTGCTATGGAGCTAGGCCGACGTGGCAGGAGGTATTAAGCTAGGGTGAGTGTAGCCTCAAGCACGGCGGTAGTGCCAATTCCCAGTGATCACATGTGACAAGTATACCATTCCATTCCTCATGAGAATTGTAGCTAGACTTCTCCAATAAA
>EnsVib1125
TCGAGCGGCCGCCCGGGCAGGTACCCCCAAGAAAATCTGGTTGGAGTTGACCGAAGTCCACTGGTTCCATCTGGCCAAAAGATTATCAGCGTTGCTCGTGTATTCGCACTGCGGGTTATTGTAGAACTGTATCCAAACATAGTCGAAAAGGCCCGTTTGAATTGCGGTGTCTAGATGAGCATCGGGGAACGGACATTGTGGGGCCGCAGATAAGTACCTCGGCCGCGACCACGC
>EnsVib1126
TCGAGCGGCCGCCCGGGCAGGTACAAGTTCGGTCTTTAGTCGTTCGGTTCCTACTAGCCAAGAAAACTTGTTAACCTCAATTTGGTCAGCGGTCTTTGCATAACAAAACTCTGTTTGAACTGAACAGACATTGGTATTTATAGGAACAAAAAA
>EnsVib1127
AGCTTGTAACTGAAGCAATATGCTCTGGAATTTTCAATGACTTGGGAAGTGGAAGCAATGTTGATGTTTGTGTGATAACTAAGGGACACAAGGAATACCTGAGGAACCACTTGGTGCCCACCCCTCGTACCTGCCCGGGCGGCCGCTCGACGAGTGGTG
>EnsVib1128
TCGAGCGGCCGCCCGGGCAGGTACTCCCAAGAAAATCTGGTTGGAGTTGACCGAAGTCCACTGGTTCCATCTGGCCAAAAGATTATCAGCGTTGCTCGTGTATTCACACTGCGGGTTATTGTAGAACTGTATCCAAACATAGTCGAAAAGGCCCGTTTGAATTGCGGTGTCTAGATGAGCATCGGGGAATGGACATTGTGGGGCCGCAGATAAGTACCTCGGCCGCGACCACGC
>EnsVib1129
AGCGTGGTCGCGGCCGAGGTACACTGCTGCAGATGAAAGAGTATTGGCTCACAAACCCAAAGACTTGAGCTTCATTGAAGCTGCTAGCCTTCCCTTGGCTATTGAAACTGCCTATGAA
>EnsVib1130
TCGAGCGGCCGCCCGGGCAGGTACTCCCAAGAAAATCTGGTTGGAGTTGACCGAAGTCCACTGGTTCCATCTGGCCAAAAGATTATCAGCGTTGCTCGTGTATTCACACTGCGGGTTATTGTAGGACTGTATCCAAACATAGTCGAAAAGGCCCGTTTGAATTGCGGTGTCTAGATGAGCATCGGGGAATGGACATTGTGGGGCCGCAGATAAGTACCTCGGCCGCGACCACGC
>EnsVib1131
TCGAGCGGCCGCCCGGGCAGGTACAAATCGAACAACCCCATGCATGCAGCTTGCCAAAGCCGCACGCATGGGGTTGTTCGATTTGTACCTCGGTCGCGACCACGC
>EnsVib1132
ACTGGACAATTTAGTAATTGTAATTTGGTAATTAATGCTTAACATTATAATTATAATTAAAGCTTAACCTTCATGGGTTACAGGCGCAATTATTATAACCTTGATAGATGTTGCCCAACAATAGATCTATCCAAAATACTTGGTACCTCGGCCGCGACCACGC
>EnsVib1133
CGAGCGGCCGCCCGGGCAGGTACGAAGAAAGGGGGATGATGGACAAGGTCAAGGACAAGATTCCGGGGACTGGGCAGAGGGATGAAACCTACTCATCCAAGACGGCCTCCACCACCGCACCTTACGGTGGCACCACCGGAGAGCACCAGGAAAAGAAGGGCGCCATGGACAAGATCAAAGAAAAGCTTCCCGGTAGACGCCATTAAATATATATGTGTGTGCGCGCGTATGTATTCTAGGGTCTTTTGATGTGCTAATAACCGGTGCTTGGTGTGATTGTGTGAACGTAATTTCTTTCTTACGTGCGCGAGTGAGCAGCGAGCACTTCGCAGTGTCAGTGTGTGTTTTGTAATCGGTACCTCGGCCGCGACCACGCTACGAGTGGTG
>EnsVib1134
TCGAGCGGCCGCCCGGGCAGGTACCTGACCAAATGGATTGAGGGAAAGGAGAGATTGTGTTTTGTGCTCCTTAGCAGCCATGTTGATGGGAACGAAATCGAAGTGAAGCGCTTTCTCGTTGAGGGCAGCAAAAACTCGCAATACAGCTGGTGAAGCTGCGCTGCCGTGGACTTTCAAGGGTGCCATTACTACAGGAAAAAATATAGATTACCTCGGCCGCGACCACGC
>EnsVib1135
AGCGGCCGCCCGGGCAGGTACGCTGCTTTGGCTTGGCGCTCCCTCAATCAGCTCCCACTAACTTTAACCCCGGTTTAAGACTACAAGGTAGGTTGTCCCAACAGCAGCTTACTGCTCGGACAAGTACCTCGGCCGCGACCACGC
>EnsVib1136
TTGGCTTCCCCATTCACTCCACCTGTCAACCCTCTGTGTGTGTGTGTGTGTGTGTGTGTGTGTGTGTGAGTGAGTGCGTGTGCATGCGCATGTGTTAAGATTTGTAATTCAAGGCATGAACTGACGAAATC
>EnsVib1137
GCCGCCCGGGCAGGTACCTTTGGGTGCAATCCCCAAAAACGAAGAGCACAATAACCACTATGTGGTTCCTCCAGTAGGCAATCCTCCCCATCTTCAGCCTCGTCCACCTCGGCCGCGACCACGC
>EnsVib1138
AGCGTGGTCGCGGCCGAGGTTACTTCCTTTCTAGTTTCAGCTTGCATGCTGCATTGTTAAGATTACAAGTCACCTTCAATGCTTTGGCCTGCTGCTTCTCCTCTTCTCCAAAAGAAGAATCATATTCAATGTATTTAGCCGCCTTCTCATATCTCTTTGAGGCTTTTGCATATTTACACGCCTTGAAAAATGCATTCCCT
>EnsVib1139
AGCGTGGTCGCGGCCGAGGTGACATTGTGTTAGAAGCACATGTCAGAAGTAGTGAGATTAGGTGTGTTTGTCTGTCTGACCGTACCTGCCCGGGCGGCCGCTCG
>EnsVib1140
GGTGGTCAGCCGGCGGCCGCCGGCGACGTGGTACGGCGGCCTCGGCCAGGACGCCGTCGGCGGCCAGCCGGCGCTGCATCGTCTACGGCCGTCGCCGCGGCGGGCCTAGTCGTCGATGTGCACGGCGGGGCAGGGCGCTTGCCGTTGATGCTCTCGGTACCTGACCGGCTGACCGATCGTGCCGCCCTCGTC
>EnsVib1141
AGCGGCCGCCCGGGCAGGTACCTGGCTACCATCGAATTGAGAACCTTCCTCCTTGGGCAGTCTCGAGTCCAATGTGATCCATTACACAACATACAATTTTGGGCTTAGGCGGCTCCCTGCCTTGTCCTTCACCATATGGCCTTTCTTTTCATGGCGGTGATCGATATCCTTCCTTATTGGCATGAGTGGTTCTATCT
>EnsVib1142
AGCGTGGTCGCGGCCGAGGTACATATGCATGATTGAATTGAAAAGCAATACCAACAATCCCACATTTGTTTCTATACGGTCAATTCCATCAGACTCTAAAATTGCCATTGCCATTAGTACCTGCCCGGGCGGCCGCTCGAGCCCTATAGTGAGTCGTATTAGCTAGAGGCG
>EnsVib1143
AGCGTGGTCGCGGCCGAGGTCCCTCCTCACCATGAGCCACCTCCTCCTCAGCAAGGCCCTCCTCCACCAGGCCCCCACGCACCTGCCCGGGCGGCCGCTCG
>EnsVib1144
TCGAGCGGCCGCCCGGGCAGGTGTTTTTCTGTTGGATTTCACAAATGGCTTCAAGGTTGCTGTGGGCATCAAGGGCTGCTTCCTACCTCAGAATCCAAACCGGCCACAGAGGGTTTGCTTCTGTTGTGAAGGATCTCAAGTATGCCGATTCTCATGAGTGGGTTAAGGTTGATGGAAACTCTGCAACTGTTGGAATAACCGATCATGCTCAAGATCATTTAGGTGATGTTGTGTATGTTGAGTTGCCAGAAGTGGGGGCTTCTGTGAAGCAGGGCGAAGGCTTTGGAGCAGTCGAAAGTGTCAAAGCAACTAGTGATGTTTACTCTCCTGTGTCAGGGAAAGTGGTTGAAGTCAATGAAGAGCTTAGCGACTCACCTGGTTTGATCAACGCAAGCCCATATGAGGAAGGATGGATAATGAAAGTTGAGATCAGCGATAGTGGTGAACTGAATAAGTTGTTGGACTCAGAA
>EnsVib1145
CCTTTGCTTTCCACTGGACAAGGCTGATGAGGAGGGAGAGAAAGAAAAGGCCAAGGCAGTCACGTATTCATATTCCTCTTCCTCGTTATCTTCTCCCTTGCTAGCATGTACCTCGGCCGCGACCACGC
>EnsVib1146
AGCGTGGTCGCGGCCGAGGTAGTGTGGAATCGTGGGCTGCTCAAACGAGTTGGAATTTGCCACGGCATGGGTGGGAATACGTACCTGCCCGGGCGGCCGCTCG
>EnsVib1147
CGTAAGTCCTTAAGGTTCGGTCGGAAACCGACTAGGGAACCGTAACGGTACCCTACTAAAGTAAAAGGACGGAACGGTAAGTAACCGTAACCCTTGGGAAGGAAAACCGTAGGGGTCCCGGGGAC
>EnsVib1148
CGAGCGGCCGCCCGGGCAGGTACAATTTGTTCTCCATACATGAGATTTCACCCTGGAGGTGTTGATATTCTAAAGAAGGCTGTGGGAAAAGACTGCACATCGTTATTCAGTATCCTTTTCTATACTTTTGGTTATGTGTTGTTGAGTTTTATTGTTCTTAAGCCTGACGTCTCCATGAAAACAGGAGAATAGATTTGCTACATACCATATTATGTGTTTTGGGATGTGTTTTATTTTTGGGATCTGTGTCGTGGGTAGATTAAATCAAACTCTTCCAACGGCACATAGAATGGGTGGTGAGCAAATGTATTATCTGCCAACAGAACTGCCCGTAAAACTTGTTATTACTAATGGAGTAGGATTGGGAA
>EnsVib1149
TCGAGCGGCCGCCCGGGCAGGTCTCACCCTATTATCCTCCAGGTCCATACCCTGGAGTGTATCCCCCACCACCATATTGAGATTAAACTTCTGCACACCCAATTGAAGAATCAACCTGTACCTCGGCCGCGACCACGC
>EnsVib1150
CTTGACGGCGACAACCTAACTCCCAACGATCTTGCCACAGGCTATTAAGAGTATCGAAACCCTACCAGGAGATGGCGGCGCTGGAACCATCAAGGTTATCCA
>EnsVib1151
GGAGAAGTCTAGCTACAATTCTCATGGGGAATGGAATGGATACTTGTCACATGTGATCACTGGGAATGGCACTACCGCCGTAGACTTGGAGGCTACACTCAACCCTAGCTTAATCCTCCTGCCACGTCTGCCTAGTTCCATGCAATGGG
>EnsVib1152
TCGAGCGGCCGCCCGGGCAGGTACAACACTTTTATCCTTTGGTCCTCCTCTTTGTCAGACTCCTTATCCATCCATTCCTCACCTTCACTCCCTCCACCTTGCTGCCCACGTGGCACACATTCCCTGTATTTGACCTCTTCCATCTCATGACGTGGAAGAGGAGACCAATCCGCTTTTGCCACCTCGGCCGCGACCACGC
>EnsVib1153
CGAGGTACGATGCTCTAAGACGAAGATCATTTTGGTACATAAGGCCAAGCCTTCTTGTCGATAAATGACTTGACGCTAACGATTTCCTTTGCCGACTCCTTTGCCCTCTGTGCTACCTCGGCCGCGACCACGC
>EnsVib1154
TCGAGCGGCCGCCCGGGCAGGTGCAGGTACAGGTGCCTCAGCAGCCACAGCAGCCTCTTCACCAGACATTTTCTTCTTGTTCAAATCCTTAGCTCAATCCCGTGATTAAGAGGAAGAACGACGCAATGGTTTCTCTGCCTGCGAAGGACAGGAGACGGAGACCTCGGCCGCGACCACGC
>EnsVib1155
GAGCGGCCGCCGGCGAGTACGACAACAGCCTCGTCGGGGTTGGTATGCTCTTGTCAGAGCTCCTTCCCACTTAAAGAAGTACCTGCAACAACTGCTGGACCTTGGGGAGTCCTAGTGGACCCACCAACAAGAACCACATCGTGAACACTGCTCTTGTCTATTTTGGTCATCCCTCAAACACTTCTCCACCGGCTCCATACACTTCCTGAACAAATCCATGTTCATCTCCTCAAACCTCGCCCGACCACGCTGCCCTATAGTGAGTCGTATTA
>EnsVib1156
CGGCCGCCCGGGCAGGTACCGTTACAGCAAAACTTCCTTCTTAAGGTCCTTCAGAATCTTATTGTAGCTGAACTCTCTCTTCAACCCCTGGTACAGTGGTCAGGCTTTTCCTTACCATTGTCGCTGCTGTATACGGATATGCACATATTCCTTTGTACCCAGCGCTTGAGTCCTCAGCATTTGCCTCAGCGAAGGGATCAAA
>EnsVib1157
CGAGGTACACTTTGTCCTCCTCGATCAGAATTACTTTTCTAATGAAGCCAGACGCTACCTATTCTATTTACTAACTAAAAATTTTAAAAATAAAATAAATCAGTGTCAAGAAAATCTTCCAAAAAATACTCTTCTGTCACTTAACCCATCAGAAGATTCATTCCCCGTTACCTCGGCCGCGACCACGC
>EnsVib1158
AGCGCAAGGTTACTGATGTGGAGATTCTGTGATAACTTAATTTAGAATTATTTGTATGTGGATATGTATATTTTATTTGAGGTTTGGATTTAGTTTTGGTGTTTCTTCT
>EnsVib1159
AGCGGCTGCCCGGCGAGGTGCTCCTTTTGTACGTTCATGCTGAATAGCCACGGCACGTTTAAGAATGTTGTTCTCCCTGAGAAGAAGTTCAATTTGTTCCTTGAACATCACATTTTCCTTGTGAAAACTTTGTGCTACCTCGGCCGCGACCACGC
>EnsVib1160
AGATGAGCATTCAATCTACTGGTATCCAACATGTCAAAGAGATCATCACTGCCACGTTTCCCAGACTGGAACTGTATAATTGCCTTGCAAACAGGAGTCTCAACTTCAACAGTATTTTCATATCTGATTGAGTCTTTACCAAGGAAGTTAAACTCCAACGAGTTA
>EnsVib1161
AGCGTGGTCGCGGCCGAGGTACGCTGCAACTCCTCTTTCTTCGCTCCCACAACCCTATCCACAATCTTCCCCTCTTTCTAGGAACGACCAAACTTACGGTCGATTGTCATTCTACAGCAAAATTTAGTTAGCAACCGAATGCAATTCATCCACGTCCACTTTAAGACCTGCCCGGGCGGCCGCTCG
>EnsVib1162
ACTGGCCGCGGAAATGAGTTCAAACGGGAAGGAGCTGGTCGAGGGAACTGGGGATCAGAGACTGAGGAACTTGCTCAGGTGACTGAGGAAGTAGTAAATGAAGGCGAGAAGAA
>EnsVib1163
GATTTGTGAGCCTACTGACTGAGAATGGTAACACTAAGGATGACCTGAAGCTTCCAACCGACGATAATCTTCTCTCGCAGATAAAGGATGGATTTGCTGAGGGGTAAAGT
>EnsVib1164
TCTGGTTGGAGTTGACCGAAGTCCACTGGTTTCATCTGGCCAAAAGATTATCAGCGTTGCTCGTGTATTCACACTGCGGGTTATTGTAGAACTGTATCCAAACATAGTCGAAAAGGCCCGTTTGAATTGCGGTGTCTAGATGAGCATCGGGGAACGGACATTGTGGGGCCGCAGATAAGTACCTCGGCCGCGACCACGC
>EnsVib1165
CTATACGACTCACTATAGGGCATCTGCTCCGGCGACCTTGGACCTTCGACGACGAAGGGGATCACTAGAAGCAATCACACCATGGCTACGAGGATTGCTGTGAGGTATATATCTCGTAGGCCCTCGAGCAGTGGCAAAATACTTAACGAGGAGGAAAAAGCTGCAGAAAATGTCTACATCAAGAAAATTGAGAAAGAGAAATTAGAGAAGCTTGCACGCAAGGGCTCCAACCCAGAAGAAAAGCCAGCAACAAGTTTACAGGGGCCAGAGACTGTATCTGCCGCTAAACCAAGTGATGGAGCGTCCTCAACATCTGGAGTATCAACCGACAAGCACCGAAACTATGCAGTTTTAGCTGGTGTCATTACTGCTCTTGGTGCTCTCGGATGGTACCTGCCCGGGCGGCCGCT
>EnsVib1166
ACGAGTAAATATTTTGTACTAAGGTCTCGTGGATCTGCTCCTTGCGTCCTATTCTTTGACGAACTGGACTCAATTGCTACTCAGAGGGGAAGCAGTGTTGGAGATGCTGGTGGTGCAGCTGATAGGG
>EnsVib1167
AGCGGCCGCCCGGGCAGGTACTAGTTCCTTTCTACATACCATATTATGATGTGTTTTGCTTGTAATTGTTATCACGCCATGCCATTTTATCTTAATGTACCTCGGCCGCGACCACGC
>EnsVib1168
AGCGTGGTCGCGGCCGAGGTGAAGGGCTACATGGAGGGGCTTGCCTATGGTTACTTGGACTTGACCCAGCGCATCCGAGATGATCATCCTGACTGGGACGTCTCCGCCTATACTCTCAGTACCTGCCCGGGCGGCCGCTCG
>EnsVib1169
AGCGTGGTCGCGGCCGAGGTACTCTTCCTCACATTTCAATCACTGTAGTAACATACATATGGGGACACCCTTCAGCTCAGGTGCTTTATTTCCATATGGCCTAGCAAGTACCTGCCCGGGCGGCCGCTC
>EnsVib1170
CGAGCGGCCGCCCGGGCAGGTACTCCCAAGAAAATCTGGTTGGAGTTGACCGAAGTCCACTGGTTCCATCTGGCCAAAAGATTATCAGCGTTGCTCGTGTATTCACACTGCGGGTTATTGTAGAACTGTATCCAAACATAGTCGAAAAGGCCCGTTTGAATTGCGGTGTCTAGATGGGCATCGGGGAACGGACATTGTGGGGCCGCAGATAAGTACCTCGGCCGCGACCACGC
>EnsVib1171
TCGAGCGGCCGCCCGGGCAGGTACACATGATCTAAGCCTTCATCAATCAACTCCACAACTGTCTGGGGCATTGGTGGCATGTTGATCTCGACCGATCCTTCCAACATCCTCACCACTTCCCTCATTGTAGGTCTCATGAAAACCTCATCTTGTATGCACCAAAATGCAGTTTGCAAGGCTCTTACGAGTTCTTCTTCTTCCACTGCTCCTTCTAGTCTCCTATCTGCAACTTTCAGTGGCTCTCCACTTGTCATCTCCTTGAAAGCCCATCCAGGGTAAAAGAAGTCATCAACATCAAAAGACATGTCAAGGTTTCTTCGGCCGCCAACGATCTCTAGGAGAAGCATGCCGTAGCTATAGACATCAGCCTTGACAGTTATAGGCCGGTTGCTCACCCACTCTGGAGCCAAATAGCCTCTAGTTCCTCGGACCATTGTAACAACCTGTGAGTGCTCTCTTCCCATCAACTTAGCTAGTCCAAAGTCAGAAACT
>EnsVib1172
CGAGCGGCCGCCCGGGCAGGTAACGAAGCAACATACTTTAGACCCTTTCTCTCTCGACATTTGGGACCCTTTCGAAGGCTTCCCTTTCTCGAGCATTCTATCCAATGCCTCCAATTCAGCTCGCGAAGCCTTCACATTTGCAAACACTCGGATGGACTGGAAAAGAAGAACGACCCGAAGGCTACGCATTTTCAAGGCTGATCTTCCCGGACTAAAG
>EnsVib1173
AGCGTGGTCGCGGCCGAGGTACCGAGGGCGGCGCGTGGGGGTGATAGTGGGTGGTGCCATGGATGAGGATGGTCCTTCTGTTGGTGGTGGAGGTGCAAGTGGGGC
>EnsVib1174
TCGAGCGGCCGCCCGGGCAGGTACCACGATGGGATCATTGACACAGTTTCTGCACAACATCCTCTCCTGCCTTTGATTGGTTTGTTGAAGTCTCATGGAAAGCTTGTTATGGTTGGTGCACCAGAGAAGCCTCTTGAACTGCCAG
>EnsVib1175
AGCGGCCGCCCGGGCAGGTACTATAGACCCACAAAAATAGATACAAATGAAAAGGTAGAAGAAAATAGGAAGATTGAACTAAGAACTAGCTTAATATTTTAATTTTATTTTTTACTAATGTCAGAACCTCGTGCACTGGATTATC
>EnsVib1176
AGCGTGGTCGCGGCCGAGGTGGACACTGCGACGAACCTGGCCAAGACCGTGTACGCAGAGTACGAGCCGACGGCGAAAGAGCTCTACTCGAAGTACGAGCCGGTAGCCGAGCAGTACCTGCCCGG
>EnsVib1177
TCGAGCGGCCGCCCGGGCAGGTACTCCCAAGAAAATCTGGTTGGAGTTGACCGAAGTCCACTGGTTCCATCTGGCCAAAAGATTATCAGCGTTGCTCGTGTATTCACACTGCGGGTTATCGTAGAACTGTATCCAAACATAGTCGAAAAGGCCCGTTTGAATTGCGGTGTCTAGATGAGCATCGGGGAACGGACATTGTGGGGCCGCAGATAAGTACCTCGGCCGCGACCACGC
>EnsVib1178
ACTATTATTTACTTACATCGGAAATTAGCTCCTCCACTCAACCTCACTGCACCTTGGAGCAGTCAGTAGAGGGGCGTGATCTTGTAAGGAACGTTGACACCACACCTGCCCGGGCGGCCGCT
>EnsVib1179
TCGAGCGGCCGCCCGGGCAGGTACTCCCAAGAAAATACTGGTTGGAGTTGACCGAAGTCCACTGGTTCCATCTGGCCAAAAGATTATCAGCGTTGCTCGTGTATTCACACTGCGGGTTATTGTAGAACTGTATCCAAACATAGTCGAAAGGGCCCGTTTGAATTGCGGTGTCTAGATGAGCATCGGGGAACGGACATTGTGGGGCCGCAGATAAGTACCTCGGCCGCGACCA
>EnsVib1180
AGCGTGGTCGCGGCCGAGGTCTCAAGAGTTTCAGAAAACAGACAAGTATGAACATAGTAGCTGATTCTTTCAATGGGGACTTGGGAGCTGCTGTGAATCACCTTCTCAATTTCCCAGAAAATATGGTGAAGTTTATGTCCCCATCAAGGTCTCATGAGGACACCCATGAAGGCAAGAGTGTGAGCAGCATCCCAGTGGACATTCTTGATACCCCCAAGGAATATATATTCTACATGGATGTTCCTGGTTTATCCAAGTCTGACATTCAGGTTACGGTTGAGGAAGAGAAGACATTGGTGATCCGAAGCAATGGGAAGAGGGAGGAAGAAGATTGCAAGTACCTGCCCGGGCGGCCGCTCG
>EnsVib1181
TCGAGCGGCCGCCCGGGCAGGTACCATGTCAGGACACAAATCAGGTTTCTCTTTTTCTATTTTCCTATGTCATATTGGGAAATCACTTCAGATAATTACCTTGACTTCATCGAGGAATATGTTGTGGGTATTGGACCTCGGCCGCGACCACGC
>EnsVib1182
AGCGTGGTCGCGGCCGAGGTACTTATCTGCGGCCCCACAATGTCCGTTCCCCGATGCTCATCTAGACACCGCAATTCAAACGGGCCTTTTCGACTATGTTTGGATACAGTTCTACAATAACCCGCAGTGTGAATACACGAGCAACGCTGATAATCTTTTGGCCAGATGGAACCAGTGGACTTCGGTCAACTCCAACCAGATTTTCTTGGGTGTACCTGCCCGGGCGGCCGCTCG
>EnsVib1183
AGCGTGGTCGCGGCCGAGGTACTTATCTGCGGCCCCACAATGTCCGTTCCCCGATGCTCATCTAGACACCGCAATTCAAACGGGCCTTTTCGACTATGTTTGGATACAGTTCTACAATAACCCGCAGTGTGAATACACGAGCAACGCTGATAATCTTTTGGCCAGATGGAACCAGTGAACTTCGGTCAACTCCAACCAGATTTTCTTGGGAGTACCTGCCCGGGCGGCCGCTCG
>EnsVib1184
CCGGGCAGGTCCCATTCTTCCGAACCTCGAGTGAGTCGAGCACCAAGTTGAGTTGCAAGTACCTCGGCCGCGACCACGCTAGTGTGTGCGTGGTCGGCGTCTCTCAAAAAGGAAACAAAACAAACAAAGGGGAAA
>EnsVib1185
AGCGTGGTCGCGGCCGAGGTACATCCTGAAGTCCCATTGAGGTGACCAACTAGGCCCAGGCCACCCAAATCCTGCTAGCCTTGGGTTGATGCTGTCATAGCTGGCTACCTCGTTGAGCTGACATTTTGCTTCGGTTGCGTCTTCTTCTGGGGGAGTGTTTTCATTCTGCTGGGGTTACCTCAGGTCAAGGGCACTGTCCTGGCGCCTTGGAGGTCCGGCAACTTGTAGATATCTTGAGAGGATGGTTTGAATTGAGGGTAATGGCTCCCTTATCCTACAGGATAAATCAACATATGAATCTTATTCCTGAGACGGCAAATGAGATAAAGCAAGCAGAAACCCAGATAAAAAGAAGAATGGGAATTGGAAGCCACATATCAGAGAAGTCTGATTGATGAGCTTTACCAAAATGGTCCA
>EnsVib1186
TCGAGCGGCCGCCCGGGCAGGTATTCAAATCAAAGTGATTCTATACATCCAAATCAGTACGACTGAAATCTTTGTTTCTTAAACATACCACATTTTCATCACCGTCAACAATGTCGCTC
>EnsVib1187
AGCGTGGTCGCGGCCGAGGTACTTATCTGCGGCCCCACAATGTCCGTTCCCCGATGCTCATCTAGACACCGCAATTCAAACGGGCCTTTTCGACCATGTTTGGATACAGTTCTACAATAACCCGCAGTGTGAATACACGAGCAACGCTGATAATCTTTTGGCCAGATGGAACCAGTGGACTTCGGTCAACTCCAACCAGATTTTCTTGGGAGTACCTGCCCGGGCGGCCGCTCG
>EnsVib1188
GTGCCATTCGATCCTTAATGGAATTGAAATCCTTTATTATTTCATCTGAATAAATATTTTCGGCAAGCTCTTTTTCACTGTAGAAAACCATTGAATCTGCTAAAAATTCACTCTCCATCTTGTTGCGAAGTCTTGTTTTAACAAGATTCATTGCTGAAAAAGCTCGTT
>EnsVib1189
CGAGGTACTCCCAACGAAAATACTGGTTGGAGTTGACCGAAGTCCACTGGTTCCATCTGGCCAAAAGAATTATCAGCGTTGCTCGTGTATTCACACTGCGGGTTATTGTAGAACTGTATCCAAACATAGTCGAAAAGGCCCGTTTGAATTGCGGTGTCTAGATGAGCATCGGGGAACGGACGTTGTGGGGCCGCAGATAAGTACCTCGGCCGCGACCACGC
>EnsVib1190
TCGAGCGGCCGCCCGGTGCAGGTACAGGTTAAGTCTGCCCAAGACAGCCCAATTAGTGTAGGTAGGTATAAAGAAAACAATGAAACACCCCAATGCTCATACAATCGAGACGACCATGCAAAGTTATAAGCACGCA
>EnsVib1191
AGCGTGGTCGCGGCCGAGGTGGTGGATTTGACGGATGGAAAAGCTTTTGTCTGTTACACTGAGCTCCAATCAGATGACTGTAATGTACCTGCCCGGGCGGCCGCTCG
>EnsVib1192
AGCGTGGTCGCGGCCGAGGTACTTATCTGCGGCCCCACAATGTCCGTTCCCCGATGCTCATCTAGACACCGCAATTCAAACGGGCCTTTTCGACTATGTTTGGATACAGTTCTACAATAACCCGCAGTGTGAATACACGAGCAACGCTGATAATCTTTTGGCCAGATGGAACCAGTGGACTTCGGTCAACTCCAACCAGATTTTCTTGGGTGTACCTGCCCGGGCGGCCGCTCG
>EnsVib1193
TGCTCGATCTAGACACCGCAATTCAAACGGGCCTTTTCGACTATGTTTGGATACAGTTCTACAATAACCCGCAGTGTGAATACACGAGCAACGCTGATAATCTTTTGGCCAGATGGAACCAGTGGACTTCGGTCAACTCCAACCAGATTTTCTTGGGAGTACCTGCCCGGGCGACCGCTC
>EnsVib1194
CGAGCGGCCGCCCGGGCAGGTACAAGTTCGGTCTAGCGCGGTCCATAGCCAAGAAAACTTGTTAACCTCAATTTGGTCAGCGGTTTTTGCATAACAAAACTCTGTTTGAACTGAACAGACATTGGTATTTATAGGAACAAAAAACCCTAAATTGGCTTCCCCATTCATTCCACCTGTCAACCCTCTGTGTGTGTGTGTGTGTGTGTGTGTGTGTGAGTGAGTGCGTGTGCATGCGCATGTGTTAA
>EnsVib1195
CGAATGATGAGTGCCACTGACTCGAGGTGGGACCGATGGTGCTACTGGAGTTATATCTGTTACTAGCAATTTGGTTCCGGGTTTGATGAGAGAACTCATG
>EnsVib1196
CGAGCGGCCGCCCGGGCAGGTACTCCCAAGAAAATCTGGTTGGGGTTGACCGAAGTCCACTGGTTCCATCTGGCCAAAAGATTATCAGCGTTGCTCGTGTATTCACACTGCGGGTTATTGTAGAACTGTATCCAAACATAGTCGAAAAGGCCCGTTTGAATTGCGGTGTCTAGATGAGCATCGGGGAACGGACATTGTGGGGCCGCAGATAAGTACCTCGGCCGCGACCACGC
>EnsVib1197
AGCGTGGTCGCGGCCGAGGTACATCTAATTTTTTCTCTAGATTGAAGATGTGAGTTGTGCCAATCCTTAAAAGAGTGCTTTTTTAACAATAAAAATAAAAACCTTACACAGGGACCAAAACGAAGGAGCCCCCCAG
>EnsVib1198
GAGCGGCCGCCCGGGCAGGTACTCTATGGAGCTTTGCTCCGCTGCCTACGAACCTGCAGTGGCGTTTCGACCACCAAGCATTTGCCGGTCAGACCTCATTAAGCAGGGGAATGGCTGTGGAAGATC
>EnsVib1199
CGAGCGGCCGCCCGGGCAGGTACAAGAAGGAAGGAGGTGGGGAGATGCAGGTGAGGGAGGTGAGCTTGGAGGTGGAGGACATGGATGGAATGCATTTGAACGGTAGGGATAGTTTGGTCGTTTTACAGACGGCATTGGAGGGCAAAAAGGGAAACGGCGGAAGGAGGGAGGAAGAAGGGAGGAGGAGGTACCTCGGCCGCGACCACGC
>EnsVib1200
AGTGCTTTGTCTAAAGACAAAAATTAAGTAATCGGAAGCTGTGGAACTTACAATGGCGATTTACTGGTATTTCTAGTATATTCCAACCCAAAATACTCCTACTAATTTTATTTATTATTAG
>EnsVib1201
TTAACTAACAAGACACATCGTCCTCTACGCACACCTTCACATCTTCCTTTGTAAAGTACCGGGCGATGTCAAACCTACATCCGTATTTCGTGCTCATCGTCCTTAATGTCCCACGGGGCGACGTACCTCGGCCGCGACCACGC
>EnsVib1202
TCGAGCGGCCGCCCGGGCAGGTACAAGAGTCGTTCTGCACATTTCCCAAGGCCAACGGCCTCAATCTGCCACGCCATCCCGGGTAGGCTCTCAACGGCACCAAACAGAAACTCCGGAAACTACTGCAGGGATCTAAATATTCATTTCGAGCGATTTAATAGTTGTAAAACTGCAGAGGAAGTGGTTAGGCTATAAATACACAGAGTGAAGCACTAGATGTTGCAGTAAAATTTCAATATTGGATTCTTTATCTTCTCATCAGGAGAGAAGGATACAATGTGATGTCTCAGCAATTATTGGGATATCGAGTGTGGATCATGCCAAAGCGTTGTGTCGCAGGTTCGAGTCTTGTAAGCAGCCTCTCCAAGTTTGGGGG
>EnsVib1203
TCGAGCGGCCGCCCGGGCAGGTTGCTGCTTGTTGAGACCTTCAATAATGAAGGAGAATGCTCCAAAGGTGAGGCAGCTCTGGAGAAGAGACCTCGGCCGCGACCACGC
>EnsVib1204
CGAGGTGGTGGGAAACCGTTTAGTCTTCCACTGGACAAGGCTGATGAGGAGGGAGAGAAAGAAAAGGCCAAGGCAGACACGTATTCATATTCCTTCTTCCACATTATCTTCTCCCTTGCTAGCATGTACCTCGGCCGCGACCACGC
>EnsVib1205
AGCGTGGTCGCGGCCGAGGTTCTTTATCATTTTCGAGGAGTATATATATATAATGGGTGTAGTTACTTATGAACATGACGCCACTTACTCAGTCCCCCCAGACAAAATT
>EnsVib1206
AGCGTGGTCGCGGCCGAGGTACCTACGGAGGCATGCTTTATTTCCCTGGAAAAAGTGAAGGTTATATATTACAGGGGAAAATTAAAGAAAGGATCTCAAGCTCTTGGATAACGCGAGCGCC
>EnsVib1207
AGCGTGGTCGCGGCCGAGGTACTTATCTGCGGCCCCACAATGTCCGTTCCCCGATGCTCATCTAGACACCGCAATTCAAACGGGCCTTTTCGACTATGTTTGGATACAGTTCTACAATAACCCGCAGTGTGAATACACGAGCAACGCTGATAATCTTTTGGCCAGATGGAACCAGTGGACTTCGGTCAACTCCAACCAGATTCTCTTGGGAGTACCTGCCCGGGCGGCCGCTC
>EnsVib1208
CGAGGTACTCCCAACGAAAATACTGGTTGGAGTTGACCGAAGTCCACTGGTTCCATCTGGCCAAAAGAATTATCAGCGTTGCTCGTGTATTCACACTGCGGGTTATTGTAGAACTGTATCCAAACATAGTCGAAAAGGCCCGTTTGAATTGCGGTGTCTAGATGAGCATCGGGGAACGGACATTGTGGGGCCGCAGATAAGTACCTCGGCCGCGACCACGC
>EnsVib1209
TCGAGCGGCCGCCCGGGCAGGTGGCGTCGTTCCGGAGTTCAAGTGCGAGAGGGAGGTGCAGAGCGAGCCGAGGATGAACGAGTGGGAAAAGGCCGCACTTGCCCTCGATTATCAGCACTTTAATACATGGATGCCACCACCACACCCCACCGTCGGACAATAACAACC
>EnsVib1210
TCGAGCGGCCGCCCGGGCAGGTACGCTACTATCGTAGGCCTTATATAATACAGTATATAATAACAAACAAAGCAGAGATAGACCTGTTTTATTATACATACATGTATATATATATATATATATGTAGTGTTAATTAACGGT
>EnsVib1211
[truncated: 5,359 more chars]
